# Supplementary material for: The transcription factor Stat-1 is essential for Schwann cell differentiation, myelination and myelin sheath regeneration
Source: Mol Med. 2023 Jun 26;29:79. doi: 10.1186/s10020-023-00667-w (PMC10291779; doi:10.1186/s10020-023-00667-w)
Supplement: Supplementary file 2 — Additional file 2: Table S1. The analysis of microarray data. [file 10020_2023_667_MOESM2_ESM.xlsx]

## Sheet: Summary
	Table S1. The analysis of microarray data (GSE163132) in SCs co-cultured with DRG neurons for six time-points days
	Table S1.1. The number of genes in the 8 time-specific modules
	Table S1.2. The gene lists in the 8 time-specific modules
	Table S1.3. Top 5 GO terms for each of the 8 specific time modules
	Table S1.4. The myelination related transcript factors (maxFC versus 0 day >1.5, myelination score>0) in the 7 and14 day-specific modules

## Sheet: Table S1.1 
Table S1.1. The number of genes in the 8 time-specific modules
moduleColors	Gene number	Corresponding correlation with time	P value
Turquoise	524	0.78	0.0002
Yellow	287	0.71	0.002
Salmon	130	0.7	0.002
Purple	202	0.71	0.002
Brown	339	0.65	0.005
Cyan	96	0.8	0.0001
Green	257	0.67	0.004
Blue	383	0.66	0.004

## Sheet: Table S1.2
Table S1.2. The gene lists in the 8 time-specific modules
GeneSymbol	moduleColors	kME		GeneSymbol	moduleColors	kME		GeneSymbol	moduleColors	kME		GeneSymbol	moduleColors	kME		GeneSymbol	moduleColors	kME		GeneSymbol	moduleColors	kME		GeneSymbol	moduleColors	kME		GeneSymbol	moduleColors	kME
Pls3	blue_M2	-0.925304		Slc20a1	turquoise_M1	0.815171		Elavl2	brown_M3	0.970973		Dpy19l1	cyan_M14	0.845369		Ucn2	purple_M10	-0.76556		Ctsd	green_M5	0.892765		Cngb1	salmon_M13	0.551382		Ppp1r1c	yellow_M4	0.805893
Efhc1	blue_M2	-0.908769		Ank2	turquoise_M1	-0.797116		LOC691487	brown_M3	0.969747		LOC681433	cyan_M14	0.807233		Fam46c	purple_M10	-0.712349		Srebf1	green_M5	0.883917		Gstt3	salmon_M13	0.507046		Ech1	yellow_M4	0.773091
Duoxa1	blue_M2	-0.908337		Mpo	turquoise_M1	-0.786003		Bex2	brown_M3	0.965514		LOC100361915	cyan_M14	0.786424		Zdhhc18	purple_M10	-0.695946		Fam53b	green_M5	0.882779		Syt13	salmon_M13	0.457669		Atl1	yellow_M4	0.765792
RGD1304982	blue_M2	-0.907664		Fat4	turquoise_M1	-0.772698		Add2	brown_M3	0.963356		Srebf1	cyan_M14	0.779263		Clcnkb	purple_M10	-0.690744		Plcd1	green_M5	0.871517		Pdpn	salmon_M13	0.438829		Armcx6	yellow_M4	0.753965
S100a4	blue_M2	-0.899595		Lhx2	turquoise_M1	0.671842		Scn3b	brown_M3	0.961524		Cd97	cyan_M14	0.763948		Hmha1	purple_M10	-0.689751		Maf	green_M5	0.866032		Prr15	salmon_M13	0.389552		LOC680222	yellow_M4	0.747319
Pgcp	blue_M2	-0.89366		LOC100362678	turquoise_M1	-0.643079		Nap1l5	brown_M3	0.960283		Dpy19l1	cyan_M14	0.755725		Ndrg4	purple_M10	-0.652273		RGD1307394	green_M5	0.86304		Ankrd28	salmon_M13	0.381106		Apoc1	yellow_M4	0.747182
Cdc42ep3	blue_M2	-0.8874		Myadml2	turquoise_M1	-0.626421		Chgb	brown_M3	0.95923		Idh1	cyan_M14	0.74229		Wfikkn1	purple_M10	-0.629855		Bcas3	green_M5	0.850613		LOC683460	salmon_M13	-0.349983		Gtpbp6	yellow_M4	0.745177
Gstk1	blue_M2	-0.876373		Klhl29	turquoise_M1	-0.622894		RGD1306636	brown_M3	0.957027		RGD1308154	cyan_M14	0.724096		Irgq	purple_M10	-0.611129		Add1	green_M5	0.848208		Apod	salmon_M13	0.346794		Gramd1b	yellow_M4	0.729303
Duox1	blue_M2	-0.875716		Cdkn1a	turquoise_M1	0.621218		Syp	brown_M3	0.956416		Rasip1	cyan_M14	0.723068		Wwp2	purple_M10	-0.602771		Enoph1	green_M5	0.846887		Comtd1	salmon_M13	-0.333394		Ppp1r1c	yellow_M4	0.724589
Chmp4c	blue_M2	-0.874511		Tfpi2	turquoise_M1	0.619365		Sult4a1	brown_M3	0.954555		Hcn1	cyan_M14	0.717418		Osr2	purple_M10	-0.602593		Slc12a9	green_M5	0.846686		Tmem205	salmon_M13	0.332714		Fbxo7	yellow_M4	0.723968
Cdh10	blue_M2	-0.87043		Pragmin	turquoise_M1	-0.609242		Atp1b1	brown_M3	0.95399		Gaa	cyan_M14	0.716683		Fyttd1	purple_M10	-0.597785		Cacnb2	green_M5	0.82748		Rnaseh2a	salmon_M13	0.328489		Hsd17b8	yellow_M4	0.722031
S100a4	blue_M2	-0.86508		F3	turquoise_M1	0.608757		Dync1i1	brown_M3	0.953881		Snx18	cyan_M14	0.714775		Cpe	purple_M10	-0.592799		Akr7a2	green_M5	0.824629		Vegfb	salmon_M13	-0.321282		LOC691221	yellow_M4	0.713735
Ctsz	blue_M2	-0.859927		Gria3	turquoise_M1	0.560299		Syngr3	brown_M3	0.95385		Flcn	cyan_M14	0.713731		Chst10	purple_M10	-0.587805		Stox2	green_M5	0.82116		Appl2	salmon_M13	0.315383		Rap2ip	yellow_M4	0.710335
Dram	blue_M2	-0.858756		Cdkn1a	turquoise_M1	0.550019		Snhg11	brown_M3	0.951143		Acsl3	cyan_M14	0.704623		LOC687001	purple_M10	-0.584679		Tesc	green_M5	0.820735		Cerk	salmon_M13	-0.312666		RGD1309594	yellow_M4	0.705842
Ebpl	blue_M2	-0.857126		Ada	turquoise_M1	0.540179		Rtn1	brown_M3	0.949959		Cdig2	cyan_M14	0.702989		Wnk4	purple_M10	-0.56059		Myo6	green_M5	0.812831		Arpp21	salmon_M13	0.309086		Dtx4	yellow_M4	0.702245
Ninj2	blue_M2	-0.856433		Plekhh2	turquoise_M1	0.524585		Rab6b	brown_M3	0.94957		Tex264	cyan_M14	0.698043		Jun	purple_M10	-0.559787		Slc22a23	green_M5	0.807515		Zfp503	salmon_M13	-0.306834		Bnip3l	yellow_M4	0.698256
Podnl1	blue_M2	-0.855056		Ncor2	turquoise_M1	-0.521618		Slc17a6	brown_M3	0.948741		Serinc3	cyan_M14	0.693337		Reln	purple_M10	-0.540143		Scube1	green_M5	0.806154		Tmlhe	salmon_M13	0.306775		Atl1	yellow_M4	0.694389
C1qtnf5	blue_M2	-0.854804		Orc1	turquoise_M1	0.52091		Nrxn2	brown_M3	0.945205		Olig1	cyan_M14	0.692824		Agpat2	purple_M10	-0.534001		Aamp	green_M5	0.802953		Gal3st4	salmon_M13	0.302059		Efemp1	yellow_M4	0.693196
Pdlim5	blue_M2	-0.854063		Ncor2	turquoise_M1	-0.507121		Rbfox1	brown_M3	0.944098		Dpyd	cyan_M14	0.678221		Crabp2	purple_M10	-0.528024		Sod1	green_M5	0.802708		Nudt14	salmon_M13	0.297234		RGD1310862	yellow_M4	0.693156
Apoh	blue_M2	-0.853374		Cap2	turquoise_M1	-0.50281		Gpr149	brown_M3	0.943143		Sfxn5	cyan_M14	0.67585		Sema4g	purple_M10	-0.527847		Psap	green_M5	0.800915		Cdh3	salmon_M13	0.294336		RGD1566239	yellow_M4	0.681517
B3galnt1	blue_M2	-0.849969		Ccdc150	turquoise_M1	0.497969		Ank2	brown_M3	0.942686		Npr1	cyan_M14	0.669685		Nacad	purple_M10	-0.521766		Sephs1	green_M5	0.798248		Htra1	salmon_M13	0.274109		Itm2b	yellow_M4	0.681513
Sgcd	blue_M2	-0.84833		Neurl3	turquoise_M1	0.495511		Cadps	brown_M3	0.941772		Tcn2	cyan_M14	0.669302		Lppr2	purple_M10	-0.520314		Plekha1	green_M5	0.796946		Galm	salmon_M13	0.266421		Cnrip1	yellow_M4	0.681164
Cdh10	blue_M2	-0.847156		Smarca4	turquoise_M1	-0.495061		Pex5l	brown_M3	0.939777		Hpca	cyan_M14	0.668687		Bmp3	purple_M10	-0.513685		RGD1304587	green_M5	0.794955		Tpp1	salmon_M13	0.265914		Ncam2	yellow_M4	0.677665
Chmp4c	blue_M2	-0.845515		Hells	turquoise_M1	0.493347		Gabbr2	brown_M3	0.939461		Neu1	cyan_M14	0.666948		Mybpc2	purple_M10	-0.502605		Smox	green_M5	0.793995		Tmem150a	salmon_M13	0.258678		LOC691920	yellow_M4	0.677351
Ankrd1	blue_M2	-0.840767		Lrrc8b	turquoise_M1	-0.488982		Kcnb1	brown_M3	0.939444		Neu1	cyan_M14	0.664993		Tnc	purple_M10	-0.496443		Epha4	green_M5	0.79385		Ogn	salmon_M13	0.258017		Abo2	yellow_M4	0.676685
Rgs3	blue_M2	-0.837581		P2ry2	turquoise_M1	0.487629		Syt4	brown_M3	0.939141		Tmem123	cyan_M14	0.664043		Ube2h	purple_M10	-0.494323		Stox2	green_M5	0.79248		Lmbrd1	salmon_M13	-0.255911		Hs3st1	yellow_M4	0.662273
Epcam	blue_M2	-0.836796		Nek9	turquoise_M1	-0.480254		Gnao1	brown_M3	0.93777		Inhbb	cyan_M14	0.664011		Reln	purple_M10	-0.489388		Ddr1	green_M5	0.784428		Arhgap22	salmon_M13	-0.254732		Thnsl2	yellow_M4	0.659453
Tpmt	blue_M2	-0.83514		Rbl1	turquoise_M1	0.476937		Ina	brown_M3	0.937044		RGD1308059	cyan_M14	0.662907		Pitpnc1	purple_M10	-0.472465		Smox	green_M5	0.780791		Ccnd1	salmon_M13	-0.253811		Zfp111	yellow_M4	0.658593
Snai2	blue_M2	-0.833319		Ranbp1	turquoise_M1	0.472171		Clec2l	brown_M3	0.936945		Folh1	cyan_M14	0.662017		Cstf3	purple_M10	-0.447843		Hey2	green_M5	0.779256		Dpyd	salmon_M13	0.243701		Rap1a	yellow_M4	0.656965
Dok2	blue_M2	-0.833375		Chd4	turquoise_M1	-0.470692		Elavl2	brown_M3	0.936121		Pou3f2	cyan_M14	0.66091		Zc3h12c	purple_M10	-0.447364		Dapk2	green_M5	0.774864		Irs3	salmon_M13	0.240732		Ncam2	yellow_M4	0.654273
Cd3g	blue_M2	-0.830123		LOC100310874	turquoise_M1	-0.462061		Rab6b	brown_M3	0.935247		Mfsd6	cyan_M14	0.657181		Megf9	purple_M10	-0.44638		Slc22a17	green_M5	0.773256		P2rx4	salmon_M13	0.236584		Ifngr2	yellow_M4	0.652021
P4ha3	blue_M2	-0.826749		Kcnmb4	turquoise_M1	-0.461349		Elavl4	brown_M3	0.934786		Tpm3	cyan_M14	0.656945		Abtb2	purple_M10	-0.445262		Ube2k	green_M5	0.772612		Flrt3	salmon_M13	-0.232431		Snx1	yellow_M4	0.648469
Cct4	blue_M2	-0.825921		Rabgap1	turquoise_M1	-0.460805		Eef1a2	brown_M3	0.934037		Rasa3	cyan_M14	0.650579		Ppp1r14c	purple_M10	-0.439675		Tmem127	green_M5	0.772235		Galm	salmon_M13	0.22905		Farp2	yellow_M4	0.645802
Tm4sf1	blue_M2	-0.825301		Fus	turquoise_M1	-0.46001		Bex1	brown_M3	0.932752		Ppm1f	cyan_M14	0.647386		Ccdc109b	purple_M10	-0.433616		Dalrd3	green_M5	0.768131		Tmem140	salmon_M13	0.221822		Slc10a3	yellow_M4	0.640539
Ugp2	blue_M2	-0.823101		Emp2	turquoise_M1	-0.459578		Mmp24	brown_M3	0.932189		Mfsd6	cyan_M14	0.639075		Ttyh3	purple_M10	-0.433458		Hrk	green_M5	0.767424		Hexa	salmon_M13	0.221308		Psenen	yellow_M4	0.6394
Efcab1	blue_M2	-0.820419		LOC302022	turquoise_M1	0.45838		Tmeff2	brown_M3	0.931535		Tbxas1	cyan_M14	0.632884		Hn1	purple_M10	-0.432048		Sqstm1	green_M5	0.753921		Ubxn6	salmon_M13	0.210985		Cd81	yellow_M4	0.635551
Rassf4	blue_M2	-0.820091		Ccne1	turquoise_M1	0.457613		Vgf	brown_M3	0.9307		Ctnnal1	cyan_M14	0.626226		Plk2	purple_M10	-0.421393		Abca2	green_M5	0.751916		Dpp7	salmon_M13	0.205366		Ldhb	yellow_M4	0.631494
Agmat	blue_M2	-0.819512		Sfpq	turquoise_M1	-0.454884		Fez1	brown_M3	0.930471		Cmtm7	cyan_M14	0.620125		RGD1562310	purple_M10	-0.421382		Sqstm1	green_M5	0.751066		LOC683460	salmon_M13	-0.205339		LOC652955	yellow_M4	0.630852
Serpinb9	blue_M2	-0.818785		RGD1564381	turquoise_M1	-0.454637		Ntrk1	brown_M3	0.928879		Atp1b3	cyan_M14	0.619595		Ets2	purple_M10	-0.418074		Zfp276	green_M5	0.750501		Bhlhe41	salmon_M13	0.205042		RGD1309594	yellow_M4	0.626307
LOC100360577	blue_M2	-0.817667		Hnrph1	turquoise_M1	-0.450613		Ntrk1	brown_M3	0.927042		Acadsb	cyan_M14	0.605368		Nptxr	purple_M10	-0.412585		Prpsap1	green_M5	0.749533		Tmem123	salmon_M13	0.204945		Nrbp2	yellow_M4	0.625265
Smyd2	blue_M2	-0.814674		Dctpp1	turquoise_M1	0.444483		MGC116197	brown_M3	0.926411		LOC366300	cyan_M14	0.603223		Dnmbp	purple_M10	-0.412579		Slc6a1	green_M5	0.747894		Dbp	salmon_M13	0.201176		Alpl	yellow_M4	0.620387
Sgcd	blue_M2	-0.810583		Mnd1	turquoise_M1	0.443762		Ttc9b	brown_M3	0.925894		Tanc1	cyan_M14	0.586613		Ppp1r14c	purple_M10	-0.40698		Npas2	green_M5	0.747338		Lgmn	salmon_M13	0.196875		Timp4	yellow_M4	0.610292
Lmo7	blue_M2	-0.810204		Mthfd1l	turquoise_M1	0.435918		Prph	brown_M3	0.922796		Ctsa	cyan_M14	0.583526		Pacsin2	purple_M10	-0.405212		Ppfia3	green_M5	0.74637		Gstm7	salmon_M13	0.196857		Dguok	yellow_M4	0.609128
Efhc1	blue_M2	-0.810053		Btg2	turquoise_M1	0.432972		Eepd1	brown_M3	0.922594		Slc5a6	cyan_M14	0.577343		Ccdc64b	purple_M10	-0.39011		Mamdc2	green_M5	0.745711		Shd	salmon_M13	0.191833		Fbxo44	yellow_M4	0.595762
Tox3	blue_M2	-0.808689		Col9a1	turquoise_M1	-0.429528		Tmem63c	brown_M3	0.920036		Ctsa	cyan_M14	0.573173		Skil	purple_M10	-0.385201		Tbc1d17	green_M5	0.74555		Plp1	salmon_M13	0.188602		Nid67	yellow_M4	0.59427
Itga11	blue_M2	-0.806121		Celf4	turquoise_M1	0.428665		LOC501222	brown_M3	0.9192		Mogat1	cyan_M14	0.568037		Sectm1a	purple_M10	-0.379973		Ctnnbip1	green_M5	0.74319		Ccnd1	salmon_M13	-0.187494		Akr1c19	yellow_M4	0.59287
G0s2	blue_M2	-0.805684		Sgk1	turquoise_M1	0.427823		Nrsn1	brown_M3	0.918995		Grn	cyan_M14	0.566792		Rhobtb3	purple_M10	-0.374166		Tmem2	green_M5	0.741869		Cyp2j10	salmon_M13	-0.185656		Fbxo44	yellow_M4	0.592645
Unc5b	blue_M2	-0.804043		Enc1	turquoise_M1	0.425005		Celf6	brown_M3	0.918353		Abcb8	cyan_M14	0.566295		P4ha2	purple_M10	-0.366854		Sqstm1	green_M5	0.740892		Slc25a32	salmon_M13	-0.184427		Qprt	yellow_M4	0.589756
Cdc42ep3	blue_M2	-0.803137		Rbmx	turquoise_M1	-0.424022		Sez6	brown_M3	0.917469		Txnrd3	cyan_M14	0.554169		Bcor	purple_M10	-0.365207		Hexim1	green_M5	0.737185		Synj2	salmon_M13	-0.1826		Dtd1	yellow_M4	0.589308
Hck	blue_M2	-0.79995		Fosl1	turquoise_M1	0.423056		B3gat2	brown_M3	0.91716		Dyrk3	cyan_M14	0.540029		Ccnt2	purple_M10	-0.356981		Mamdc2	green_M5	0.734713		Rragd	salmon_M13	-0.18219		Rab3a	yellow_M4	0.580887
Casp1	blue_M2	-0.79868		Isg20	turquoise_M1	0.417435		Tmem229b	brown_M3	0.916814		Tmem229a	cyan_M14	0.532741		Tfrc	purple_M10	-0.347739		Fhdc1	green_M5	0.733716		Cdc42ep2	salmon_M13	0.181984		Lingo1	yellow_M4	0.578937
Nucb2	blue_M2	-0.796311		Rpa3	turquoise_M1	0.417235		Fgf13	brown_M3	0.916267		Gpr146	cyan_M14	0.532172		Cep135	purple_M10	-0.346775		Spire2	green_M5	0.733211		Slc48a1	salmon_M13	0.180037		Apln	yellow_M4	0.575366
Rabep1	blue_M2	-0.793022		Gatm	turquoise_M1	-0.406597		Gdap1	brown_M3	0.914665		Mosc2	cyan_M14	0.531899		Vhl	purple_M10	-0.34564		Dock6	green_M5	0.73158		LOC100359879	salmon_M13	0.179387		Wrb	yellow_M4	0.571379
RGD1311186	blue_M2	-0.79051		Ccne2	turquoise_M1	0.402989		Spock2	brown_M3	0.914623		Pltp	cyan_M14	0.526455		Vsnl1	purple_M10	-0.341523		Pc	green_M5	0.728424		Mtmr2	salmon_M13	0.178452		Nme3	yellow_M4	0.567384
Ehd2	blue_M2	-0.788887		Ribc1	turquoise_M1	-0.40063		Caly	brown_M3	0.914256		Fasn	cyan_M14	0.525859		Gzma	purple_M10	-0.341044		Mapk8ip1	green_M5	0.72827		Ggta1p	salmon_M13	0.17832		Apln	yellow_M4	0.567231
Ibsp	blue_M2	-0.788801		RGD1310376	turquoise_M1	0.397789		Pnma2	brown_M3	0.912559		RGD1307394	cyan_M14	0.525753		Tmem181	purple_M10	-0.338009		RGD1307569	green_M5	0.72641		Flrt3	salmon_M13	-0.170568		LOC100361629	yellow_M4	0.566488
Cmbl	blue_M2	-0.788101		Ltbp4	turquoise_M1	-0.394678		Ddx25	brown_M3	0.91128		Mosc2	cyan_M14	0.523755		Sft2d2	purple_M10	-0.337842		Zfp819	green_M5	0.725733		Uap1l1	salmon_M13	-0.170152		Cdkn1c	yellow_M4	0.56486
Csgalnact2	blue_M2	-0.787429		Hnrpd	turquoise_M1	-0.394212		Cx3cl1	brown_M3	0.908319		Camk2n1	cyan_M14	0.511826		Fkbp5	purple_M10	-0.336918		Tmem62	green_M5	0.724127		Pepd	salmon_M13	0.16712		Il11ra1	yellow_M4	0.560887
Eps8	blue_M2	-0.783919		Cenpn	turquoise_M1	0.394099		Slc24a3	brown_M3	0.907435		Khk	cyan_M14	0.510897		LOC100363005	purple_M10	-0.335845		Tacc2	green_M5	0.720207		RGD1359378	salmon_M13	0.163134		Lpar1	yellow_M4	0.559209
Cpa6	blue_M2	-0.78319		Lef1	turquoise_M1	0.39296		MGC116197	brown_M3	0.905551		Me1	cyan_M14	0.505039		Fat4	purple_M10	-0.327666		Klhl24	green_M5	0.717873		Sft2d1	salmon_M13	-0.160429		Prkar1a	yellow_M4	0.558543
LOC681383	blue_M2	-0.782416		RT1-N3	turquoise_M1	0.391954		Slc7a14	brown_M3	0.90488		Tm7sf2	cyan_M14	0.501463		Auh	purple_M10	-0.325555		Usp30	green_M5	0.714095		LOC100360017	salmon_M13	-0.158721		Acaa2	yellow_M4	0.557514
Adam9	blue_M2	-0.78229		Pacsin1	turquoise_M1	-0.391895		Stmn2	brown_M3	0.90417		Sqle	cyan_M14	0.49791		Dazap1	purple_M10	-0.325117		Gfra4	green_M5	0.71395		Itgb4	salmon_M13	0.154406		LOC100362108	yellow_M4	0.556651
Hexb	blue_M2	-0.782077		Pdia5	turquoise_M1	0.391408		Coro1a	brown_M3	0.903385		Tmem229a	cyan_M14	0.49664		Gmds	purple_M10	0.31407		Zrsr2	green_M5	0.711664		Clcn4-2	salmon_M13	-0.154076		RGD1310862	yellow_M4	0.555253
Lpin3	blue_M2	-0.780652		LOC679342	turquoise_M1	0.389336		Gng3	brown_M3	0.903097		Dusp6	cyan_M14	0.492079		Klhl7	purple_M10	-0.306381		Slc25a10	green_M5	0.707178		Socs2	salmon_M13	0.150149		Ralgps2	yellow_M4	0.550832
Rp2	blue_M2	-0.778955		Tyms	turquoise_M1	0.388043		Adcyap1	brown_M3	0.901545		Mllt3	cyan_M14	0.488518		Kpna3	purple_M10	-0.302603		Zfp276	green_M5	0.704535		Slc5a3	salmon_M13	-0.15002		Rbks	yellow_M4	0.549909
Gria2	blue_M2	-0.77883		Pole2	turquoise_M1	0.387779		Stmn3	brown_M3	0.900997		Car6	cyan_M14	0.482651		Slc4a8	purple_M10	-0.301288		D2hgdh	green_M5	0.701769		Gjb1	salmon_M13	0.147253		Lpar1	yellow_M4	0.5492
Avpr1a	blue_M2	-0.778802		Smc2	turquoise_M1	-0.385548		Crtac1	brown_M3	0.899517		Fdps	cyan_M14	0.481045		Crmp1	purple_M10	-0.300825		Taok3	green_M5	0.701382		Serpina3n	salmon_M13	0.14119		Cab39l	yellow_M4	0.548474
Fgl2	blue_M2	-0.77811		Tnfsf9	turquoise_M1	0.384537		Tmem150c	brown_M3	0.898166		Cdh1	cyan_M14	0.48054		Nes	purple_M10	-0.29975		Tmem2	green_M5	0.696726		Slc6a6	salmon_M13	-0.135496		RGD1311605	yellow_M4	0.545827
Fahd1	blue_M2	-0.777903		Ikzf5	turquoise_M1	0.382996		Mapk10	brown_M3	0.895663		Tmem63a	cyan_M14	0.476026		Ets2	purple_M10	-0.296459		Mblac2	green_M5	0.693395		Vegfb	salmon_M13	-0.13489		Acss1	yellow_M4	0.545415
Pqlc3	blue_M2	-0.77717		Rad51b	turquoise_M1	0.382913		LOC680281	brown_M3	0.895245		Dhcr7	cyan_M14	0.474708		Skil	purple_M10	-0.294812		Adam10	green_M5	0.693207		Rufy1	salmon_M13	-0.134014		Fis1	yellow_M4	0.542048
Rab32	blue_M2	-0.775623		Hnrnpa2b1	turquoise_M1	-0.380806		Fcgr1a	brown_M3	0.895014		Slc24a3	cyan_M14	0.470487		Cadm1	purple_M10	-0.291625		Man2b1	green_M5	0.692195		Unc5d	salmon_M13	0.132878		Deaf1	yellow_M4	0.541203
Abcg3l3	blue_M2	-0.775485		Hmgb3	turquoise_M1	-0.37903		Lrrc4c	brown_M3	0.894548		Mmp11	cyan_M14	0.463112		Klhl21	purple_M10	-0.286271		Kcnj3	green_M5	0.691588		Tef	salmon_M13	0.13167		Mro	yellow_M4	0.539887
Gpx3	blue_M2	-0.775416		Mcm2	turquoise_M1	0.375591		MGC116197	brown_M3	0.889943		Pikfyve	cyan_M14	0.457886		Apbb3	purple_M10	-0.283653		Celsr2	green_M5	0.690743		Sdsl	salmon_M13	0.129554		Chn2	yellow_M4	0.53116
Stard8	blue_M2	-0.774847		Hnrph1	turquoise_M1	-0.37381		Snap25	brown_M3	0.889148		RGD1311892	cyan_M14	0.45712		Cnnm3	purple_M10	-0.283257		Rogdi	green_M5	0.690357		LOC100362005	salmon_M13	0.126251		Tmco4	yellow_M4	0.527684
Eps8	blue_M2	-0.774677		Mcm3	turquoise_M1	0.373014		Tubb3	brown_M3	0.887849		Mvd	cyan_M14	0.454022		Braf	purple_M10	-0.281		Dmd	green_M5	0.690187		Mtp18	salmon_M13	0.124865		Cdkn1c	yellow_M4	0.52665
Nppb	blue_M2	-0.77338		Ccnf	turquoise_M1	-0.371386		Jph3	brown_M3	0.8834		Chchd10	cyan_M14	0.420082		Agpat3	purple_M10	-0.279462		Angpt1	green_M5	0.688185		Cxcr4	salmon_M13	-0.119534		Cdhr4	yellow_M4	0.521347
Anpep	blue_M2	-0.772834		Skp2	turquoise_M1	0.371172		Kif5a	brown_M3	0.881453		Lss	cyan_M14	0.414877		Phf17	purple_M10	-0.277377		Rps6ka1	green_M5	0.68693		Fgf8	salmon_M13	-0.119082		Gng4	yellow_M4	0.517335
LOC100365923	blue_M2	-0.772557		Efcab11	turquoise_M1	-0.370954		MGC109340	brown_M3	0.880424		Fdps	cyan_M14	0.414397		Csrnp2	purple_M10	-0.271478		Ctns	green_M5	0.686587		Pnpla7	salmon_M13	-0.117715		Cdkn1c	yellow_M4	0.51724
Kcnn3	blue_M2	-0.769479		Hnrnph3	turquoise_M1	-0.369513		LOC691594	brown_M3	0.878016		Sumf1	cyan_M14	0.413095		Nr4a3	purple_M10	-0.269425		Zfp667	green_M5	0.683045		Smyd3	salmon_M13	-0.114349		Gng13	yellow_M4	0.516109
Cav2	blue_M2	-0.768556		Pcna	turquoise_M1	0.369447		Ache	brown_M3	0.8777		Sirt4	cyan_M14	0.406067		Nes	purple_M10	-0.268448		Shroom2	green_M5	0.679927		Mri1	salmon_M13	0.114326		Sspn	yellow_M4	0.515174
Sptb	blue_M2	-0.767665		Mmp16	turquoise_M1	0.367795		Ttc9b	brown_M3	0.876807		Gpr68	cyan_M14	0.390497		Col27a1	purple_M10	-0.267371		Adam10	green_M5	0.679302		Ndufv3	salmon_M13	-0.110772		Klf15	yellow_M4	0.514899
Mgst1	blue_M2	-0.766978		Nup107	turquoise_M1	0.366908		Adora1	brown_M3	0.876465		Txndc16	cyan_M14	0.37355		Peg10	purple_M10	-0.262394		Igsf11	green_M5	0.679153		2015-09-04	salmon_M13	0.108982		Phyh	yellow_M4	0.513262
Jph2	blue_M2	-0.766554		Cks2	turquoise_M1	0.36653		MGC116197	brown_M3	0.874537		RGD1560214	cyan_M14	0.371774		Apoa1	purple_M10	-0.256979		Lmf1	green_M5	0.663241		Sort1	salmon_M13	0.108882		Ppap2b	yellow_M4	0.506886
Klhdc8b	blue_M2	-0.765027		Mcm3	turquoise_M1	0.366086		LOC302192	brown_M3	0.873321		Stxbp1	cyan_M14	0.367003		RGD1309762	purple_M10	-0.255261		Scd	green_M5	0.66168		Slc27a1	salmon_M13	0.107643		Bmf	yellow_M4	0.505307
Cpa6	blue_M2	-0.764722		Cks1b	turquoise_M1	0.364867		Rufy3	brown_M3	0.872878		Ostm1	cyan_M14	0.356195		Hsd11b2	purple_M10	-0.251136		Hs6st1	green_M5	0.660708		Clcn4-2	salmon_M13	-0.10706		Capn5	yellow_M4	0.503919
Umps	blue_M2	-0.762037		Cenpm	turquoise_M1	0.362283		LOC688744	brown_M3	0.872093		Cask	cyan_M14	0.351042		Foxp1	purple_M10	-0.24864		Dpysl5	green_M5	0.659082		S100g	salmon_M13	-0.105545		Gas7	yellow_M4	0.501412
Nmnat3	blue_M2	-0.760498		Cdc6	turquoise_M1	0.357846		Plcxd3	brown_M3	0.871361		Sephs1	cyan_M14	0.332613		Pfkfb4	purple_M10	-0.243321		Shroom2	green_M5	0.656817		Art3	salmon_M13	0.0971426		Ckb	yellow_M4	0.499398
LOC100366030	blue_M2	-0.760348		Celf4	turquoise_M1	0.357681		Syt1	brown_M3	0.869847		Chst12	cyan_M14	0.317129		Gdnf	purple_M10	0.240604		Bckdha	green_M5	0.652985		Dpy19l1	salmon_M13	-0.0918511		Rxrg	yellow_M4	0.499024
RGD1560617	blue_M2	-0.759886		Pgm2l1	turquoise_M1	0.351196		Atp6v1g2	brown_M3	0.869689		Cask	cyan_M14	0.311076		Hoxd1	purple_M10	-0.24		RGD1311612	green_M5	0.651935		Lenep	salmon_M13	-0.0846601		Rtkn	yellow_M4	0.498469
Ripk3	blue_M2	-0.759662		Tpm3	turquoise_M1	-0.34986		Tagln3	brown_M3	0.866867		Fasn	cyan_M14	0.280852		Cryab	purple_M10	-0.239772		Epha4	green_M5	0.651508		LOC308990	salmon_M13	0.0811493		Tmem176a	yellow_M4	0.493269
Cdh10	blue_M2	-0.759437		Fam118a	turquoise_M1	0.347794		Ltb	brown_M3	0.866263		Cd1d1	cyan_M14	0.270672		Ldlrap1	purple_M10	-0.236349		Tcea2	green_M5	0.649758		Enoph1	salmon_M13	-0.0774184		Gabarapl1	yellow_M4	0.491497
Eps8	blue_M2	-0.759415		Plk4	turquoise_M1	0.347269		Kcna6	brown_M3	0.864481		Kcng1	cyan_M14	0.257723		Fam178b	purple_M10	-0.235451		Map2	green_M5	0.649388		Acpl2	salmon_M13	0.0718527		Bcas1	yellow_M4	0.491026
Rab27b	blue_M2	-0.759166		Tnfaip8	turquoise_M1	0.343706		Tac1	brown_M3	0.864403		Cask	cyan_M14	0.252775		Sgk2	purple_M10	-0.233658		Sema3e	green_M5	0.648728		Mtmr2	salmon_M13	-0.071825		Ctnnd2	yellow_M4	0.489794
Lypla1	blue_M2	-0.756716		Rad54b	turquoise_M1	0.343232		Serpini1	brown_M3	0.863951		Slc38a2	cyan_M14	0.236564		Chsy1	purple_M10	-0.233092		Rufy3	green_M5	0.647368		Cmtm7	salmon_M13	0.0710626		Gsta5	yellow_M4	0.484672
Ppic	blue_M2	-0.756086		Atp10d	turquoise_M1	0.342816		MGC116197	brown_M3	0.863267		Cln3	cyan_M14	0.195677		Ftsj2	purple_M10	-0.230243		Slitrk2	green_M5	0.6451		Rassf3	salmon_M13	-0.0708951		Zfp467	yellow_M4	0.484079
Rasal3	blue_M2	-0.754974		Xirp1	turquoise_M1	-0.342073		Scn11a	brown_M3	0.863082		Fbxo9	cyan_M14	0.147532		Nr4a3	purple_M10	-0.230032		Tpra1	green_M5	0.644405		Ddit4l	salmon_M13	0.0684372		Pfkm	yellow_M4	0.483223
Prrg4	blue_M2	-0.753316		Rad51	turquoise_M1	0.33999		Ly6h	brown_M3	0.862054						Lrrfip2	purple_M10	0.228059		Baalc	green_M5	0.642162		Car5b	salmon_M13	0.068411		Rxrg	yellow_M4	0.474578
Armc4	blue_M2	-0.753199		Mis18a	turquoise_M1	0.339575		Eepd1	brown_M3	0.861925						Col11a1	purple_M10	-0.226672		Pycard	green_M5	0.641652		RGD1306058	salmon_M13	0.0676921		Plekhg3	yellow_M4	0.473504
Aspg	blue_M2	-0.752047		Gata2	turquoise_M1	-0.338975		Nrxn3	brown_M3	0.861439						Smad5	purple_M10	-0.221227		Lpgat1	green_M5	0.63835		Cstb	salmon_M13	-0.065616		Sorl1	yellow_M4	0.470103
B3gnt2	blue_M2	-0.751115		Ccne2	turquoise_M1	0.33895		Atp6v1g2	brown_M3	0.861						Prmt8	purple_M10	-0.217935		Amz2	green_M5	0.637613		Renbp	salmon_M13	0.065512		Cbx7	yellow_M4	0.467327
B3gnt9	blue_M2	-0.746073		LOC316493	turquoise_M1	0.338627		Epha5	brown_M3	0.859032						Ddah1	purple_M10	0.208899		Nfat5	green_M5	0.637511		Itgb5	salmon_M13	0.0645556		Sh3glb2	yellow_M4	0.466757
Mettl9	blue_M2	-0.744786		Fancd2	turquoise_M1	0.33696		Calb2	brown_M3	0.858539						Ppm1b	purple_M10	-0.206422		Abhd3	green_M5	0.636788		LOC688459	salmon_M13	-0.0635887		Gpld1	yellow_M4	0.464713
Cyp26b1	blue_M2	-0.744779		Phlda1	turquoise_M1	0.336583		Tdh	brown_M3	0.858226						Pxn	purple_M10	0.205221		RGD1304694	green_M5	0.636369		Cst3	salmon_M13	-0.0626708		Nr4a1	yellow_M4	0.464124
Col4a5	blue_M2	-0.744508		Rtkn2	turquoise_M1	0.335145		Tyrobp	brown_M3	0.857993						Nfil3	purple_M10	-0.20294		Stard10	green_M5	0.635762		Txnrd2	salmon_M13	-0.0557044		Mal	yellow_M4	0.460655
Slc1a3	blue_M2	-0.743629		Anp32e	turquoise_M1	-0.335052		Emr1	brown_M3	0.85497						RGD1311249	purple_M10	-0.202441		Itgb8	green_M5	0.634591		Cat	salmon_M13	-0.0497143		Tgfbr3	yellow_M4	0.458986
Mmp23	blue_M2	-0.743041		Hnrnpa3	turquoise_M1	-0.33484		Smpd3	brown_M3	0.854653						LOC100364455	purple_M10	0.200998		Atat1	green_M5	0.630546		Agt	salmon_M13	0.0491697		Dmd	yellow_M4	0.45731
Cldn7	blue_M2	-0.742153		LOC100362008	turquoise_M1	-0.33243		LOC690298	brown_M3	0.851173						Pex5	purple_M10	-0.197768		Col9a2	green_M5	0.624722		Cst3	salmon_M13	-0.0468697		Cdkn1c	yellow_M4	0.455785
Eltd1	blue_M2	-0.741204		Lrr1	turquoise_M1	0.331793		Fbxo2	brown_M3	0.849877						Kdm5b	purple_M10	-0.195713		Coro2b	green_M5	0.624387		Lgals3	salmon_M13	-0.0455747		Lpar1	yellow_M4	0.454047
Arsi	blue_M2	-0.740953		Exnef	turquoise_M1	0.32965		LOC501222	brown_M3	0.848296						Egfl7	purple_M10	-0.194017		Mxra8	green_M5	0.621575		Slc5a3	salmon_M13	-0.0416374		Amph	yellow_M4	0.452895
Sox7	blue_M2	-0.740557		Clcnka	turquoise_M1	-0.327671		Syt4	brown_M3	0.847962						Fut7	purple_M10	-0.192238		Plekhm3	green_M5	0.618204		Card9	salmon_M13	0.0400288		Slc15a3	yellow_M4	0.452723
Adh7	blue_M2	-0.740061		Hmgb3	turquoise_M1	-0.326418		Rit2	brown_M3	0.845707						Tfap2b	purple_M10	-0.190027		Cabp2	green_M5	0.611826		Nbl1	salmon_M13	0.0382187		Cpt1a	yellow_M4	0.45053
Grik1	blue_M2	-0.73968		Cdk1	turquoise_M1	0.325441		Cend1	brown_M3	0.844717						Fosl2	purple_M10	0.189345		LOC317456	green_M5	0.610958		Chchd10	salmon_M13	-0.0381886		Elovl6	yellow_M4	0.448436
Ptafr	blue_M2	-0.738672		Aldh7a1	turquoise_M1	-0.32406		Mt3	brown_M3	0.84328						Fgf5	purple_M10	-0.188824		RGD1310862	green_M5	0.607514		Tbx3	salmon_M13	0.0356833		Apoe	yellow_M4	0.448264
Kcnip4	blue_M2	-0.737119		Hnrnpa1	turquoise_M1	-0.324029		Fkbp1b	brown_M3	0.84062						Col7a1	purple_M10	-0.184438		LOC687118	green_M5	0.605659		Gpnmb	salmon_M13	-0.0268468		Grifin	yellow_M4	0.446776
Cdkn2a	blue_M2	-0.736156		Ckap2	turquoise_M1	0.323062		Cpne5	brown_M3	0.8398						Mcam	purple_M10	-0.181659		LOC690274	green_M5	0.605079		Mrap	salmon_M13	-0.0268054		Ngb	yellow_M4	0.446368
Col12a1	blue_M2	-0.736081		Chtf18	turquoise_M1	0.322784		C3	brown_M3	0.839009						LOC100363005	purple_M10	-0.181319		Lrrn2	green_M5	0.603367		Rhod	salmon_M13	-0.0266867		Ppap2b	yellow_M4	0.44408
Col12a1	blue_M2	-0.731318		Hist2h4	turquoise_M1	0.321306		Gsta3	brown_M3	0.8382						Uap1	purple_M10	0.180749		Baalc	green_M5	0.599701		Rnasek	salmon_M13	0.0262545		Phyh	yellow_M4	0.441579
Car8	blue_M2	-0.728986		Igfbp3	turquoise_M1	-0.321161		Reg3b	brown_M3	0.837673						Rhoq	purple_M10	0.179442		Phf1	green_M5	0.598355		Bdh2	salmon_M13	0.0232656		LOC100360066	yellow_M4	0.440869
Dynlt3	blue_M2	-0.728962		Mybl2	turquoise_M1	0.321005		RGD1564664	brown_M3	0.837549						Zfp212	purple_M10	-0.177644		Cog8	green_M5	0.593454		Hacl1	salmon_M13	-0.0229917		Tmem176b	yellow_M4	0.438897
LOC682158	blue_M2	-0.726574		Mlf1ip	turquoise_M1	0.320349		Spock2	brown_M3	0.836424						Nrcam	purple_M10	0.176501		Tom1l2	green_M5	0.592278		Fxyd2	salmon_M13	-0.0228306		2015-09-08	yellow_M4	0.438773
Spag6l	blue_M2	-0.726192		Timeless	turquoise_M1	0.318823		Abcg1	brown_M3	0.836382						Loxl2	purple_M10	0.174209		Slc27a3	green_M5	0.590768		Paqr5	salmon_M13	-0.0222373		B3galt4	yellow_M4	0.438403
Olfml3	blue_M2	-0.722944		Dnali1	turquoise_M1	0.318325		Elavl3	brown_M3	0.834896						Hbegf	purple_M10	-0.173537		Plxdc2	green_M5	0.590503		Sgsm3	salmon_M13	-0.0209855		Coro1b	yellow_M4	0.438229
Thbs2	blue_M2	-0.720358		RGD1560010	turquoise_M1	0.317266		Scg2	brown_M3	0.834208						Dpp3l	purple_M10	-0.171837		St6galnac3	green_M5	0.590481		Cyp2j4	salmon_M13	-0.019569		Rimklb	yellow_M4	0.436585
Tnfrsf19	blue_M2	-0.719073		Rfc4	turquoise_M1	0.317175		Fxyd7	brown_M3	0.834021						Lmln	purple_M10	-0.17182		Slc6a9	green_M5	0.586732		Brp44l	salmon_M13	-0.0178254		Sod3	yellow_M4	0.434055
Ccnd2	blue_M2	-0.717074		Ube2t	turquoise_M1	0.316867		Mras	brown_M3	0.833448						Myrip	purple_M10	0.170697		Irs2	green_M5	0.586222		Edn3	salmon_M13	-0.0160821		Lrrtm2	yellow_M4	0.426667
RGD1311307	blue_M2	-0.715792		Thsd7a	turquoise_M1	0.316412		Igsf6	brown_M3	0.832594						Crtc3	purple_M10	-0.169918		Bmyc	green_M5	0.581245		Hacl1	salmon_M13	0.00995156		Atp1b2	yellow_M4	0.422978
RGD1308470	blue_M2	-0.71418		Rpl3l	turquoise_M1	-0.31606		Sez6l2	brown_M3	0.832006						Relt	purple_M10	-0.166972		Baiap2	green_M5	0.580418		Grk4	salmon_M13	-0.00709573		Cpt1a	yellow_M4	0.420364
Kcnj12	blue_M2	-0.712625		Ska1	turquoise_M1	0.31507		Sncg	brown_M3	0.831603						Qars	purple_M10	0.166331		Syngr2	green_M5	0.579016		Mocos	salmon_M13	-0.00459344		Bcas1	yellow_M4	0.417311
A3galt2	blue_M2	-0.712569		Ptpn1	turquoise_M1	-0.314373		Dcn	brown_M3	0.830805						Casp2	purple_M10	-0.16404		Mapre3	green_M5	0.578547		Ctnna3	salmon_M13	0.00311946		Ptprz1	yellow_M4	0.416821
Calu	blue_M2	-0.712447		Rad51	turquoise_M1	0.312367		P2rx3	brown_M3	0.830574						Csrnp2	purple_M10	-0.157793		Vamp2	green_M5	0.575633		Clcn4-2	salmon_M13	0.000744455		LOC683470	yellow_M4	0.416076
Fkbp14	blue_M2	-0.711465		Zfhx3	turquoise_M1	-0.311218		LOC501089	brown_M3	0.829818						Csrnp1	purple_M10	-0.154807		LOC684862	green_M5	0.57445						Tox	yellow_M4	0.410138
Thbs4	blue_M2	-0.710574		Cep72	turquoise_M1	0.310738		Fcer1g	brown_M3	0.828816						Nr4a3	purple_M10	-0.154697		Nckap1l	green_M5	0.574427						Ttyh1	yellow_M4	0.409793
Arl6	blue_M2	-0.710151		Cenpa	turquoise_M1	0.310592		Scn10a	brown_M3	0.827474						Tph1	purple_M10	-0.154198		Vamp2	green_M5	0.574393						Mtss1	yellow_M4	0.408851
Hspa1l	blue_M2	-0.708987		Kntc1	turquoise_M1	0.309023		Isl1	brown_M3	0.826316						Numbl	purple_M10	0.152514		Sh3gl3	green_M5	0.573188						Dmd	yellow_M4	0.406031
Lamc2	blue_M2	-0.708096		Ces2a	turquoise_M1	-0.308556		Fcgr2a	brown_M3	0.825934						Pabpc4	purple_M10	-0.150985		Fndc3a	green_M5	0.572945						Pink1	yellow_M4	0.399768
Anxa4	blue_M2	-0.706207		Suv39h1	turquoise_M1	0.302918		Samd14	brown_M3	0.825732						Col11a1	purple_M10	-0.149091		Zcchc11	green_M5	0.57027						Efhd1	yellow_M4	0.397759
Msx2	blue_M2	-0.704748		Shmt1	turquoise_M1	0.301188		Calca	brown_M3	0.825175						Dlg3	purple_M10	-0.145974		Prkca	green_M5	0.569659						Ugt8	yellow_M4	0.391905
Arrdc4	blue_M2	-0.704406		Pbk	turquoise_M1	0.300432		Lin7b	brown_M3	0.824127						Smtn	purple_M10	-0.145648		Arhgap39	green_M5	0.568785						Ptpre	yellow_M4	0.388351
Cnpy4	blue_M2	-0.697896		Cenpt	turquoise_M1	0.299623		Nalcn	brown_M3	0.824055						Ezr	purple_M10	-0.143796		N4bp2l1	green_M5	0.568319						Tmod2	yellow_M4	0.387387
Plbd1	blue_M2	-0.693916		Kcnk5	turquoise_M1	-0.298143		Lxn	brown_M3	0.822825						Klf9	purple_M10	-0.143153		Vps37b	green_M5	0.566468						Mag	yellow_M4	0.382334
Filip1l	blue_M2	-0.692478		Igf1	turquoise_M1	-0.297899		Rtn2	brown_M3	0.82263						Haus8	purple_M10	-0.142861		Lrig1	green_M5	0.565289						Gda	yellow_M4	0.379866
Ubxn11	blue_M2	-0.691304		Prss12	turquoise_M1	-0.296755		Prkar1b	brown_M3	0.819285						Relt	purple_M10	-0.133428		Serinc5	green_M5	0.564037						Lrrc17	yellow_M4	0.377833
Trpv4	blue_M2	-0.688967		Melk	turquoise_M1	0.294303		Lrrn3	brown_M3	0.818094						Asap2	purple_M10	-0.133321		RGD1564053	green_M5	0.558989						Fzd7	yellow_M4	0.377245
Nr3c2	blue_M2	-0.688853		Egr1	turquoise_M1	0.293704		LOC691491	brown_M3	0.817591						Tp53i11	purple_M10	-0.132982		Tiam1	green_M5	0.557726						Ppp3ca	yellow_M4	0.373035
Rab27b	blue_M2	-0.685288		Pdk4	turquoise_M1	0.29252		Sv2a	brown_M3	0.815727						LOC100361389	purple_M10	-0.132063		RGD1560394	green_M5	0.549529						Sirpa	yellow_M4	0.370531
Slc28a2	blue_M2	-0.683216		Flnb	turquoise_M1	0.291871		Pcdh9	brown_M3	0.815357						Cnnm3	purple_M10	-0.131664		Vangl1	green_M5	0.54946						Enoph1	yellow_M4	0.370384
Jmjd8	blue_M2	-0.682172		Ttk	turquoise_M1	0.288803		Camk1g	brown_M3	0.814946						Cdh2	purple_M10	0.122582		Hs6st1	green_M5	0.549229						St3gal6	yellow_M4	0.369596
Rhox5	blue_M2	-0.677776		Cgref1	turquoise_M1	0.288308		Slc13a3	brown_M3	0.814059						Crispld2	purple_M10	-0.122109		Pcdhb10	green_M5	0.543163						Fam101a	yellow_M4	0.368538
Rpl22l1	blue_M2	-0.676361		Limch1	turquoise_M1	-0.287341		Resp18	brown_M3	0.81342						Tgfbi	purple_M10	-0.121215		Zfp467	green_M5	0.53823						Elovl2	yellow_M4	0.36437
Gria2	blue_M2	-0.675966		Pomc	turquoise_M1	-0.287007		Ifi27l2b	brown_M3	0.812811						Uap1	purple_M10	0.11966		Artn	green_M5	0.534739						Tril	yellow_M4	0.362853
Pomgnt1	blue_M2	-0.675964		Hist1h2bm	turquoise_M1	0.286856		Aif1	brown_M3	0.812194						Tp53i11	purple_M10	-0.118831		Fgd4	green_M5	0.533162						Ehd1	yellow_M4	0.36225
Cdkn2b	blue_M2	-0.674392		Bard1	turquoise_M1	0.286638		Nell2	brown_M3	0.810854						Prkab2	purple_M10	0.115676		Mpg	green_M5	0.533062						Sqstm1	yellow_M4	0.359623
Siat7F	blue_M2	-0.674285		Olr1481	turquoise_M1	-0.286108		Pla2g7	brown_M3	0.80909						Mef2bnb	purple_M10	-0.114066		Cntnap1	green_M5	0.533044						Dusp15	yellow_M4	0.354806
Lpin3	blue_M2	-0.670095		LOC100361122	turquoise_M1	-0.286084		Calca	brown_M3	0.808822						Ric8a	purple_M10	-0.113667		Spata13	green_M5	0.532108						Acly	yellow_M4	0.354189
S100a6	blue_M2	-0.666464		Igfbp3	turquoise_M1	-0.285009		Map2	brown_M3	0.807787						Fyttd1	purple_M10	0.110715		Jag2	green_M5	0.530263						Hmgcs2	yellow_M4	0.353376
Nmnat3	blue_M2	-0.665163		Gmnn	turquoise_M1	0.284843		Chrm3	brown_M3	0.807741						Med10	purple_M10	0.108205		Lgr4	green_M5	0.526507						Nrxn1	yellow_M4	0.351305
Upp1	blue_M2	-0.66402		Fbxo5	turquoise_M1	0.283631		Kirrel3	brown_M3	0.805589						Col11a1	purple_M10	-0.106339		Tbx2	green_M5	0.522934						St5	yellow_M4	0.350384
Cybrd1	blue_M2	-0.663682		Gins4	turquoise_M1	0.282753		Lrrc16b	brown_M3	0.805228						Fkbp5	purple_M10	-0.103584		Trpm3	green_M5	0.519418						Zdhhc2	yellow_M4	0.348809
Tmem54	blue_M2	-0.660807		Dscc1	turquoise_M1	0.280515		Rimbp2	brown_M3	0.805003						Plekha7	purple_M10	0.0994399		Wwp1	green_M5	0.517539						RGD1560248	yellow_M4	0.345172
Prelid2	blue_M2	-0.660678		Hnrnpa1	turquoise_M1	-0.279522		LOC498276	brown_M3	0.803582						Kif12	purple_M10	-0.0936954		Car11	green_M5	0.517068						Mefv	yellow_M4	0.342686
Ogdh	blue_M2	-0.660388		Chaf1a	turquoise_M1	0.279424		Nefh	brown_M3	0.802522						Col18a1	purple_M10	-0.0931141		Arhgap12	green_M5	0.514094						Dmd	yellow_M4	0.342497
Hes1	blue_M2	-0.659813		Cep152	turquoise_M1	0.27914		Adcyap1	brown_M3	0.801956						Csrnp1	purple_M10	-0.0926671		Kdm3a	green_M5	0.513096						Rimklb	yellow_M4	0.340274
Rgs5	blue_M2	-0.659455		Psip1	turquoise_M1	-0.278215		Gnas	brown_M3	0.801205						Bdnf	purple_M10	-0.0918948		Hs6st1	green_M5	0.506814						Mtmr11	yellow_M4	0.338404
Osap	blue_M2	-0.659188		Srrm1	turquoise_M1	-0.277323		RGD1561143	brown_M3	0.800518						Rhoq	purple_M10	-0.0885081		Gjc3	green_M5	0.505794						Tox	yellow_M4	0.337932
Pla2g5	blue_M2	-0.658106		Cdc25c	turquoise_M1	0.27694		Dcx	brown_M3	0.79647						Cdh6	purple_M10	-0.0860213		Lrrn2	green_M5	0.504655						Cpxm1	yellow_M4	0.334198
Fstl1	blue_M2	-0.655894		Hmmr	turquoise_M1	-0.276525		Atcay	brown_M3	0.794743						Klhl26	purple_M10	-0.0831572		Prr5l	green_M5	0.501181						LRRTM1	yellow_M4	0.333769
Fndc5	blue_M2	-0.655862		Lin9	turquoise_M1	0.276453		LOC301977	brown_M3	0.794638						Slc12a6	purple_M10	-0.0771485		Spg20	green_M5	0.497592						Laptm5	yellow_M4	0.330764
Klf10	blue_M2	-0.655223		Mybl2	turquoise_M1	0.276289		Rgs4	brown_M3	0.79422						Fyttd1	purple_M10	0.0761473		Rassf2	green_M5	0.495353						Nr1d1	yellow_M4	0.32663
Grik1	blue_M2	-0.651589		Ube2c	turquoise_M1	0.275538		Dchs1	brown_M3	0.792619						Phf17	purple_M10	0.0752101		Tapbp	green_M5	0.493488						Snapc2	yellow_M4	0.32547
Vcam1	blue_M2	-0.651509		RGD1308541	turquoise_M1	-0.274952		Arhgdig	brown_M3	0.790006						Pik3cd	purple_M10	-0.074068		Ephb6	green_M5	0.492714						Olfml2b	yellow_M4	0.324799
Otp	blue_M2	-0.651189		Tube1	turquoise_M1	0.274252		LOC498276	brown_M3	0.789996						RGD1562081	purple_M10	-0.0720844		Lama2	green_M5	0.4854						Ugt1a6	yellow_M4	0.323851
Rpl22l1	blue_M2	-0.649002		Ccna2	turquoise_M1	0.273855		Samd14	brown_M3	0.789005						Pxn	purple_M10	0.0715056		Rras2	green_M5	0.479608						Scube1	yellow_M4	0.320994
Ppp1r3b	blue_M2	-0.646227		Atad2	turquoise_M1	0.270563		Gng8	brown_M3	0.788466						Tnfrsf12a	purple_M10	0.0702269		Podxl2	green_M5	0.477018						Morn1	yellow_M4	0.319867
Tgfb1i1	blue_M2	-0.645505		C1ql3	turquoise_M1	0.268779		Avil	brown_M3	0.785632						Dclk1	purple_M10	0.0695064		Bex4	green_M5	0.476473						Cplx1	yellow_M4	0.312487
Hrsp12	blue_M2	-0.643801		Prom2	turquoise_M1	-0.26726		Dpysl4	brown_M3	0.785194						Pdzrn3	purple_M10	-0.0692069		Gal	green_M5	0.475089						Znrf2	yellow_M4	0.312032
2015-03-03	blue_M2	-0.641874		Eme1	turquoise_M1	0.267229		Prkar2b	brown_M3	0.783961						Fes	purple_M10	-0.068242		Slc44a2	green_M5	0.474781						Sat1	yellow_M4	0.310982
Pak3	blue_M2	-0.638601		Rangap1	turquoise_M1	0.267004		Rnf112	brown_M3	0.778781						Dlgap4	purple_M10	0.0673809		Pth2r	green_M5	0.472051						Aqp11	yellow_M4	0.309957
Tmem45a	blue_M2	-0.638482		Chek1	turquoise_M1	0.267		Rasd2	brown_M3	0.778289						Ube2ql1	purple_M10	-0.0607429		Plce1	green_M5	0.470932						Grid1	yellow_M4	0.30843
RGD1564018	blue_M2	-0.637828		Diaph3	turquoise_M1	0.266721		LOC689074	brown_M3	0.774964						Pacsin2	purple_M10	-0.0603614		Mertk	green_M5	0.46787						Cuedc2	yellow_M4	0.308319
2015-03-11	blue_M2	-0.635888		Zfp407	turquoise_M1	0.266247		Tlr2	brown_M3	0.774528						Rcan1	purple_M10	0.0603399		Zfp428	green_M5	0.462032						Unc13d	yellow_M4	0.308031
Asah1	blue_M2	-0.633973		Pvrl1	turquoise_M1	-0.264353		MGC95152	brown_M3	0.77197						Csrp3	purple_M10	0.0544658		Sfswap	green_M5	0.458147						Elovl6	yellow_M4	0.30404
Sec22a	blue_M2	-0.630596		Pask	turquoise_M1	0.264187		Apba2	brown_M3	0.771696						Olr1691	purple_M10	-0.0531212		Fxyd6	green_M5	0.457759						Lhfpl2	yellow_M4	0.303879
Nrn1	blue_M2	-0.630254		Fam81a	turquoise_M1	0.263816		Ckmt1	brown_M3	0.771082						Col18a1	purple_M10	-0.0517226		Lrrc48	green_M5	0.457493						Susd3	yellow_M4	0.299627
Nap1l1	blue_M2	-0.62971		Ecm1	turquoise_M1	0.263728		Slitrk3	brown_M3	0.768232						LOC100364588	purple_M10	0.0490514		Aatk	green_M5	0.455729						Phgdh	yellow_M4	0.298075
LOC100359550	blue_M2	-0.628345		Neil3	turquoise_M1	0.26324		Scn9a	brown_M3	0.767767						Mef2bnb	purple_M10	0.0467161		Plxnb3	green_M5	0.45208						Tmtc2	yellow_M4	0.297166
Cebpe	blue_M2	-0.628069		Cdc45	turquoise_M1	0.262962		Ret	brown_M3	0.767119						Arntl	purple_M10	0.038703		Cnp	green_M5	0.449425						Cybb	yellow_M4	0.294771
Cyb561	blue_M2	-0.624291		Rfc5	turquoise_M1	-0.261044		Nrxn2	brown_M3	0.765515						Cdk2	purple_M10	0.0382704		RGD1560171	green_M5	0.443052						Tifa	yellow_M4	0.291379
C1qtnf6	blue_M2	-0.623234		Asns	turquoise_M1	0.260963		Pcdh19	brown_M3	0.762936						Uap1	purple_M10	0.0358967		P4htm	green_M5	0.443003						Sema3a	yellow_M4	0.289636
Gjb2	blue_M2	-0.610573		Mms22l	turquoise_M1	0.260164		Gpr155	brown_M3	0.762282						Rai14	purple_M10	-0.0354058		Igfbp5	green_M5	0.439603						Grin1	yellow_M4	0.28855
Fuca2	blue_M2	-0.609555		Bub1b	turquoise_M1	0.259476		RGD1564998	brown_M3	0.761938						Gnrh1	purple_M10	-0.0320326		Rras2	green_M5	0.439352						Gstp1	yellow_M4	0.288184
Tmem106c	blue_M2	-0.608841		Ccnb1	turquoise_M1	0.259324		Fcrls	brown_M3	0.761889						Tpm1	purple_M10	0.0317669		Tap2	green_M5	0.437352						Actl6b	yellow_M4	0.283564
Ppfibp2	blue_M2	-0.60792		Reep4	turquoise_M1	-0.258599		Sptbn2	brown_M3	0.761683						Tnfrsf12a	purple_M10	-0.0315339		RGD1311422	green_M5	0.435254						Col16a1	yellow_M4	0.281923
Anxa4	blue_M2	-0.607889		Rrm2	turquoise_M1	0.257826		Rit2	brown_M3	0.760658						Rhd	purple_M10	0.0289723		Cox6a2	green_M5	0.433655						Panx2	yellow_M4	0.279539
Tmem38b	blue_M2	-0.607598		Pmf1	turquoise_M1	0.25773		Nefm	brown_M3	0.760409						LOC688173	purple_M10	0.0265421		Caskin1	green_M5	0.426186						Mapt	yellow_M4	0.278873
Ptrf	blue_M2	-0.606394		E2f8	turquoise_M1	-0.256519		LOC363337	brown_M3	0.760265						Arhgap11a	purple_M10	-0.0245301		Csnk1a1	green_M5	0.419598						RGD1560778	yellow_M4	0.273344
Odz2	blue_M2	-0.606167		Spag5	turquoise_M1	0.25646		Clec4a3	brown_M3	0.759317						Tnks	purple_M10	-0.02331		Sesn3	green_M5	0.418223						Trim24	yellow_M4	0.270173
Bend6	blue_M2	-0.604719		RGD1560464	turquoise_M1	0.256452		Stx1b	brown_M3	0.757956						Rin1	purple_M10	0.0177828		Dpf3	green_M5	0.417147						Il17b	yellow_M4	0.26862
Tuba4a	blue_M2	-0.60379		LOC681382	turquoise_M1	0.256021		Rgs4	brown_M3	0.75528						Gja3	purple_M10	0.0173614		Rgc32	green_M5	0.41533						LOC681994	yellow_M4	0.266131
Lrrc58	blue_M2	-0.602773		Tk1	turquoise_M1	0.255513		Pf4	brown_M3	0.747816						Klf9	purple_M10	0.00362123		Ptgis	green_M5	0.411294						Ppp2r2b	yellow_M4	0.261937
Vax1	blue_M2	-0.601507		Akap13	turquoise_M1	-0.253492		Crym	brown_M3	0.746996						Nrcam	purple_M10	-0.00336285		Reep1	green_M5	0.406684						LOC682105	yellow_M4	0.259157
Veph1	blue_M2	-0.6011		Cit	turquoise_M1	0.252974		Syn2	brown_M3	0.745783						Zfp536	purple_M10	-0.00139404		P4htm	green_M5	0.406231						Sned1	yellow_M4	0.254986
Ggta1p	blue_M2	-0.601051		Ncapg2	turquoise_M1	0.252797		LOC363337	brown_M3	0.74506						Mef2bnb	purple_M10	0.00123761		Plcl2	green_M5	0.404918						Naprt1	yellow_M4	0.254418
Cep76	blue_M2	-0.600507		E2f1	turquoise_M1	0.252652		B4galnt4	brown_M3	0.744608										Ucma	green_M5	0.403451						Mon1a	yellow_M4	0.254009
Asah1	blue_M2	-0.59785		Cenpi	turquoise_M1	0.25161		RGD1309903	brown_M3	0.743731										RGD1305464	green_M5	0.402811						Heatr8	yellow_M4	0.254
Kctd12	blue_M2	-0.596233		Dck	turquoise_M1	0.25077		Scn9a	brown_M3	0.742835										Rom1	green_M5	0.39978						Mapt	yellow_M4	0.253175
LOC363417	blue_M2	-0.592737		LOC691979	turquoise_M1	0.250616		RGD1564664	brown_M3	0.740766										Isyna1	green_M5	0.399601						Sprr1al	yellow_M4	0.252275
Spink8	blue_M2	-0.591734		Ns5atp9	turquoise_M1	0.250526		C1qtnf4	brown_M3	0.738214										Rbp4	green_M5	0.399227						Ppp2r2b	yellow_M4	0.251627
Colec11	blue_M2	-0.591666		Cenpw	turquoise_M1	0.249292		Ret	brown_M3	0.738104										Creg1	green_M5	0.39894						LOC684934	yellow_M4	0.250995
S100a16	blue_M2	-0.591569		Ptgfrn	turquoise_M1	0.248056		LOC680758	brown_M3	0.737416										Aplp2	green_M5	0.396578						Cpeb1	yellow_M4	0.248168
Ablim2	blue_M2	-0.589894		Nusap1	turquoise_M1	0.247521		Pcbp3	brown_M3	0.737246										Rhbdf2	green_M5	0.395843						Fbxl15	yellow_M4	0.247768
Gmppa	blue_M2	-0.587401		Cdkn2c	turquoise_M1	-0.244948		Sytl3	brown_M3	0.735547										Prima1	green_M5	0.391233						Osgin1	yellow_M4	0.246487
Sardh	blue_M2	-0.584905		Atad2	turquoise_M1	0.243772		Chga	brown_M3	0.733634										Ehd4	green_M5	0.388129						Ralgps2	yellow_M4	0.245762
Slitrk6	blue_M2	-0.581763		Chst5	turquoise_M1	-0.243197		Cntn1	brown_M3	0.731263										Slc3a2	green_M5	0.384572						Rdh10	yellow_M4	0.243911
Thbs2	blue_M2	-0.579405		Fam100b	turquoise_M1	-0.241651		Ncf1	brown_M3	0.7311										Usp11	green_M5	0.384392						Ccl27	yellow_M4	0.243218
C1qtnf6	blue_M2	-0.578618		Ccna2	turquoise_M1	0.240785		Kcnk2	brown_M3	0.730925										Nudt16l1	green_M5	0.380482						Etv1	yellow_M4	0.237148
Rgs3	blue_M2	-0.578031		Mcm6	turquoise_M1	0.239665		LOC690429	brown_M3	0.730896										Tor3a	green_M5	0.379476						Cox6a2	yellow_M4	0.232135
Pdlim1	blue_M2	-0.577128		Mcm10	turquoise_M1	0.239515		Dbc1	brown_M3	0.728721										Artn	green_M5	0.37732						Ppt1	yellow_M4	0.231728
Gbp2	blue_M2	-0.573178		Phlda1	turquoise_M1	0.238117		Cartpt	brown_M3	0.725913										Rnf219	green_M5	0.36752						Sfrp5	yellow_M4	0.231684
Adamts7	blue_M2	-0.570802		Bub1b	turquoise_M1	0.237615		Gna14	brown_M3	0.724193										Ypel3	green_M5	0.36356						Map7d2	yellow_M4	0.228395
Nap1l1	blue_M2	-0.567271		Exo1	turquoise_M1	0.237286		Ptpre	brown_M3	0.722955										Taf8	green_M5	0.360257						Fgf12	yellow_M4	0.222033
Klf2	blue_M2	-0.566948		Enc1	turquoise_M1	0.235697		Nefl	brown_M3	0.722365										Slc25a23	green_M5	0.355874						Stk32a	yellow_M4	0.220681
Epm2a	blue_M2	-0.564297		Ahcyl2	turquoise_M1	-0.235446		Igfbp4	brown_M3	0.722101										Adck3	green_M5	0.353464						Ctnnd2	yellow_M4	0.219794
Nedd9	blue_M2	-0.564206		Brip1	turquoise_M1	0.23494		Mog	brown_M3	0.720071										Ppp1r15a	green_M5	0.348251						Asgr1	yellow_M4	0.215496
Slc1a3	blue_M2	-0.563253		RGD1559690	turquoise_M1	0.234931		Psd3	brown_M3	0.713663										Ankrd13d	green_M5	0.345461						Ddit4	yellow_M4	0.215248
Cd44	blue_M2	-0.562953		Top2a	turquoise_M1	0.233603		Samd12	brown_M3	0.712816										Carhsp1	green_M5	0.343459						Gas2l3	yellow_M4	0.213849
Prdx4	blue_M2	-0.562142		Itpr2	turquoise_M1	-0.231005		Rab33a	brown_M3	0.71261										Cyp3a9	green_M5	0.3395						Fam63b	yellow_M4	0.21119
Tpst2	blue_M2	-0.561683		Prim2	turquoise_M1	0.228964		Amn	brown_M3	0.712604										Shisa4	green_M5	0.339415						Sh3d19	yellow_M4	-0.209991
Ly96	blue_M2	-0.560706		Cdt1	turquoise_M1	0.225235		Inmt	brown_M3	0.711501										Gsn	green_M5	0.339363						Mme	yellow_M4	0.209482
Spats2l	blue_M2	-0.558328		Cenpw	turquoise_M1	0.22337		Epha5	brown_M3	0.709922										Rsph9	green_M5	0.339248						Lhfpl2	yellow_M4	0.202294
Dap	blue_M2	-0.551943		Pthlh	turquoise_M1	0.222825		Il1b	brown_M3	0.704551										Rnf31	green_M5	0.330164						Zfp36l1	yellow_M4	0.198644
Cp	blue_M2	-0.551844		Tnni3	turquoise_M1	-0.222397		Vwa5b2	brown_M3	0.703002										Atp6v0e2	green_M5	0.323839						Etnk2	yellow_M4	0.190239
Jdp2	blue_M2	-0.550322		Rad51ap1	turquoise_M1	0.220325		Entpd1	brown_M3	0.702426										Areg	green_M5	0.321921						Alcam	yellow_M4	0.189976
Gucy1a2	blue_M2	-0.549795		Cenpf	turquoise_M1	0.220307		LOC363337	brown_M3	0.701957										Acadvl	green_M5	0.3204						Vwa1	yellow_M4	0.188228
Cxcr7	blue_M2	-0.549341		Gadd45g	turquoise_M1	0.217984		Gnao1	brown_M3	0.699989										Cbln1	green_M5	0.299236						Tns3	yellow_M4	0.186699
Aarsd1	blue_M2	-0.548302		Ckap2l	turquoise_M1	0.2178		Hspb8	brown_M3	0.698448										Slc39a4	green_M5	0.293584						Mboat2	yellow_M4	0.186635
Rftn1	blue_M2	-0.548203		Ttk	turquoise_M1	0.217443		H19	brown_M3	0.698019										Bach1	green_M5	0.291888						Pmp2	yellow_M4	0.184109
Clic1	blue_M2	-0.547424		Uhrf1	turquoise_M1	-0.217207		LOC680326	brown_M3	0.697619										Fam69b	green_M5	0.278191						Lrrn1	yellow_M4	0.181949
RGD1309870	blue_M2	-0.54427		Fam111a	turquoise_M1	0.217044		Pla2g16	brown_M3	0.694309										Hspa12a	green_M5	0.274005						Srd5a1	yellow_M4	0.179101
Rftn1	blue_M2	-0.543999		Stmn1	turquoise_M1	-0.216689		Colec12	brown_M3	0.692529										Impa2	green_M5	0.257365						Etv1	yellow_M4	0.179053
Mmp7	blue_M2	-0.543656		RGD1310081	turquoise_M1	-0.21661		Pla2g16	brown_M3	0.692321										Bst2	green_M5	0.252063						Nfib	yellow_M4	-0.176083
Parp3	blue_M2	-0.542617		Adam23	turquoise_M1	-0.216394		Slc6a15	brown_M3	0.689643										Akr1b7	green_M5	0.246762						Etv1	yellow_M4	0.165829
Pgk1	blue_M2	-0.54159		Hist3h2a	turquoise_M1	0.21574		Cib2	brown_M3	0.686494										RGD1565033	green_M5	0.244637						Elmod1	yellow_M4	0.165706
RGD1305222	blue_M2	-0.539121		Crabp1	turquoise_M1	0.215734		Trpm8	brown_M3	0.685275										Ptprj	green_M5	0.227804						Nfib	yellow_M4	-0.165233
Oat	blue_M2	-0.538483		Mcm2	turquoise_M1	0.215649		Serpinb1b	brown_M3	0.684066										Sepw1	green_M5	0.221917						Unc5d	yellow_M4	0.164611
Ranbp1	blue_M2	-0.536049		Fam122b	turquoise_M1	0.213333		Enpp1	brown_M3	0.683784										A2m	green_M5	0.211604						Ralyl	yellow_M4	0.161884
Ahnak2	blue_M2	-0.534808		Kif20b	turquoise_M1	0.212951		Pcsk5	brown_M3	0.6833										Syt5	green_M5	0.206747						Ptprz1	yellow_M4	0.158378
Hsd17b1	blue_M2	-0.534101		Poc1a	turquoise_M1	0.211969		LOC100302372	brown_M3	0.68022										Hspa12a	green_M5	0.190098						Ctnnal1	yellow_M4	0.157753
RGD1563325	blue_M2	-0.533577		Dsn1	turquoise_M1	0.211105		LOC363337	brown_M3	0.677531										Sema6d	green_M5	0.188316						Tnfaip8l2	yellow_M4	0.156046
Syngr1	blue_M2	-0.533518		Birc5	turquoise_M1	0.211079		Lyz2	brown_M3	0.677364										Matk	green_M5	0.181941						Dnajc6	yellow_M4	0.153336
Ebi3	blue_M2	-0.532802		Kif20a	turquoise_M1	0.210918		Mdga2	brown_M3	0.677005										Klhl35	green_M5	0.143484						Tmem150c	yellow_M4	0.152077
Arpp21	blue_M2	-0.531156		Chaf1a	turquoise_M1	0.210469		Cst6	brown_M3	0.674172										Noxa1	green_M5	0.131671						Mboat2	yellow_M4	0.151828
Kctd11	blue_M2	-0.527489		Rfwd3	turquoise_M1	-0.208747		Kif22	brown_M3	0.669255										G6pd	green_M5	0.127964						Celsr2	yellow_M4	0.14744
Rgs14	blue_M2	-0.527206		Tacc3	turquoise_M1	0.207988		Ephx1	brown_M3	0.668939										Nfkbia	green_M5	0.119166						Rasa3	yellow_M4	0.14673
Mdfic	blue_M2	-0.525065		Osbpl6	turquoise_M1	-0.207659		LOC100302372	brown_M3	0.667978										RGD1359529	green_M5	0.0776377						Acot1	yellow_M4	-0.144945
Myo3b	blue_M2	-0.525011		Eprs	turquoise_M1	-0.207347		Ccl2	brown_M3	0.662971										LOC498606	green_M5	0.0442932						Arrdc2	yellow_M4	0.138948
Tagln	blue_M2	-0.524227		Mad2l1	turquoise_M1	0.207185		Asphd2	brown_M3	0.661373										Uba7	green_M5	0.0381143						Snx18	yellow_M4	-0.138894
Agmo	blue_M2	-0.522073		Dmkn	turquoise_M1	0.207173		Scg3	brown_M3	0.660444										Bai2	green_M5	-0.025841						Grik5	yellow_M4	0.136892
Gpm6a	blue_M2	-0.521313		Psrc1	turquoise_M1	0.207161		Penk	brown_M3	0.658401																		Sema3g	yellow_M4	0.130619
Cxcl12	blue_M2	-0.520713		Gli3	turquoise_M1	-0.206032		Flrt2	brown_M3	0.657544																		Pllp	yellow_M4	0.127728
Olr1522	blue_M2	-0.519722		Cdca2	turquoise_M1	0.205174		Cd302	brown_M3	0.656915																		Tril	yellow_M4	0.121574
Npy	blue_M2	-0.517353		Mthfd2	turquoise_M1	0.204768		Csgalnact1	brown_M3	0.654577																		Cd59	yellow_M4	0.121551
Smad7	blue_M2	-0.517335		Cenpn	turquoise_M1	0.204079		Parp8	brown_M3	0.650679																		Alcam	yellow_M4	0.114503
Synpr	blue_M2	-0.513173		Fen1	turquoise_M1	0.203735		Lst1	brown_M3	0.647734																		Nfib	yellow_M4	-0.113194
Mospd2	blue_M2	-0.513031		Hmgn5	turquoise_M1	0.203366		Sh2d3c	brown_M3	0.647114																		Nfia	yellow_M4	-0.108656
RGD1560859	blue_M2	-0.511626		Nuf2	turquoise_M1	0.202031		Camkv	brown_M3	0.646074																		Ptn	yellow_M4	0.0923222
Sat2	blue_M2	-0.509645		Klf7	turquoise_M1	0.20146		Pcdh9	brown_M3	0.644159																		Lhfpl5	yellow_M4	0.0907187
C1ql2	blue_M2	-0.507287		Haus4	turquoise_M1	0.200843		Plcxd2	brown_M3	0.643377																		Mt1a	yellow_M4	0.0900598
Zbtb7b	blue_M2	-0.505624		Bub1	turquoise_M1	0.199389		Shank3	brown_M3	0.642949																		2015-09-03	yellow_M4	-0.0899947
Akt3	blue_M2	-0.499907		Mthfd2	turquoise_M1	0.199283		Rgs2	brown_M3	0.640265																		Cd9	yellow_M4	0.0743822
Gldn	blue_M2	-0.496705		Cdkn2d	turquoise_M1	-0.197357		Spetex-2D	brown_M3	0.631218																		Cyp4v3	yellow_M4	0.0708342
Gpr83	blue_M2	-0.495239		Limch1	turquoise_M1	-0.19734		Scg3	brown_M3	0.628007																		Nfe2l2	yellow_M4	0.0614217
RGD1563547	blue_M2	-0.492847		Gpr19	turquoise_M1	0.196554		Nptx2	brown_M3	0.627152																		Lrrc33	yellow_M4	0.060291
Lmbrd1	blue_M2	-0.490995		RGD1565283	turquoise_M1	0.196074		Jakmip2	brown_M3	0.62555																		Btd	yellow_M4	0.0583061
Sdc2	blue_M2	-0.490676		Cenpq	turquoise_M1	0.193474		Tmem100	brown_M3	0.624921																		Eef2k	yellow_M4	0.054898
Gne	blue_M2	-0.486689		Kif5b	turquoise_M1	-0.19239		Cacna2d1	brown_M3	0.623138																		Ptpn3	yellow_M4	0.0535218
RGD1303271	blue_M2	-0.486511		Fam64a	turquoise_M1	0.192255		Rasgrf1	brown_M3	0.621263																		Snca	yellow_M4	-0.0405951
Dnah1	blue_M2	-0.484547		Ezr	turquoise_M1	-0.191781		Stmn4	brown_M3	0.620888																		Kcnma1	yellow_M4	0.0388434
Cxcl12	blue_M2	-0.483145		Oip5	turquoise_M1	0.191309		Ccl3	brown_M3	0.620591																		Irf2	yellow_M4	0.0314316
Cadm2	blue_M2	-0.482083		Ccdc99	turquoise_M1	0.187377		LOC365985	brown_M3	0.61958																		Sgca	yellow_M4	-0.0269189
Ndp	blue_M2	-0.477359		Agtpbp1	turquoise_M1	0.187181		LOC691984	brown_M3	0.618767																		Grik2	yellow_M4	0.0259575
Scpep1	blue_M2	-0.476022		Ccne1	turquoise_M1	0.186322		Tlr3	brown_M3	0.616662																		Snca	yellow_M4	0.0255989
Sqrdl	blue_M2	-0.470798		Usp2	turquoise_M1	-0.186221		Hist1h1t	brown_M3	0.608123																		Sstr2	yellow_M4	0.0208783
Smad6	blue_M2	-0.470195		LOC498265	turquoise_M1	0.185168		Fbll1	brown_M3	0.605882																		Acy3	yellow_M4	-0.0201492
Nuak2	blue_M2	-0.469787		Ccdc18	turquoise_M1	0.184553		RGD1308564	brown_M3	0.605128																		Sh2d3c	yellow_M4	-0.0173638
Zfpm2	blue_M2	-0.468246		Dut	turquoise_M1	0.183044		Olfm1	brown_M3	0.604798																		Tmem184a	yellow_M4	-0.0134448
Gper	blue_M2	-0.468042		Fam72a	turquoise_M1	0.182614		Sobp	brown_M3	0.603676																		Secisbp2l	yellow_M4	0.0121613
Mgll	blue_M2	-0.46753		Tubb2c	turquoise_M1	-0.181884		Clip4	brown_M3	0.602506																		Satb1	yellow_M4	0.0101925
Cald1	blue_M2	-0.467031		Rhot2	turquoise_M1	0.181507		Cxcr4	brown_M3	0.60189
Gria3	blue_M2	-0.461602		Aurkb	turquoise_M1	0.180267		Spon1	brown_M3	0.601317
Pfkfb1	blue_M2	-0.461572		Dlgap5	turquoise_M1	0.18006		Unc13c	brown_M3	0.597617
Hsp90aa1	blue_M2	-0.461359		Fam81a	turquoise_M1	0.176826		Depdc7	brown_M3	0.593342
Selenbp1	blue_M2	-0.459524		Spc25	turquoise_M1	0.176816		Zcwpw1	brown_M3	0.591271
Rhpn1	blue_M2	-0.455408		Iqgap3	turquoise_M1	-0.176627		Fam167a	brown_M3	0.590418
Tktl1	blue_M2	-0.454983		Rbmxrtl	turquoise_M1	-0.175718		Stc1	brown_M3	0.588837
Ppa1	blue_M2	-0.45356		Racgap1	turquoise_M1	0.172735		Nupr1	brown_M3	0.586868
Cadm2	blue_M2	-0.45165		Hist1h2an	turquoise_M1	0.172206		Ica1	brown_M3	0.582375
Pgm2l1	blue_M2	-0.449185		Tcf19	turquoise_M1	0.171754		RGD1311744	brown_M3	0.5791
Ermp1	blue_M2	-0.447869		Tcea3	turquoise_M1	0.171334		Ydjc	brown_M3	0.577877
Mdp1	blue_M2	-0.446648		LOC100359476	turquoise_M1	-0.169745		Igf2	brown_M3	0.571489
Kdelr3	blue_M2	-0.446132		Sgol1	turquoise_M1	0.168955		Gpc3	brown_M3	0.569939
Sh3bp5	blue_M2	-0.436749		G2e3	turquoise_M1	0.168508		Tf	brown_M3	0.568991
Oplah	blue_M2	-0.436565		Ezh2	turquoise_M1	-0.165622		Mt2A	brown_M3	0.565928
Dusp1	blue_M2	-0.432764		Chac1	turquoise_M1	0.165079		Psph	brown_M3	0.565919
Serf2	blue_M2	-0.430336		Ccnb2	turquoise_M1	0.163215		Sct	brown_M3	0.563486
Thada	blue_M2	-0.429131		Myh10	turquoise_M1	-0.162789		Spon1	brown_M3	0.556174
Fam101b	blue_M2	-0.42388		Sh3kbp1	turquoise_M1	0.161072		LOC690782	brown_M3	0.554713
Paqr5	blue_M2	-0.422353		Rpa1	turquoise_M1	0.161038		Cep72	brown_M3	0.554577
Kcnk6	blue_M2	-0.421646		Kif15	turquoise_M1	0.160965		Adcy2	brown_M3	0.553596
Rsu1	blue_M2	-0.418218		Rrm2	turquoise_M1	0.159714		Npb	brown_M3	0.551868
Rasl2-9	blue_M2	-0.41488		Hmgn2	turquoise_M1	-0.158772		Dtx3l	brown_M3	0.55055
Epha1	blue_M2	-0.408873		Brca2	turquoise_M1	0.158114		RGD1562533	brown_M3	0.54733
Kpna4	blue_M2	-0.407842		LOC683626	turquoise_M1	-0.157982		Rhoj	brown_M3	0.544791
Fabp3	blue_M2	-0.407493		Apold1	turquoise_M1	0.157609		LOC363337	brown_M3	0.538974
Gatsl2	blue_M2	-0.402919		Fam83d	turquoise_M1	0.157573		Trpv2	brown_M3	0.535793
Lhfp	blue_M2	-0.401761		Fbln1	turquoise_M1	-0.155376		LOC286960	brown_M3	0.533069
Snta1	blue_M2	-0.399044		Traip	turquoise_M1	-0.153007		Pcdh9	brown_M3	0.531304
Mettl20	blue_M2	-0.397354		Klf7	turquoise_M1	0.15261		Bcl2l11	brown_M3	0.529624
Myh11	blue_M2	-0.396023		Atad5	turquoise_M1	0.152065		Apoc4	brown_M3	0.526433
Hspb7	blue_M2	-0.394374		Oxct1	turquoise_M1	0.151041		Ass1	brown_M3	0.522293
Inpp4b	blue_M2	-0.38934		Wsb1	turquoise_M1	0.148877		Foxc1	brown_M3	0.518441
Gpx7	blue_M2	-0.388653		Rbm3	turquoise_M1	0.148804		Ncf4	brown_M3	0.518402
Fkbp11	blue_M2	-0.388486		Racgap1	turquoise_M1	0.148586		Sgip1	brown_M3	0.513222
B4galt6	blue_M2	-0.384077		Cenpe	turquoise_M1	0.14786		Sh3bgrl2	brown_M3	0.511978
Herc3	blue_M2	-0.383719		Tpx2	turquoise_M1	0.147855		RT1-DMa	brown_M3	0.503523
Slc2a10	blue_M2	-0.382053		Vrk1	turquoise_M1	0.147694		LOC100302372	brown_M3	0.501466
Actr2	blue_M2	-0.380572		Rad51c	turquoise_M1	0.147626		Tnfsf13	brown_M3	0.498759
Batf3	blue_M2	-0.378804		Aspm	turquoise_M1	0.146357		Ctss	brown_M3	0.492475
Bcl2	blue_M2	-0.377338		Kifc1	turquoise_M1	0.14619		Fam70b	brown_M3	0.491132
LOC100360403	blue_M2	-0.375177		Sass6	turquoise_M1	0.143732		Gpt2	brown_M3	0.471224
Rcbtb1	blue_M2	-0.371118		Igsf3	turquoise_M1	-0.142758		Krt15	brown_M3	0.453338
Pgf	blue_M2	-0.370765		Mcm8	turquoise_M1	0.141997		Cxcl10	brown_M3	0.446523
Extl3	blue_M2	-0.368831		Rrm1	turquoise_M1	0.14192		Esam	brown_M3	0.421074
Dbx2	blue_M2	-0.368801		Mastl	turquoise_M1	0.14091		Tjp1	brown_M3	0.419445
Vmp1	blue_M2	-0.368666		Piga	turquoise_M1	-0.140857		Fermt3	brown_M3	0.414822
Lrp4	blue_M2	-0.368474		Polq	turquoise_M1	0.139274		Spetex-2B	brown_M3	0.411448
Gucy2c	blue_M2	-0.358979		Cenpf	turquoise_M1	0.138472		Fibin	brown_M3	0.393308
Olr546	blue_M2	-0.358525		Cdc7	turquoise_M1	0.138466		Fam46a	brown_M3	0.381986
Fgfr2	blue_M2	-0.356668		Cdc25b	turquoise_M1	0.137774		Phactr1	brown_M3	0.376604
Pappa	blue_M2	-0.351353		Hnrnpa3	turquoise_M1	-0.136836		Cxcl1	brown_M3	0.341556
Duox2	blue_M2	-0.346594		Kif11	turquoise_M1	0.136081
Itga5	blue_M2	-0.345187		Mdc1	turquoise_M1	-0.1358
Aebp1	blue_M2	-0.341128		RGD1308065	turquoise_M1	-0.13319
Mospd2	blue_M2	-0.334534		Topbp1	turquoise_M1	0.133073
Bace2	blue_M2	-0.330916		Amigo3	turquoise_M1	-0.133031
Dbil5	blue_M2	-0.330421		Dhfr	turquoise_M1	0.132758
Sync	blue_M2	-0.327094		Traf4af1	turquoise_M1	0.131069
Arid5b	blue_M2	-0.316776		Msh2	turquoise_M1	0.130417
Epb49	blue_M2	-0.315505		Diaph3	turquoise_M1	0.12758
Steap1	blue_M2	-0.307103		Depdc1b	turquoise_M1	0.127077
Ankrd27	blue_M2	-0.305801		LOC680262	turquoise_M1	-0.126785
Spats2l	blue_M2	-0.304756		Depdc1	turquoise_M1	0.126482
Cyb5r2	blue_M2	-0.304304		E2f8	turquoise_M1	0.126112
Acsl5	blue_M2	-0.298555		Hmga1	turquoise_M1	0.125956
Crip	blue_M2	-0.293271		Dzip1	turquoise_M1	0.125387
Cflar	blue_M2	-0.291619		RGD1311575	turquoise_M1	-0.12479
Slc41a3	blue_M2	-0.285699		Mybpc1	turquoise_M1	-0.123507
Gpr98	blue_M2	-0.28409		Zfp367	turquoise_M1	0.123316
Fgfr2	blue_M2	-0.280879		Wdhd1	turquoise_M1	0.123253
Rras	blue_M2	-0.280838		Dnajc22	turquoise_M1	-0.121475
Gale	blue_M2	-0.2797		Ccnf	turquoise_M1	-0.120349
Gsg1	blue_M2	-0.277588		Kif11	turquoise_M1	-0.120176
Sorbs2	blue_M2	-0.262768		Cep55	turquoise_M1	0.119394
Spag8	blue_M2	-0.252443		Recql4	turquoise_M1	0.118557
RGD1566215	blue_M2	-0.240594		Ckap5	turquoise_M1	-0.117586
G7c	blue_M2	-0.24054		Ulk4	turquoise_M1	0.116882
Ppargc1b	blue_M2	-0.228115		Dnajc9	turquoise_M1	-0.115477
Stx3	blue_M2	-0.215808		Fam64a	turquoise_M1	0.115187
Tln2	blue_M2	-0.215657		Usp1	turquoise_M1	0.115032
Isoc1	blue_M2	-0.208557		Pold1	turquoise_M1	0.113474
Kcnh1	blue_M2	-0.20065		Me3	turquoise_M1	-0.11254
Lin54	blue_M2	0.189024		Slit3	turquoise_M1	-0.112377
Rassf3	blue_M2	-0.170113		Anln	turquoise_M1	0.111053
Cldn14	blue_M2	-0.167907		Kpnb1	turquoise_M1	0.110483
RGD1308930	blue_M2	-0.150041		Mcm4	turquoise_M1	0.110124
Ttll7	blue_M2	-0.149101		Ska3	turquoise_M1	-0.110119
Impa1	blue_M2	-0.137099		Hist1h1a	turquoise_M1	0.10847
Pappa	blue_M2	-0.0976165		Tial1	turquoise_M1	-0.108345
Adcy9	blue_M2	-0.0841635		Olr663	turquoise_M1	-0.108253
RGD1561916	blue_M2	-0.0725407		Gen1	turquoise_M1	0.107425
Tnfaip6	blue_M2	-0.0673057		Plk1	turquoise_M1	0.106946
Cpm	blue_M2	0.046596		Limch1	turquoise_M1	-0.106874
Entpd5	blue_M2	-0.0437823		Igf1	turquoise_M1	-0.106209
Ap1s2	blue_M2	0.0426192		Mlf1	turquoise_M1	0.105623
				Kifc1	turquoise_M1	0.105555
				Casp3	turquoise_M1	0.105225
				Dhfr	turquoise_M1	0.105088
				Cntln	turquoise_M1	0.104724
				Plk1	turquoise_M1	0.104146
				Bbc3	turquoise_M1	-0.103872
				Tube1	turquoise_M1	0.103189
				Fhod1	turquoise_M1	-0.102924
				Phka2	turquoise_M1	-0.102469
				Slc16a6	turquoise_M1	-0.100941
				Prc1	turquoise_M1	0.100686
				Asf1b	turquoise_M1	-0.10056
				Ccna1	turquoise_M1	0.0990084
				LOC684784	turquoise_M1	0.0986379
				Mxd3	turquoise_M1	0.098093
				Fip1l1	turquoise_M1	0.097107
				Kif4	turquoise_M1	0.0967269
				Hist1h4m	turquoise_M1	-0.0964109
				Hmgb3	turquoise_M1	-0.0962967
				Hivep2	turquoise_M1	-0.0958932
				Rrm1	turquoise_M1	-0.0950828
				Kif2c	turquoise_M1	0.0942489
				Ankrd41	turquoise_M1	-0.0940273
				Hmgn2	turquoise_M1	-0.0926422
				Atad5	turquoise_M1	0.0916111
				Mis18bp1	turquoise_M1	0.0914408
				Lig1	turquoise_M1	0.090836
				LOC680097	turquoise_M1	0.0900996
				Cdc20	turquoise_M1	-0.0900138
				Ctrb1	turquoise_M1	-0.0893502
				Cidea	turquoise_M1	0.0875618
				Kif18a	turquoise_M1	0.0874417
				Hmgn2	turquoise_M1	-0.0872752
				Top2a	turquoise_M1	-0.0871649
				Trip13	turquoise_M1	0.0869543
				Cdca8	turquoise_M1	-0.0867246
				Stmn1	turquoise_M1	-0.0860641
				Hat1	turquoise_M1	0.0850708
				Foxm1	turquoise_M1	-0.0832385
				Chaf1b	turquoise_M1	0.0829399
				Dapp1	turquoise_M1	0.0827693
				Fbln1	turquoise_M1	-0.0825505
				Tspan1	turquoise_M1	0.0823458
				Cdk5rap2	turquoise_M1	0.0822367
				Odf2	turquoise_M1	-0.0806278
				H2afx	turquoise_M1	-0.0805873
				Hist3h2a	turquoise_M1	-0.0769268
				Bax	turquoise_M1	-0.0767143
				Ncapd2	turquoise_M1	0.0762126
				LOC303566	turquoise_M1	0.07559
				Hist1h2ak	turquoise_M1	-0.0749305
				Rrm1	turquoise_M1	0.0747909
				Kif23	turquoise_M1	0.0743395
				Ltbp1	turquoise_M1	0.0739772
				Pdlim7	turquoise_M1	-0.0733024
				RGD1310335	turquoise_M1	0.0732173
				Rad54l	turquoise_M1	0.073183
				Eri1	turquoise_M1	0.0718029
				Hist1h4b	turquoise_M1	0.0717108
				Klf10	turquoise_M1	0.0715662
				Hist1h4b	turquoise_M1	0.0713807
				Hmgb2	turquoise_M1	0.071287
				Smc2	turquoise_M1	0.0705724
				Racgap1	turquoise_M1	0.0698876
				Pttg1	turquoise_M1	0.0698056
				Hist1h2an	turquoise_M1	-0.0688869
				Rangap1	turquoise_M1	0.0685386
				Mcm4	turquoise_M1	0.0684675
				Gins2	turquoise_M1	0.0681713
				Ncapg	turquoise_M1	0.0671615
				Mns1	turquoise_M1	-0.066819
				Sim2	turquoise_M1	-0.0662581
				Donson	turquoise_M1	0.064914
				Fignl1	turquoise_M1	0.0646651
				Hist2h3c2	turquoise_M1	0.0645509
				Smtn	turquoise_M1	0.0637818
				LOC691979	turquoise_M1	0.0627482
				Chac1	turquoise_M1	0.0623349
				Hoxa2	turquoise_M1	0.0616295
				Ncapd2	turquoise_M1	-0.0615666
				Nav3	turquoise_M1	0.0593738
				LOC100363275	turquoise_M1	-0.0587782
				Egflam	turquoise_M1	-0.0582934
				Cntln	turquoise_M1	-0.0572437
				LOC691496	turquoise_M1	0.0547102
				Smc4	turquoise_M1	0.0546104
				Slc9a5	turquoise_M1	0.0540504
				Kpna2	turquoise_M1	0.0519561
				Mcm7	turquoise_M1	0.0507889
				Mcm5	turquoise_M1	0.0497081
				Dtl	turquoise_M1	0.0495668
				Pole	turquoise_M1	0.0489912
				Nek2	turquoise_M1	0.0485829
				RGD1309522	turquoise_M1	-0.0482441
				Pkmyt1	turquoise_M1	0.0477681
				Cenpq	turquoise_M1	0.0468421
				Xpo1	turquoise_M1	0.0467147
				Ppp1r8	turquoise_M1	-0.0461704
				Yars	turquoise_M1	-0.0453975
				Whsc1	turquoise_M1	-0.0451872
				Lmnb2	turquoise_M1	0.0448723
				Hist2h3c2	turquoise_M1	-0.0427686
				Rad18	turquoise_M1	0.040801
				Fam111a	turquoise_M1	-0.0402832
				H2afj	turquoise_M1	-0.0394429
				Sh3kbp1	turquoise_M1	0.0374312
				Bik	turquoise_M1	0.0350166
				Taf5	turquoise_M1	0.0336245
				Cdc25a	turquoise_M1	-0.0313064
				Slc7a1	turquoise_M1	-0.0307792
				Cars	turquoise_M1	0.0300952
				Kif18a	turquoise_M1	-0.0295471
				Troap	turquoise_M1	0.0279403
				Tmpo	turquoise_M1	0.0279161
				Fen1	turquoise_M1	-0.0276116
				LOC100310874	turquoise_M1	0.0253277
				Zfp367	turquoise_M1	0.0252054
				RGD1306227	turquoise_M1	0.0245321
				Sh3kbp1	turquoise_M1	-0.0239368
				Dnmt1	turquoise_M1	0.0216007
				Ccdc34	turquoise_M1	0.0209291
				Hist1h2af	turquoise_M1	0.0204458
				Egflam	turquoise_M1	0.020011
				Hmga2	turquoise_M1	-0.0198798
				Psip1	turquoise_M1	0.0181733
				Kcnn4	turquoise_M1	-0.0180351
				Espl1	turquoise_M1	0.0152674
				Snrpa	turquoise_M1	0.0141018
				RGD1565672	turquoise_M1	-0.0139743
				Incenp	turquoise_M1	0.0129699
				Trib3	turquoise_M1	0.0129168
				Tubb5	turquoise_M1	-0.012808
				Ddc	turquoise_M1	0.0126217
				Aurka	turquoise_M1	-0.0104005
				Lmnb1	turquoise_M1	0.00928819
				Slc2a6	turquoise_M1	0.0088769
				Dbf4	turquoise_M1	0.00763354
				L1cam	turquoise_M1	0.00660458
				Hook1	turquoise_M1	0.00585687
				Hist1h1b	turquoise_M1	0.00453
				Itpka	turquoise_M1	-0.00149284

## Sheet: Table S1.3 
Table S1.3. Top 5 GO terms for each of the 8 specific time modules
Puple moudle
Category	Term	Count	%	PValue	Fold Enrichment	FDR
GOTERM_BP_FAT	GO:0022610~biological adhesion	14	8.33333	0.000315045	3.26458	0.508214
GOTERM_BP_FAT	GO:0007155~cell adhesion	14	8.33333	0.000315045	3.26458	0.508214
GOTERM_BP_FAT	GO:0010628~positive regulation of gene expression	15	8.92857	0.000468997	2.96063	0.755677
GOTERM_BP_FAT	GO:0016477~cell migration	9	5.35714	0.00262716	3.75165	4.16451
GOTERM_BP_FAT	GO:0009891~positive regulation of biosynthetic process	16	9.52381	0.00125292	2.55915	2.00683
Turquoise module
Category	Term	Count	%	PValue	Fold Enrichment	FDR
GOTERM_BP_FAT	GO:0007049~cell cycle	135	17.7273	3.25e-42	6.63554	5.62e-39
GOTERM_BP_FAT	GO:0022402~cell cycle process	135	15.4545	7e-40	7.47478	1.21e-36
GOTERM_BP_FAT	GO:0022403~cell cycle phase	93	12.9545	2.69e-39	9.57323	4.65e-36
GOTERM_BP_FAT	GO:0000279~M phase	84	11.3636	5.61e-38	11.245	9.67e-35
GOTERM_BP_FAT	GO:0006259~DNA metabolic process	78	13.8636	4.29e-33	6.78152	7.41e-30
Brown moudle
Category	Term	Count	%	PValue	Fold Enrichment	FDR
GOTERM_BP_FAT	GO:0006836~neurotransmitter transport	13	4.49827	8.85797e-08	7.8207	0.000150063
GOTERM_BP_FAT	GO:0007267~cell-cell signaling	21	7.26644	5.5177e-07	3.82831	0.000934754
GOTERM_BP_FAT	GO:0031644~regulation of neurological system process	13	4.49827	6.73961e-05	4.15994	0.114115
GOTERM_BP_FAT	GO:0051674~localization of cell	16	5.53633	0.000351456	2.94357	0.59374
GOTERM_BP_FAT	GO:0016477~cell migration	15	5.19031	0.000102829	3.48412	0.17406
Yellow moudle
Category	Term	Count	%	PValue	Fold Enrichment	FDR
GOTERM_BP_FAT	GO:0030030~cell projection organization	18	7.25806	1.76e-05	3.44529	0.0292854
GOTERM_BP_FAT	GO:0006873~cellular ion homeostasis	17	6.85484	8.68e-05	3.17473	0.144434
GOTERM_BP_FAT	GO:0030182~neuron differentiation	19	7.66129	0.000103	2.87275	0.171542
GOTERM_BP_FAT	GO:0032989~cellular component morphogenesis	16	6.45161	0.000347	2.9403	0.575904
GOTERM_BP_FAT	GO:0032990~cell part morphogenesis	12	4.83871	0.000919	3.34341	1.5197
Green moudle
Category	Term	Count	%	PValue	Fold Enrichment	FDR
GOTERM_BP_FAT	GO:0042552~myelination	5	2.10084	0.00245367	8.72439	4.02878
GOTERM_BP_FAT	GO:0007272~ensheathment of neurons	5	2.10084	0.00311194	8.17911	5.08337
GOTERM_BP_FAT	GO:0008366~axon ensheathment	5	2.10084	0.00311194	8.17911	5.08337
GOTERM_BP_FAT	GO:0019226~transmission of nerve impulse	11	4.62185	0.00319412	3.05199	5.21426
GOTERM_BP_FAT	GO:0030030~cell projection organization	13	5.46218	0.00211233	2.82757	3.47761
Cyan moudle
Category	Term	Count	%	PValue	Fold Enrichment	FDR
GOTERM_BP_FAT	GO:0008203~cholesterol metabolic process	6	7.05882	1.79457e-05	17.994	0.0277282
GOTERM_BP_FAT	GO:0008610~lipid biosynthetic process	9	10.5882	3.6334e-05	6.91586	0.0561329
GOTERM_CC_FAT	GO:0000267~cell fraction	15	17.6471	0.000391576	2.882	0.463874
GOTERM_MF_FAT	GO:0048037~cofactor binding	8	9.41176	0.000535479	5.48196	0.704156
GOTERM_MF_FAT	GO:0043167~ion binding	26	30.5882	0.00111348	1.8222	0.00600766
Salmon moudle
Category	Term	Count	%	PValue	Fold Enrichment	FDR
GOTERM_CC_FAT	GO:0005764~lysosome	10	8.62069	1.33875e-06	8.98899	0.00160052
GOTERM_BP_FAT	GO:0045787~positive regulation of cell cycle	4	3.44828	0.00475099	11.5824	7.35996
GOTERM_BP_FAT	GO:0003006~reproductive developmental process	7	6.03448	0.00614655	4.16883	9.42339
GOTERM_MF_FAT	GO:0046983~protein dimerization activity	12	10.3448	0.000292288	3.72447	0.390471
GOTERM_BP_FAT	GO:0003006~reproductive developmental process	7	6.03448	0.00614655	4.16883	5.21328
Blue moudle
Category	Term	Count	%	PValue	Fold Enrichment	FDR
GOTERM_CC_FAT	GO:0008328~ionotropic glutamate receptor complex	4	1.15607	0.00400066	12.0739	5.21328
GOTERM_CC_FAT	GO:0031982~vesicle	23	6.6474	0.00543386	1.87041	7.01888
GOTERM_MF_FAT	GO:0005267~potassium channel activity	8	2.31214	0.00715413	3.56042	9.79356
GOTERM_MF_FAT	GO:0022803~passive transmembrane transporter activity	15	4.33526	0.00742066	2.23146	10.1406
GOTERM_MF_FAT	GO:0016209~antioxidant activity	5	1.44509	0.00821245	6.21003	11.1641

## Sheet: Table S1.4
Table S1.4. The myelination related transcript factors (maxFC versus 0 day >1.5, myelination score>0) in the 7 and 14 day-specific modules
GeneSymbol	EntrezGeneID	GeneName	Myelination_score	FC0_1d	FC0_3d	FC0_7d	FC0_14d	FC0_21d	max(abs(FC))
Egr2	114090	early growth response 2	51.24	2.00344	4.96173	1.10212	2.00344	2.17015	4.96173
Pou3f2	29588	POU class 3 homeobox 2	4.21	1.88888	0.587867	3.28576	1.08795	1.08378	3.28576
Mrf	293736	myelin gene regulatory factor	48.68	0.752886	1.25569	2.73087	0.588193	0.464876	2.73087
Stat1	25124	signal transducer and activator of transcription 1	5.65	1.32381	2.43211	1.96488	1.74897	1.57763	2.43211
Sqstm1	113894	sequestosome 1	3.99	1.12325	1.92325	2.40405	1.08152	0.981276	2.40405
Smad7	81516	SMAD family member 7	2.77	1.506	0.422682	0.544616	1.58633	1.73129	2.36585
Srebf1	78968	sterol regulatory element binding transcription factor 1	1.26	1.00897	1.34206	2.35663	1.06393	0.894544	2.35663
Fos	314322	FBJ osteosarcoma oncogene	1.26	1.30835	0.984337	2.08045	0.756942	0.723638	2.08045
Nab2	314910	Ngfi-A binding protein 2	5.3	2.07812	1.53078	1.75631	1.24364	1.07539	2.07812
Id4	291023	inhibitor of DNA binding 4	3.34	1.53814	0.660438	1.33709	1.90086	1.25878	1.90086
Myc	24577	myelocytomatosis oncogene	1.26	1.3402	1.6646	0.959849	1.42195	1.56216	1.6646
Atf4	79255	activating transcription factor 4 (tax-responsive enhancer element B67)	6.92	1.09901	1.35538	0.833517	0.639327	0.810706	1.56414
Sirt2	361532	sirtuin 2	11.01	0.791621	0.988102	1.55026	0.965675	0.893159	1.55026
Sin3a	363067	SIN3 homolog A, transcription regulator (yeast)	1.26	1.15845	1.36399	1.43506	0.881232	0.665374	1.50291
Tcf7l2	679869	transcription factor 7-like 2 (T-cell specific, HMG-box)	0	0.893121	1.50266	1.23768	0.820952	0.891588	1.50266
