# Supplementary material for: The transcription factor Stat-1 is essential for Schwann cell differentiation, myelination and myelin sheath regeneration
Source: Mol Med. 2023 Jun 26;29:79. doi: 10.1186/s10020-023-00667-w (PMC10291779; doi:10.1186/s10020-023-00667-w)
Supplement: Supplementary file 3 — Additional file 3: Table S2. The analysis of RNA-Seq data. [file 10020_2023_667_MOESM3_ESM.xlsx]

## Sheet: Summary
		Table S2. The analysis of RNA-Seq data in Stat1-knockdown SCs differentiated for 2 days compared to the control (Scamble)
		Table S2.1. The downregulated gene list (P < 0.05, fold-change > 1.5) in Stat1-knockdown SCs differentiated for 2 days compared to the control
		Table S2.2. The upregulated gene list (P < 0.05, fold-change > 1.5) in Stat1-knockdown SCs differentiated for 2 days compared to the control
		Table S2.3. The GO term list (P value<0.01 and FDR<0.01) of downregulated genes in Stat1-knockdown SCs differentiated for 2 days compared to the control
		Table S2.4. The GO term list (P value<0.01 and FDR<0.01) of upregulated genes in Stat1-knockdown SCs differentiated for 2 days compared to the control
		Table S2.5. The GSEA term list (|NES|>1，NOM p-val<0.05，FDR q-val<0.25) of downregulated and d upregulated genes in Stat1-knockdown SCs differentiated for 2 days compared to the control

## Sheet: Table S2.1
Table S2.1. The downregulated gene list (P < 0.05, fold-change < 0.66) in Stat1-knockdown SCs differentiated for 2 days compared to the control
Gene_Id	KD_1	KD_2	KD_3	NC_1	NC_2	NC_3	KD-Average	NC-Average	log2FoldChange	pvalue	gene_name	gene_description
ENSRNOG00000002548	25.6075	20.2798	19.9495	199.308	187.992	261.948	21.9456	216.416	-3.30345	2.38197e-30	Tnn	tenascin N [Source:RGD Symbol;Acc:1306002]
ENSRNOG00000048561	1.96981	3.86282	1.81359	2.09798	2.984	70.0683	2.54874	25.0501	-3.29669	0.00409277	Hprt1	hypoxanthine phosphoribosyltransferase 1 [Source:EntrezGene;Acc:24465]
ENSRNOG00000056562	58.1094	33.7996	50.7805	451.067	511.258	436.579	47.5632	466.301	-3.29367	7.96854e-53	Olfml1	olfactomedin-like 1 [Source:RGD Symbol;Acc:1311854]
ENSRNOG00000058424	11.8189	10.6227	4.53398	111.193	6.96266	137.981	8.99186	85.3788	-3.24875	0.00349066	AABR07057150.1	-
ENSRNOG00000058862	3.93962	2.89711	0.906795	3.14698	64.6533	2.15595	2.58118	23.3187	-3.18666	0.00581505	AABR07051308.1	-
ENSRNOG00000034174	60.0792	13.5199	45.3398	365.049	360.069	348.186	39.6463	357.768	-3.17396	2.23345e-22	Bpifb4	BPI fold containing family B, member 4 [Source:RGD Symbol;Acc:1561174]
ENSRNOG00000017159	0.984906	1.93141	0.906795	9.44093	8.95199	14.0137	1.27437	10.8022	-3.08615	0.00502726	Dsc3	desmocollin 3 [Source:RGD Symbol;Acc:1311782]
ENSRNOG00000049770	2.95472	0.965704	1.81359	17.8329	17.904	11.8577	1.91134	15.8649	-3.05838	0.000830104	Cryba4	crystallin, beta A4 [Source:RGD Symbol;Acc:61962]
ENSRNOG00000019215	3.93962	1.93141	0.906795	2.09798	36.8026	15.0916	2.25928	17.9974	-3.00734	0.0044283	Cd151	CD151 molecule (Raph blood group) [Source:RGD Symbol;Acc:621290]
ENSRNOG00000020169	1.96981	2.89711	4.53398	19.9308	25.8613	29.1053	3.13363	24.9658	-2.98375	3.89078e-05	Gimap8	GTPase, IMAP family member 8 [Source:RGD Symbol;Acc:1564570]
ENSRNOG00000017987	189.102	134.233	146.901	1251.45	1316.94	1053.18	156.745	1207.19	-2.94645	4.0995e-73	Ucma	upper zone of growth plate and cartilage matrix associated [Source:RGD Symbol;Acc:1308977]
ENSRNOG00000015615	7.87925	8.69134	10.8815	57.6946	75.5946	64.6784	9.15071	65.9892	-2.84696	1.08424e-10	Tnfrsf11a	tumor necrosis factor receptor superfamily, member 11a, NFKB activator [Source:RGD Symbol;Acc:1563614]
ENSRNOG00000047561	0.984906	24.1426	8.16116	119.585	83.5519	31.2612	11.0962	78.1328	-2.81593	0.0107574	LOC100912609	uncharacterized LOC100912609 [Source:RGD Symbol;Acc:6486012]
ENSRNOG00000018735	0.984906	0.965704	0.906795	6.29395	2.984	9.70177	0.952468	6.32657	-2.72896	0.0439009	Cd74	Cd74 molecule, major histocompatibility complex, class II invariant chain [Source:RGD Symbol;Acc:2313]
ENSRNOG00000059519	0.984906	0.965704	3.62718	13.6369	10.9413	11.8577	1.85926	12.1453	-2.68898	0.00661508	Bbox1	butyrobetaine (gamma), 2-oxoglutarate dioxygenase (gamma-butyrobetaine hydroxylase) 1 [Source:RGD Symbol;Acc:619756]
ENSRNOG00000013914	2.95472	5.79423	3.62718	24.1268	23.872	23.7154	4.12537	23.9047	-2.53524	0.000190026	Gpr132	G protein-coupled receptor 132 [Source:RGD Symbol;Acc:1310817]
ENSRNOG00000016812	72.883	31.8682	40.8058	236.023	303.373	284.585	48.519	274.66	-2.50412	3.8828e-19	Adamts16	ADAM metallopeptidase with thrombospondin type 1 motif, 16 [Source:RGD Symbol;Acc:1310046]
ENSRNOG00000061155	6.89434	4.82852	6.34757	92.3113	2.984	5.38987	6.02348	33.5617	-2.47752	0.0115507	LOC100911851	intersectin-1-like [Source:RGD Symbol;Acc:6490732]
ENSRNOG00000009660	5.90943	4.82852	2.72039	19.9308	17.904	36.6511	4.48611	24.8287	-2.47366	0.000388756	Enpp6	ectonucleotide pyrophosphatase/phosphodiesterase 6 [Source:RGD Symbol;Acc:1311645]
ENSRNOG00000015773	224.558	88.8448	134.206	742.686	837.509	893.64	149.203	824.612	-2.46749	2.15751e-23	Il21r	interleukin 21 receptor [Source:RGD Symbol;Acc:1304950]
ENSRNOG00000053850	38.4113	22.2112	31.7378	169.937	192.965	145.526	30.7868	169.476	-2.462	1.37856e-17	Rdh5	retinol dehydrogenase 5 (11-cis/9-cis) [Source:RGD Symbol;Acc:1308849]
ENSRNOG00000014492	51.2151	43.4567	51.6873	262.248	259.608	279.195	48.7864	267.017	-2.45157	1.25755e-29	Pgc	progastricsin (pepsinogen C) [Source:RGD Symbol;Acc:3943]
ENSRNOG00000030222	1.96981	1.93141	5.44077	16.7839	10.9413	23.7154	3.114	17.1469	-2.44609	0.00325114	Fam115c	family with sequence similarity 115, member C [Source:RGD Symbol;Acc:1591778]
ENSRNOG00000023085	177.283	117.816	168.664	829.753	826.568	859.145	154.588	838.488	-2.43895	6.07443e-49	Pmel	premelanosome protein [Source:RGD Symbol;Acc:1307513]
ENSRNOG00000004327	6.89434	1.93141	4.53398	24.1268	17.904	29.1053	4.45324	23.712	-2.41345	0.00056264	Ddc	dopa decarboxylase (aromatic L-amino acid decarboxylase) [Source:RGD Symbol;Acc:2494]
ENSRNOG00000004476	12.8038	8.69134	10.8815	55.5966	52.7173	61.4445	10.7922	56.5861	-2.39072	4.85436e-08	Wif1	Wnt inhibitory factor 1 [Source:RGD Symbol;Acc:619774]
ENSRNOG00000053037	4.92453	4.82852	9.06795	6.29395	2.984	87.3159	6.27367	32.1979	-2.35405	0.0153647	AABR07024139.1	-
ENSRNOG00000015468	60.0792	13.5199	39.899	190.917	171.083	200.503	37.8327	187.501	-2.30993	3.79421e-10	Bpifb1	BPI fold containing family B, member 1 [Source:RGD Symbol;Acc:1563047]
ENSRNOG00000009172	5.90943	5.79423	2.72039	24.1268	22.8773	22.6375	4.80802	23.2139	-2.27916	0.00062806	Cpvl	carboxypeptidase, vitellogenic-like [Source:RGD Symbol;Acc:1563609]
ENSRNOG00000047800	1.96981	4.82852	0.906795	14.6859	4.97333	17.2476	2.56838	12.3023	-2.26455	0.02169	C5ar1	complement component 5a receptor 1 [Source:RGD Symbol;Acc:70553]
ENSRNOG00000056558	6.89434	2.89711	6.34757	30.4208	18.8987	28.0273	5.37967	25.7822	-2.25811	0.000504019	Gabra3	gamma-aminobutyric acid (GABA) A receptor, subunit alpha 3 [Source:MGI Symbol;Acc:MGI:95615]
ENSRNOG00000014010	335.853	264.603	308.31	1373.13	1405.46	1432.63	302.922	1403.74	-2.21236	8.70573e-67	Gfra2	GDNF family receptor alpha 2 [Source:RGD Symbol;Acc:61809]
ENSRNOG00000010282	14.7736	11.5885	10.8815	58.7435	65.648	47.4309	12.4145	57.2741	-2.20951	2.78523e-07	Ninj2	ninjurin 2 [Source:RGD Symbol;Acc:620552]
ENSRNOG00000010610	6.89434	8.69134	3.62718	31.4698	24.8667	31.2612	6.40429	29.1992	-2.19456	0.000247134	Hpgd	hydroxyprostaglandin dehydrogenase 15 (NAD) [Source:RGD Symbol;Acc:620087]
ENSRNOG00000006096	3.93962	6.75993	4.53398	20.9798	28.8453	19.4035	5.07784	23.0762	-2.18621	0.000965142	Slc26a7	solute carrier family 26 (anion exchanger), member 7 [Source:RGD Symbol;Acc:1310846]
ENSRNOG00000050964	3.93962	1.93141	4.53398	13.6369	14.92	17.2476	3.46834	15.2682	-2.13387	0.00745799	Robo4	roundabout, axon guidance receptor, homolog 4 (Drosophila) [Source:RGD Symbol;Acc:727947]
ENSRNOG00000051795	0.984906	1.93141	2.72039	8.39194	9.94666	6.46784	1.8789	8.26881	-2.13044	0.0465199	AC128610.1	-
ENSRNOG00000060514	13.7887	13.5199	15.4155	100.703	15.9147	67.9124	14.2414	61.5101	-2.10845	0.000256015	AC117925.6	-
ENSRNOG00000032745	6.89434	7.72563	10.8815	43.0087	33.8186	31.2612	8.50051	36.0295	-2.07885	7.83449e-05	Slc17a3	solute carrier family 17 (organic anion transporter), member 3 [Source:RGD Symbol;Acc:628815]
ENSRNOG00000046069	1.96981	4.82852	4.53398	17.8329	10.9413	18.3256	3.77744	15.6999	-2.04857	0.0096672	LOC102555170	HIG1 domain family member 1C-like [Source:RGD Symbol;Acc:7641479]
ENSRNOG00000000008	23.6377	28.0054	29.9242	126.928	84.5466	126.123	27.1891	112.533	-2.04638	2.43678e-10	Alx4	ALX homeobox 4 [Source:RGD Symbol;Acc:1310201]
ENSRNOG00000028649	3.93962	2.89711	4.53398	10.4899	14.92	21.5595	3.79024	15.6565	-2.04266	0.00959761	Tox3	TOX high mobility group box family member 3 [Source:RGD Symbol;Acc:1311529]
ENSRNOG00000007542	0.984906	2.89711	2.72039	12.5879	5.968	8.62379	2.2008	9.0599	-2.03415	0.0477659	Scg5	secretogranin V [Source:RGD Symbol;Acc:3669]
ENSRNOG00000016995	1.96981	4.82852	1.81359	13.6369	14.92	6.46784	2.87064	11.6749	-2.02992	0.0287525	Zap70	zeta-chain (TCR) associated protein kinase 70 [Source:RGD Symbol;Acc:3983]
ENSRNOG00000048562	5.90943	6.75993	3.62718	8.39194	50.728	6.46784	5.43218	21.8626	-2.01622	0.0201762	LOC681193	similar to DNA-directed RNA polymerase II 7.6 kDa polypeptide (RPB10) (RPB7.6) (RPABC5) [Source:RGD Symbol;Acc:1583498]
ENSRNOG00000015428	205.845	118.782	27.2039	462.605	674.384	271.649	117.277	469.546	-2.00193	0.014148	Mff	mitochondrial fission factor [Source:RGD Symbol;Acc:1310230]
ENSRNOG00000050535	5.90943	3.86282	2.72039	29.3718	13.9253	6.46784	4.16421	16.5883	-2.00027	0.017156	RragB	Ras-related GTP binding B [Source:RGD Symbol;Acc:619805]
ENSRNOG00000006741	49.2453	35.7311	48.967	150.006	190.976	187.567	44.6478	176.183	-1.97986	2.22756e-14	Podnl1	podocan-like 1 [Source:RGD Symbol;Acc:1307753]
ENSRNOG00000013967	28.5623	24.1426	14.5087	83.9194	97.4773	81.926	22.4045	87.7742	-1.97586	3.03099e-08	Blnk	B-cell linker [Source:RGD Symbol;Acc:1561933]
ENSRNOG00000033064	4.92453	9.65704	5.44077	28.3228	15.9147	34.4952	6.67411	26.2442	-1.9743	0.00192323	Edil3	EGF-like repeats and discoidin I-like domains 3 [Source:RGD Symbol;Acc:1588887]
ENSRNOG00000009617	21.6679	30.9025	6.34757	44.0577	135.275	50.6648	19.6393	76.6657	-1.97076	0.000371075	Exoc7	exocyst complex component 7 [Source:RGD Symbol;Acc:620236]
ENSRNOG00000026060	44.3208	28.9711	30.831	147.908	129.307	128.279	34.7076	135.164	-1.96371	7.95488e-12	Arsi	arylsulfatase family, member I [Source:RGD Symbol;Acc:1310242]
ENSRNOG00000005724	26.5925	52.148	50.7805	194.063	267.565	42.041	43.1737	167.89	-1.95921	0.0102475	Map3k7	mitogen activated protein kinase kinase kinase 7 [Source:RGD Symbol;Acc:1309438]
ENSRNOG00000031168	1.96981	2.89711	4.53398	11.5389	7.95733	17.2476	3.13363	12.2479	-1.95632	0.0269178	Arhgap15	Rho GTPase activating protein 15 [Source:RGD Symbol;Acc:1359304]
ENSRNOG00000019848	210.77	92.7076	84.332	369.245	503.301	624.147	129.27	498.898	-1.95004	1.0075e-10	LOC100910882	RNA-binding protein 39-like [Source:RGD Symbol;Acc:6496028]
ENSRNOG00000019022	75.8377	39.5939	46.2466	224.484	186.003	203.737	53.8927	204.741	-1.92785	8.92943e-13	Fam89a	family with sequence similarity 89, member A [Source:RGD Symbol;Acc:1309879]
ENSRNOG00000020953	4.92453	3.86282	3.62718	8.39194	14.92	23.7154	4.13818	15.6758	-1.92241	0.0155515	Ms4a7	membrane-spanning 4-domains, subfamily A, member 7 [Source:RGD Symbol;Acc:1305549]
ENSRNOG00000015667	21.6679	28.0054	18.1359	86.0173	81.5626	84.082	22.6031	83.8873	-1.89417	3.20429e-08	Epcam	epithelial cell adhesion molecule [Source:RGD Symbol;Acc:621365]
ENSRNOG00000000787	10.834	15.4513	9.97475	43.0087	32.824	58.2106	12.0867	44.6811	-1.88619	8.87504e-05	RT1-T24-2	Uncharacterized protein [Source:UniProtKB/TrEMBL;Acc:F1LXB3]
ENSRNOG00000046301	54.1698	40.5596	46.2466	167.839	181.029	171.398	46.992	173.422	-1.88479	1.47075e-14	Gzmbl3	Granzyme B-like 3 [Source:RGD Symbol;Acc:2320502]
ENSRNOG00000001528	17.7283	22.2112	30.831	86.0173	72.6106	103.486	23.5902	87.3712	-1.88351	1.2349e-07	Gap43	growth associated protein 43 [Source:RGD Symbol;Acc:62071]
ENSRNOG00000016957	1.96981	5.79423	2.72039	8.39194	16.9093	12.9357	3.49481	12.7456	-1.86929	0.0307655	Igfbp2	insulin-like growth factor binding protein 2 [Source:RGD Symbol;Acc:2873]
ENSRNOG00000060594	12.8038	9.65704	18.1359	16.7839	118.365	12.9357	13.5322	49.3616	-1.86779	0.0102652	Atn1	atrophin 1 [Source:EntrezGene;Acc:29515]
ENSRNOG00000021536	10.834	10.6227	15.4155	37.7637	53.712	40.963	12.2907	44.1462	-1.84218	7.56501e-05	Plxdc1	plexin domain containing 1 [Source:RGD Symbol;Acc:1307496]
ENSRNOG00000014079	719.966	477.058	700.046	2201.83	2251.92	2337.05	632.357	2263.6	-1.83963	7.33179e-34	Stat1	signal transducer and activator of transcription 1 [Source:RGD Symbol;Acc:3771]
ENSRNOG00000019751	18.7132	8.69134	11.7883	41.9597	44.76	52.8207	13.0643	46.5135	-1.8344	7.77168e-05	Cyb5r2	cytochrome b5 reductase 2 [Source:RGD Symbol;Acc:1308421]
ENSRNOG00000016451	119.174	102.365	81.6116	369.245	367.032	337.406	101.05	357.894	-1.82697	4.17747e-21	Cd1d1	CD1d1 molecule [Source:RGD Symbol;Acc:2296]
ENSRNOG00000053168	12.8038	2.89711	4.53398	28.3228	15.9147	26.9494	6.74495	23.7289	-1.81991	0.00853402	AABR07013250.1	-
ENSRNOG00000002470	14.7736	5.79423	7.25436	24.1268	33.8186	39.885	9.27406	32.6102	-1.81844	0.00133394	Ifi47	interferon gamma inducible protein 47 [Source:RGD Symbol;Acc:708470]
ENSRNOG00000032656	21.6679	19.3141	31.7378	87.0663	89.5199	79.7701	24.2399	85.4521	-1.81398	1.25529e-07	Ptprt	protein tyrosine phosphatase, receptor type, T [Source:RGD Symbol;Acc:1309653]
ENSRNOG00000015055	104.4	95.6047	104.281	401.764	370.016	294.287	101.429	355.356	-1.80903	2.10228e-20	Scg2	secretogranin II [Source:RGD Symbol;Acc:3626]
ENSRNOG00000013925	23.6377	25.1083	12.6951	66.0865	70.6213	76.5362	20.4804	71.0813	-1.80002	2.45706e-06	Nox4	NADPH oxidase 4 [Source:RGD Symbol;Acc:620600]
ENSRNOG00000016978	8.86415	3.86282	4.53398	22.0288	19.8933	17.2476	5.75365	19.7232	-1.78264	0.00869222	LOC308990	hypothetical protein LOC308990 [Source:RGD Symbol;Acc:1564503]
ENSRNOG00000001224	3.93962	5.79423	1.81359	10.4899	12.9307	15.0916	3.84915	12.8374	-1.74423	0.0362107	Itgb2	integrin, beta 2 [Source:RGD Symbol;Acc:1305581]
ENSRNOG00000052100	3.93962	10.6227	9.97475	20.9798	29.84	31.2612	8.17904	27.3604	-1.73762	0.0035649	AC114343.2	Protein Eddm3b [Source:UniProtKB/TrEMBL;Acc:E9PTM0]
ENSRNOG00000032472	5.90943	4.82852	1.81359	17.8329	12.9307	10.7797	4.18385	13.8478	-1.73575	0.032363	Adgrg2	adhesion G protein-coupled receptor G2 [Source:RGD Symbol;Acc:628618]
novel.189	4.92453	7.72563	4.53398	10.4899	25.8613	20.4815	5.72805	18.9442	-1.72907	0.0148808	-	-
ENSRNOG00000004084	41.366	30.9025	26.2971	134.271	106.429	84.082	32.8552	108.261	-1.72352	1.35595e-07	Fam84a	family with sequence similarity 84, member A [Source:RGD Symbol;Acc:1305779]
ENSRNOG00000000843	11.8189	8.69134	13.6019	36.7147	55.7013	19.4035	11.3707	37.2732	-1.71369	0.00188096	Ly6g6c	lymphocyte antigen 6 complex, locus G6C [Source:RGD Symbol;Acc:1302999]
ENSRNOG00000058006	658.902	433.601	467.906	1759.16	1731.71	1560.91	520.137	1683.93	-1.69547	1.11267e-26	Sncg	synuclein, gamma [Source:EntrezGene;Acc:64347]
ENSRNOG00000007993	8.86415	8.69134	6.34757	25.1758	20.888	31.2612	7.96769	25.775	-1.69528	0.00351951	Sh3tc1	SH3 domain and tetratricopeptide repeats 1 [Source:RGD Symbol;Acc:1305610]
ENSRNOG00000006784	394.947	232.735	373.6	1112.98	1042.41	1072.58	333.761	1075.99	-1.68854	5.82051e-21	Sema4f	sema domain, immunoglobulin domain (Ig), transmembrane domain (TM) and short cytoplasmic domain, (semaphorin) 4F [Source:RGD Symbol;Acc:3658]
ENSRNOG00000020865	20.683	12.5542	15.4155	67.1355	27.8506	59.2886	16.2176	51.4249	-1.66433	0.000488604	Ano1	anoctamin 1, calcium activated chloride channel [Source:RGD Symbol;Acc:1310786]
ENSRNOG00000051771	25.6075	7.72563	13.6019	36.7147	58.6853	50.6648	15.645	48.6883	-1.64163	0.000886913	AABR07006894.1	-
ENSRNOG00000018710	2.95472	17.3827	9.97475	44.0577	12.9307	37.7291	10.104	31.5725	-1.64015	0.0154648	LOC100911519	p53-induced protein with a death domain-like [Source:RGD Symbol;Acc:6492303]
ENSRNOG00000046848	61.0642	65.6679	75.264	242.317	212.859	174.632	67.332	209.936	-1.63953	2.18613e-12	PCOLCE2	procollagen C-endopeptidase enhancer 2 [Source:RGD Symbol;Acc:1595195]
ENSRNOG00000030110	3.93962	4.82852	4.53398	9.44093	19.8933	11.8577	4.43404	13.7307	-1.63261	0.0385552	LOC100362916	rCG61219-like [Source:RGD Symbol;Acc:2323777]
ENSRNOG00000014021	451.087	320.614	408.058	1243.06	1132.92	1277.4	393.253	1217.79	-1.63064	8.39503e-29	Matn4	matrilin 4 [Source:RGD Symbol;Acc:1309732]
ENSRNOG00000012892	100.46	49.2509	81.6116	245.464	235.736	233.92	77.1076	238.373	-1.62856	1.13672e-10	Abca4	ATP-binding cassette, subfamily A (ABC1), member 4 [Source:RGD Symbol;Acc:1309445]
ENSRNOG00000016163	38.4113	44.4224	41.7126	120.634	127.317	136.903	41.5154	128.285	-1.62709	9.6409e-10	Slc1a3	solute carrier family 1 (glial high affinity glutamate transporter), member 3 [Source:RGD Symbol;Acc:3698]
ENSRNOG00000018336	7.87925	4.82852	1.81359	10.4899	20.888	12.9357	4.84045	14.7712	-1.621	0.0437353	Eps8l2	EPS8-like 2 [Source:RGD Symbol;Acc:1310912]
ENSRNOG00000037835	2.95472	5.79423	5.44077	12.5879	18.8987	11.8577	4.7299	14.4481	-1.6097	0.0353071	Catip	ciliogenesis associated TTC17 interacting protein [Source:RGD Symbol;Acc:1596071]
ENSRNOG00000004666	112.279	115.885	138.74	354.559	384.936	380.525	122.301	373.34	-1.60861	5.31507e-20	Prr5l	proline rich 5 like [Source:RGD Symbol;Acc:1309969]
ENSRNOG00000058206	2.95472	15.4513	4.53398	28.3228	9.94666	31.2612	7.64665	23.1769	-1.59922	0.0331081	AABR07058788.4	-
ENSRNOG00000016469	3.93962	2.89711	7.25436	7.34294	14.92	20.4815	4.69703	14.2481	-1.59341	0.0493363	Fxyd2	FXYD domain-containing ion transport regulator 2 [Source:RGD Symbol;Acc:2173]
ENSRNOG00000032261	24.6226	13.5199	32.6446	59.7925	75.5946	78.6921	23.5957	71.3598	-1.593	5.05266e-05	Cyp2d4	cytochrome P450, family 2, subfamily d, polypeptide 4 [Source:RGD Symbol;Acc:620640]
ENSRNOG00000014992	193.042	208.592	190.427	1210.54	313.32	259.792	197.354	594.549	-1.59101	0.0229359	M6pr	mannose-6-phosphate receptor, cation dependent [Source:RGD Symbol;Acc:1359355]
ENSRNOG00000018251	3.93962	7.72563	7.25436	20.9798	7.95733	28.0273	6.30654	18.9882	-1.58394	0.0303089	Mrc1	mannose receptor, C type 1 [Source:RGD Symbol;Acc:1309353]
ENSRNOG00000004179	8.86415	9.65704	9.06795	27.2738	24.8667	30.1833	9.19638	27.4412	-1.57646	0.00366885	Nts	neurotensin [Source:RGD Symbol;Acc:621612]
ENSRNOG00000013794	185.162	204.729	157.782	616.807	480.424	529.285	182.558	542.172	-1.57111	5.04729e-20	Rbp1	retinol binding protein 1, cellular [Source:RGD Symbol;Acc:3543]
ENSRNOG00000060211	9.84906	3.86282	7.25436	19.9308	23.872	18.3256	6.98875	20.7095	-1.56932	0.0152373	AABR07058699.2	-
ENSRNOG00000011130	88.6415	52.148	36.2718	204.553	175.061	144.449	59.0205	174.688	-1.56918	5.90413e-07	Calca	calcitonin-related polypeptide alpha [Source:RGD Symbol;Acc:2254]
ENSRNOG00000011074	39.3962	29.9368	38.0854	106.997	98.4719	111.031	35.8062	105.5	-1.55816	9.4923e-08	Calcb	calcitonin-related polypeptide, beta [Source:RGD Symbol;Acc:620997]
ENSRNOG00000016243	75.8377	56.9765	64.3825	191.966	190.976	187.567	65.7323	190.17	-1.5334	1.08964e-11	Casq2	calsequestrin 2 (cardiac muscle) [Source:RGD Symbol;Acc:2276]
ENSRNOG00000020129	117.204	56.9765	87.9592	248.611	258.613	244.7	87.3798	250.641	-1.52106	1.14229e-09	Cdh3	cadherin 3 [Source:RGD Symbol;Acc:621089]
ENSRNOG00000023497	9.84906	7.72563	10.8815	35.6657	17.904	28.0273	9.48541	27.199	-1.51654	0.00787233	Foxe1	forkhead box E1 [Source:RGD Symbol;Acc:621723]
ENSRNOG00000007606	11.8189	8.69134	5.44077	20.9798	26.856	25.8714	8.65033	24.5691	-1.51207	0.0101464	Rnf43	ring finger protein 43 [Source:RGD Symbol;Acc:1305204]
ENSRNOG00000036837	5.90943	3.86282	6.34757	19.9308	13.9253	11.8577	5.37327	15.238	-1.50214	0.0398603	Nfe2	nuclear factor, erythroid 2 [Source:RGD Symbol;Acc:1306888]
ENSRNOG00000021553	3.93962	11.5885	7.25436	18.8819	21.8827	23.7154	7.59415	21.4933	-1.49954	0.0188267	Nckap5	NCK-associated protein 5 [Source:RGD Symbol;Acc:1564507]
ENSRNOG00000008671	1514.78	1171.4	1255	3509.93	3562.89	4058.57	1313.73	3710.46	-1.49805	3.65498e-33	Dct	dopachrome tautomerase [Source:RGD Symbol;Acc:1564975]
ENSRNOG00000012807	23.6377	34.7654	35.365	70.2825	68.632	125.045	31.256	87.9865	-1.48986	5.14878e-05	C1qa	complement component 1, q subcomponent, A chain [Source:RGD Symbol;Acc:1306716]
ENSRNOG00000007545	319.109	202.798	297.429	699.678	772.856	823.572	273.112	765.368	-1.48646	4.17009e-17	Angptl4	angiopoietin-like 4 [Source:RGD Symbol;Acc:735058]
ENSRNOG00000001287	281.683	220.181	282.92	677.649	773.85	738.412	261.595	729.97	-1.48028	1.01816e-22	Gper1	G protein-coupled estrogen receptor 1 [Source:RGD Symbol;Acc:619845]
ENSRNOG00000049614	1828.97	1680.33	2053.89	5066.63	5036.99	5155.95	1854.4	5086.52	-1.45551	4.74879e-44	Itih5	inter-alpha (globulin) inhibitor H5 [Source:MGI Symbol;Acc:MGI:1925751]
ENSRNOG00000010666	9.84906	5.79423	9.06795	26.2248	17.904	23.7154	8.23708	22.6147	-1.45539	0.0154721	Wisp2	WNT1 inducible signaling pathway protein 2 [Source:RGD Symbol;Acc:621867]
ENSRNOG00000060831	32.5019	62.7708	51.6873	138.467	133.285	131.513	48.9867	134.422	-1.45487	4.06028e-07	Clca1	chloride channel accessory 1 [Source:RGD Symbol;Acc:1306258]
ENSRNOG00000050706	9.84906	14.4856	15.4155	30.4208	41.776	36.6511	13.25	36.2826	-1.4512	0.00249548	Col25a1	collagen, type XXV, alpha 1 [Source:RGD Symbol;Acc:1590105]
ENSRNOG00000045924	144.781	80.1534	113.349	277.983	268.56	378.369	112.761	308.304	-1.45103	2.00481e-09	RT1-T24-3	RT1 class I, locus T24, gene 3 [Source:RGD Symbol;Acc:1624211]
ENSRNOG00000000640	211.896	297.405	245.778	1015.44	492.509	556.772	688.24	251.693	-1.45046	4.17246e-09	Egr2	early growth response 2 [Source:RGD Symbol;Acc:621608]
ENSRNOG00000049282	5.90943	3.86282	9.97475	20.9798	14.92	18.3256	6.58233	18.0751	-1.45018	0.033688	Oas2	2'-5' oligoadenylate synthetase 2 [Source:RGD Symbol;Acc:1359697]
ENSRNOG00000019667	106.37	97.5361	101.561	287.424	288.453	255.48	101.822	277.119	-1.44496	1.46989e-14	Ppfibp2	PTPRF interacting protein, binding protein 2 (liprin beta 2) [Source:RGD Symbol;Acc:1565383]
ENSRNOG00000003769	7.87925	6.75993	14.5087	27.2738	19.8933	32.3392	9.71597	26.5021	-1.44	0.0129963	Tmem163	transmembrane protein 163 [Source:RGD Symbol;Acc:1306212]
ENSRNOG00000025895	4.92453	11.5885	15.4155	27.2738	21.8827	37.7291	10.6428	28.9618	-1.43641	0.0131928	Sdpr	serum deprivation response [Source:RGD Symbol;Acc:1359345]
ENSRNOG00000015945	12.8038	5.79423	10.8815	25.1758	34.8133	19.4035	9.82651	26.4642	-1.43127	0.0138152	Cd3g	CD3 molecule, gamma [Source:RGD Symbol;Acc:1307718]
ENSRNOG00000012216	17490.9	13175.1	17531.1	41240.1	45571.6	42901.2	16065.7	43237.6	-1.4283	4.6676e-31	Tgfbi	transforming growth factor, beta induced [Source:RGD Symbol;Acc:620017]
ENSRNOG00000054212	32.5019	24.1426	37.1786	86.0173	85.5413	77.6141	31.2744	83.0576	-1.40754	1.47062e-05	Pde1a	phosphodiesterase 1A, calmodulin-dependent [Source:RGD Symbol;Acc:68329]
ENSRNOG00000012804	30.5321	31.8682	38.9922	53.4986	76.5893	139.059	33.7975	89.7155	-1.40589	0.000339173	C1qc	complement component 1, q subcomponent, C chain [Source:RGD Symbol;Acc:1306828]
ENSRNOG00000004882	346.687	366.968	380.854	953.534	985.714	948.617	364.836	962.622	-1.39939	3.01883e-31	Capn6	calpain 6 [Source:RGD Symbol;Acc:70960]
ENSRNOG00000052070	11.8189	13.5199	9.06795	35.6657	27.8506	26.9494	11.4689	30.1552	-1.39712	0.00669376	Aldh1a3	aldehyde dehydrogenase 1 family, member A3 [Source:RGD Symbol;Acc:628662]
ENSRNOG00000012660	20909.5	38213.9	31794.1	78432.1	71293.7	87805.3	30305.8	79177	-1.38548	4.05355e-15	Postn	periostin, osteoblast specific factor [Source:RGD Symbol;Acc:1305285]
ENSRNOG00000057713	38.4113	76.2906	55.3145	120.634	152.184	171.398	56.6722	148.072	-1.38483	2.77029e-06	Cav2	caveolin 2 [Source:RGD Symbol;Acc:620348]
ENSRNOG00000011316	16.7434	12.5542	14.5087	40.9107	34.8133	37.7291	14.6021	37.8177	-1.37309	0.00251334	Fam167a	family with sequence similarity 167, member A [Source:RGD Symbol;Acc:1561302]
ENSRNOG00000025059	13.7887	12.5542	18.1359	33.5677	39.7866	42.041	14.8262	38.4651	-1.37252	0.00263662	Nxph4	neurexophilin 4 [Source:MGI Symbol;Acc:MGI:1336197]
ENSRNOG00000058940	34.4717	38.6282	46.2466	95.4583	88.5253	125.045	39.7821	103.01	-1.36948	6.21553e-06	Rab11fip1	RAB11 family interacting protein 1 (class I) [Source:RGD Symbol;Acc:1562965]
ENSRNOG00000001924	15.7585	18.3484	19.9495	55.5966	40.7813	43.119	18.0188	46.4989	-1.36561	0.00109796	Tp63	tumor protein p63 [Source:RGD Symbol;Acc:620863]
ENSRNOG00000033527	217.664	343.791	319.192	859.124	601.773	809.558	293.549	756.819	-1.36546	3.29805e-12	Pappa	pregnancy-associated plasma protein A [Source:RGD Symbol;Acc:1307742]
ENSRNOG00000025558	8.86415	12.5542	15.4155	30.4208	23.872	40.963	12.2779	31.7519	-1.36518	0.0087027	Palm2	paralemmin 2 [Source:RGD Symbol;Acc:6497336]
ENSRNOG00000018516	70.9132	38.6282	54.4077	159.447	137.264	125.045	54.6497	140.585	-1.36411	1.48629e-06	Impa2	inositol (myo)-1(or 4)-monophosphatase 2 [Source:RGD Symbol;Acc:628692]
ENSRNOG00000002413	490.483	446.155	481.508	1194.8	1141.88	1314.05	472.716	1216.91	-1.36392	1.21124e-29	Gpc4	glypican 4 [Source:RGD Symbol;Acc:1359399]
ENSRNOG00000017619	71.8981	69.5307	57.1281	177.28	198.933	133.669	66.1856	169.961	-1.36306	7.15763e-08	Aldh1a1	aldehyde dehydrogenase 1 family, member A1 [Source:RGD Symbol;Acc:2087]
ENSRNOG00000025691	12.8038	4.82852	12.6951	23.0778	24.8667	30.1833	10.1091	26.0426	-1.3628	0.0186258	Pla2g7	phospholipase A2, group VII (platelet-activating factor acetylhydrolase, plasma) [Source:RGD Symbol;Acc:1310734]
ENSRNOG00000004210	20.683	12.5542	29.9242	54.5476	50.728	57.1326	21.0538	54.1361	-1.35797	0.00119325	Osr1	odd-skipped related transciption factor 1 [Source:RGD Symbol;Acc:1311807]
ENSRNOG00000010319	7.87925	6.75993	7.25436	15.7349	20.888	19.4035	7.29785	18.6755	-1.35652	0.0324733	Lcp1	lymphocyte cytosolic protein 1 [Source:RGD Symbol;Acc:1308288]
ENSRNOG00000050695	11.8189	11.5885	8.16116	23.0778	48.7386	8.62379	10.5228	26.8134	-1.35532	0.0434111	AABR07058466.1	zinc finger protein 7 [Source:RefSeq peptide;Acc:NP_001136229]
ENSRNOG00000000459	36.4415	28.9711	38.0854	70.2825	87.5306	106.719	34.4993	88.1775	-1.35247	3.12384e-05	Psmb9	proteasome (prosome, macropain) subunit, beta type, 9 [Source:RGD Symbol;Acc:3427]
ENSRNOG00000013426	101.445	65.6679	64.3825	217.141	184.013	187.567	77.1652	196.241	-1.34857	3.92175e-08	Mrgprf	MAS-related GPR, member F [Source:RGD Symbol;Acc:708478]
ENSRNOG00000012749	17.7283	28.0054	29.9242	41.9597	65.648	85.1599	25.2193	64.2559	-1.34631	0.000971255	C1qb	complement component 1, q subcomponent, B chain [Source:RGD Symbol;Acc:2229]
ENSRNOG00000003553	166.449	152.581	197.681	425.891	437.653	450.593	172.237	438.046	-1.34539	3.28541e-16	Efemp1	EGF-containing fibulin-like extracellular matrix protein 1 [Source:RGD Symbol;Acc:1308528]
ENSRNOG00000002050	7305.05	4660.49	5499.71	16103.1	14649.4	13389.5	5821.75	14714	-1.33771	1.32129e-18	Igfbp7	insulin-like growth factor binding protein 7 [Source:RGD Symbol;Acc:1306201]
ENSRNOG00000039390	25.6075	28.9711	50.7805	70.2825	98.4719	97.0177	35.1197	88.5907	-1.3307	0.000174132	Slc37a2	solute carrier family 37 (glucose-6-phosphate transporter), member 2 [Source:RGD Symbol;Acc:1564160]
ENSRNOG00000015448	83.717	38.6282	59.8485	143.712	145.221	167.086	60.7312	152.006	-1.3243	5.41106e-06	Fam69c	family with sequence similarity 69, member C [Source:RGD Symbol;Acc:1559694]
ENSRNOG00000005465	16.7434	13.5199	9.06795	37.7637	25.8613	34.4952	13.1104	32.7067	-1.32197	0.00875223	Kcnmb1	potassium channel subfamily M regulatory beta subunit 1 [Source:RGD Symbol;Acc:2961]
ENSRNOG00000012181	120.158	152.581	148.714	362.951	356.09	333.094	140.485	350.712	-1.31915	7.30068e-14	Lpl	lipoprotein lipase [Source:RGD Symbol;Acc:3017]
ENSRNOG00000011071	68.9434	128.439	116.07	210.847	260.603	306.145	104.484	259.198	-1.30935	2.64274e-07	Nt5e	5' nucleotidase, ecto [Source:RGD Symbol;Acc:61956]
ENSRNOG00000055557	9.84906	8.69134	6.34757	23.0778	16.9093	21.5595	8.29599	20.5155	-1.30853	0.0318155	Tktl1	transketolase-like 1 [Source:RGD Symbol;Acc:1593490]
ENSRNOG00000060949	22.6528	15.4513	16.3223	47.2046	40.7813	46.3529	18.1421	44.7796	-1.30493	0.00193669	Anxa8	Annexin A8 [Source:UniProtKB/Swiss-Prot;Acc:Q4FZU6]
ENSRNOG00000004812	536.774	495.406	563.12	1351.1	1229.41	1360.4	531.767	1313.64	-1.30424	1.2401e-28	Sema6d	sema domain, transmembrane domain (TM), and cytoplasmic domain, (semaphorin) 6D [Source:RGD Symbol;Acc:1310910]
ENSRNOG00000007047	206.83	185.415	195.868	514.006	481.418	453.827	196.038	483.084	-1.30139	9.38664e-18	Eps8	epidermal growth factor receptor pathway substrate 8 [Source:RGD Symbol;Acc:1310590]
ENSRNOG00000015812	30.5321	20.2798	28.1107	76.5764	64.6533	52.8207	26.3075	64.6835	-1.29819	0.000416035	Tm4sf1	transmembrane 4 L six family member 1 [Source:RGD Symbol;Acc:1309652]
ENSRNOG00000007443	434.343	501.2	496.924	1229.42	1033.46	1253.68	477.489	1172.19	-1.29506	1.44539e-22	Jag1	jagged 1 [Source:RGD Symbol;Acc:2937]
ENSRNOG00000016294	11.8189	7.72563	8.16116	11.5389	22.8773	33.4172	9.23522	22.6111	-1.29275	0.0413459	Cd4	Cd4 molecule [Source:RGD Symbol;Acc:2306]
ENSRNOG00000010392	11.8189	6.75993	12.6951	14.6859	33.8186	28.0273	10.4246	25.5106	-1.29061	0.0294841	Nrg1	neuregulin 1 [Source:RGD Symbol;Acc:621341]
ENSRNOG00000018044	2803.04	2531.11	2746.68	6548.86	6704.05	6506.65	2693.61	6586.52	-1.28998	1.2253e-46	Phyh	phytanoyl-CoA 2-hydroxylase [Source:RGD Symbol;Acc:620317]
ENSRNOG00000014532	21.6679	8.69134	9.06795	31.4698	27.8506	36.6511	13.1424	31.9905	-1.28747	0.0165414	Lbp	lipopolysaccharide binding protein [Source:RGD Symbol;Acc:61865]
ENSRNOG00000004438	72.883	133.267	125.138	223.435	265.576	319.08	110.429	269.364	-1.28486	2.78079e-07	Cntn1	contactin 1 [Source:RGD Symbol;Acc:621300]
ENSRNOG00000019659	80.7623	115.885	102.468	217.141	228.773	272.727	99.7049	239.547	-1.26347	5.7966e-09	Aspa	aspartoacylase [Source:RGD Symbol;Acc:621693]
ENSRNOG00000056214	13.7887	6.75993	8.16116	18.8819	22.8773	26.9494	9.56992	22.9028	-1.26156	0.0328163	AABR07022098.1	-
ENSRNOG00000011680	26.5925	11.5885	13.6019	47.2046	43.7653	32.3392	17.2609	41.1031	-1.25605	0.0085318	Il16	interleukin 16 [Source:RGD Symbol;Acc:1583872]
ENSRNOG00000000777	1015.44	619.982	877.778	1979.45	2007.24	2008.27	837.733	1998.32	-1.25426	5.40152e-15	RT1-S3	RT1 class Ib, locus S3 [Source:RGD Symbol;Acc:735037]
ENSRNOG00000014314	30.5321	44.4224	39.899	92.3113	98.4719	83.004	38.2845	91.2624	-1.25279	4.00897e-05	Slc39a4	solute carrier family 39 (zinc transporter), member 4 [Source:RGD Symbol;Acc:1306701]
ENSRNOG00000018040	649.053	596.805	614.807	1505.3	1519.85	1369.03	620.222	1464.73	-1.24004	1.47162e-28	Gins4	GINS complex subunit 4 (Sld5 homolog) [Source:RGD Symbol;Acc:1307397]
ENSRNOG00000016890	149.706	112.022	131.485	333.579	274.528	311.534	131.071	306.547	-1.22569	1.55024e-10	Tppp3	tubulin polymerization-promoting protein family member 3 [Source:RGD Symbol;Acc:1305061]
ENSRNOG00000009031	9.84906	10.6227	9.06795	22.0288	16.9093	30.1833	9.84659	23.0405	-1.22506	0.0341229	Gucy2c	guanylate cyclase 2C [Source:RGD Symbol;Acc:2771]
ENSRNOG00000047737	810.577	739.729	650.172	1004.93	1102.09	2997.85	733.493	1701.62	-1.21403	0.0195164	Rpl7a	ribosomal protein L7a [Source:RGD Symbol;Acc:1307586]
ENSRNOG00000005650	46.2906	38.6282	30.831	90.2133	92.5039	84.082	38.5833	88.9331	-1.20773	8.00763e-05	Pgf	placental growth factor [Source:RGD Symbol;Acc:619850]
ENSRNOG00000011154	458.966	505.063	586.697	1157.04	1009.59	1397.05	516.909	1187.89	-1.19957	9.49883e-15	Adgrf5	adhesion G protein-coupled receptor F5 [Source:RGD Symbol;Acc:621679]
ENSRNOG00000010284	793.834	619.982	721.809	1696.22	1657.11	1503.77	711.875	1619.04	-1.1856	9.45254e-21	St3gal5	ST3 beta-galactoside alpha-2,3-sialyltransferase 5 [Source:RGD Symbol;Acc:620875]
ENSRNOG00000061910	183.192	170.93	168.664	357.706	413.781	416.098	174.262	395.862	-1.1842	3.23882e-13	Igfbp3	insulin-like growth factor binding protein 3 [Source:RGD Symbol;Acc:2874]
ENSRNOG00000046643	11.8189	17.3827	11.7883	30.4208	26.856	35.5731	13.6633	30.95	-1.17952	0.0172464	Cyp3a9	cytochrome P450, family 3, subfamily a, polypeptide 9 [Source:EntrezGene;Acc:171352]
ENSRNOG00000007069	17.7283	24.1426	19.0427	31.4698	60.6746	45.2749	20.3045	45.8064	-1.17546	0.00717853	Adhfe1	alcohol dehydrogenase, iron containing, 1 [Source:RGD Symbol;Acc:1308863]
ENSRNOG00000000900	2778.42	2022.18	2325.93	5412.8	5730.27	4868.13	2375.51	5337.07	-1.16793	3.73957e-19	Tpst1	tyrosylprotein sulfotransferase 1 [Source:RGD Symbol;Acc:1308473]
ENSRNOG00000006324	15.7585	27.0397	31.7378	59.7925	40.7813	66.8344	24.8453	55.8027	-1.1624	0.00490374	Trpc6	transient receptor potential cation channel, subfamily C, member 6 [Source:RGD Symbol;Acc:619788]
ENSRNOG00000006052	1760.03	1884.09	1869.81	4123.59	3950.81	4265.54	1837.98	4113.31	-1.16205	4.79085e-36	Sulf2	sulfatase 2 [Source:RGD Symbol;Acc:1305078]
ENSRNOG00000002794	36.4415	45.3881	40.8058	99.6542	87.5306	87.3159	40.8785	91.5002	-1.162	7.36803e-05	Selp	selectin P [Source:RGD Symbol;Acc:3656]
ENSRNOG00000054957	65.9887	77.2563	53.5009	144.761	161.136	132.591	65.582	146.163	-1.1585	4.07328e-06	Sfrp4	secreted frizzled-related protein 4 [Source:RGD Symbol;Acc:621075]
ENSRNOG00000047914	17.7283	15.4513	22.6699	46.1556	37.7973	40.963	18.6165	41.6387	-1.15842	0.00664486	Gng11	guanine nucleotide binding protein (G protein), gamma 11 [Source:RGD Symbol;Acc:621515]
ENSRNOG00000012659	145.766	84.982	134.206	254.905	280.496	278.117	121.651	271.173	-1.15627	2.0981e-07	Vamp5	vesicle-associated membrane protein 5 [Source:RGD Symbol;Acc:620419]
ENSRNOG00000030625	2391.35	1732.47	2025.78	4425.7	4649.07	4626.66	2049.87	4567.14	-1.15585	2.96606e-20	Tf	transferrin [Source:RGD Symbol;Acc:3845]
ENSRNOG00000031851	234.408	173.827	176.825	429.038	433.674	438.735	195.02	433.816	-1.15449	1.24438e-11	Ndufa4l2	NADH dehydrogenase (ubiquinone) 1 alpha subcomplex, 4-like 2 [Source:RGD Symbol;Acc:2324558]
ENSRNOG00000010598	1805.33	1523.88	1629.51	3870.78	3525.1	3637.08	1652.91	3677.65	-1.15384	6.3981e-28	Hs3st1	heparan sulfate (glucosamine) 3-O-sulfotransferase 1 [Source:RGD Symbol;Acc:71084]
ENSRNOG00000015505	12.8038	13.5199	12.6951	25.1758	22.8773	38.8071	13.0063	28.9534	-1.15268	0.0254828	Mfap5	microfibrillar associated protein 5 [Source:RGD Symbol;Acc:1307919]
ENSRNOG00000007338	2539.09	2566.84	2836.46	5726.45	5926.22	5960.12	2647.46	5870.93	-1.14884	2.98387e-35	Fbln2	fibulin 2 [Source:RGD Symbol;Acc:628685]
ENSRNOG00000010263	487.528	506.995	507.805	1176.97	1085.18	1052.1	500.776	1104.75	-1.14138	9.87233e-23	Cldn11	claudin 11 [Source:RGD Symbol;Acc:71081]
ENSRNOG00000004585	56.1396	71.4621	64.3825	131.124	112.397	180.022	63.9947	141.181	-1.13986	2.88726e-05	Tmtc2	transmembrane and tetratricopeptide repeat containing 2 [Source:RGD Symbol;Acc:1309848]
ENSRNOG00000061272	66.9736	32.8339	41.7126	109.095	112.397	89.4718	47.1734	103.655	-1.1382	0.000418633	AABR07011996.1	-
ENSRNOG00000008865	16.7434	9.65704	11.7883	26.2248	32.824	24.7934	12.7296	27.9474	-1.1376	0.0289783	Stac	SH3 and cysteine rich domain [Source:RGD Symbol;Acc:1305745]
ENSRNOG00000032517	15.7585	42.491	40.8058	77.6254	72.6106	67.9124	33.0184	72.7161	-1.13615	0.00357823	Cntn6	contactin 6 [Source:RGD Symbol;Acc:62008]
ENSRNOG00000029148	14.7736	27.0397	26.2971	53.4986	45.7546	50.6648	22.7035	49.9727	-1.13516	0.00513199	Pdgfd	platelet derived growth factor D [Source:RGD Symbol;Acc:621880]
ENSRNOG00000013981	29.5472	18.3484	20.8563	39.8617	54.7066	56.0546	22.9173	50.2077	-1.13338	0.00513431	Ptpn5	protein tyrosine phosphatase, non-receptor type 5 [Source:RGD Symbol;Acc:3448]
ENSRNOG00000000869	59.0943	80.1534	71.6368	158.398	139.253	164.93	70.2949	154.194	-1.13202	2.43721e-06	Arhgef6	Rac/Cdc42 guanine nucleotide exchange factor (GEF) 6 [Source:RGD Symbol;Acc:1359674]
ENSRNOG00000011821	2118.53	1478.49	1543.37	3868.68	3680.26	3709.31	1713.46	3752.75	-1.13123	5.59968e-16	S100a4	S100 calcium-binding protein A4 [Source:RGD Symbol;Acc:3245]
novel.69	21.6679	27.0397	29.0175	54.5476	57.6906	58.2106	25.9084	56.8163	-1.13107	0.00181347	-	-
ENSRNOG00000001113	344.717	194.107	254.81	571.701	589.837	573.482	264.544	578.34	-1.12897	5.90425e-09	Mmd2	monocyte to macrophage differentiation-associated 2 [Source:RGD Symbol;Acc:1306506]
ENSRNOG00000015502	73.8679	62.7708	91.5863	196.161	74.6	228.53	76.075	166.431	-1.12727	0.00166567	Hiat1	hippocampus abundant transcript 1 [Source:RGD Symbol;Acc:1305281]
ENSRNOG00000004863	15.7585	20.2798	20.8563	33.5677	55.7013	34.4952	18.9649	41.2547	-1.12187	0.0119444	Mpped2	metallophosphoesterase domain containing 2 [Source:RGD Symbol;Acc:735060]
ENSRNOG00000050792	2488.86	2227.88	2250.67	4800.19	5396.06	4946.82	2322.47	5047.69	-1.12011	3.63295e-29	Tnfaip6	tumor necrosis factor alpha induced protein 6 [Source:RGD Symbol;Acc:621359]
ENSRNOG00000028015	63.034	59.8737	56.2213	87.0663	123.339	177.866	59.7096	129.424	-1.11579	0.000252481	Pf4	platelet factor 4 [Source:RGD Symbol;Acc:3305]
ENSRNOG00000003229	1441.9	1248.66	1196.97	2838.57	2818.88	2763.93	1295.84	2807.13	-1.11551	4.20173e-25	Tspan7	tetraspanin 7 [Source:RGD Symbol;Acc:1589725]
ENSRNOG00000043375	32.5019	42.491	13.6019	88.1153	42.7706	60.3665	29.5316	63.7508	-1.11284	0.0143252	LOC100363178	Adora3 protein-like [Source:RGD Symbol;Acc:2324712]
ENSRNOG00000007033	4614.28	3995.12	4853.17	9666.46	9206.63	10191.2	4487.52	9688.09	-1.11021	4.97375e-26	Sorcs2	sortilin-related VPS10 domain containing receptor 2 [Source:RGD Symbol;Acc:1310621]
ENSRNOG00000049052	57.1245	65.6679	59.8485	134.271	114.387	143.371	60.8803	130.676	-1.10107	1.16817e-05	Sgk3	serum/glucocorticoid regulated kinase family, member 3 [Source:RGD Symbol;Acc:620242]
ENSRNOG00000030232	1954.05	1340.4	1644.93	3507.83	3712.09	3374.06	1646.46	3531.33	-1.10096	1.09277e-15	Hacd3	3-hydroxyacyl-CoA dehydratase 3 [Source:RGD Symbol;Acc:1565496]
ENSRNOG00000017197	81.7472	65.6679	82.5184	167.839	156.163	168.164	76.6445	164.055	-1.09712	1.32149e-06	Pdgfb	platelet-derived growth factor beta polypeptide [Source:RGD Symbol;Acc:3283]
ENSRNOG00000019161	8.86415	12.5542	15.4155	24.1268	28.8453	25.8714	12.2779	26.2812	-1.09491	0.0381601	Cpeb1	cytoplasmic polyadenylation element binding protein 1 [Source:RGD Symbol;Acc:1310421]
ENSRNOG00000012701	75.8377	71.4621	97.9339	168.888	155.168	199.425	81.7446	174.494	-1.09145	4.03246e-06	Map7	microtubule-associated protein 7 [Source:RGD Symbol;Acc:1308866]
ENSRNOG00000052757	28.5623	45.3881	40.8058	66.0865	85.5413	92.7058	38.2521	81.4445	-1.08887	0.000944274	AABR07049695.3	-
ENSRNOG00000021256	20.683	15.4513	12.6951	40.9107	26.856	35.5731	16.2765	34.4466	-1.08341	0.0224883	Adra1d	adrenoceptor alpha 1D [Source:RGD Symbol;Acc:62064]
ENSRNOG00000002079	14.7736	11.5885	9.06795	28.3228	22.8773	23.7154	11.81	24.9718	-1.0833	0.0441152	Mapk10	mitogen activated protein kinase 10 [Source:RGD Symbol;Acc:3663]
ENSRNOG00000015093	415.63	253.014	424.38	763.666	798.717	750.27	364.342	770.884	-1.08093	6.0914e-09	Sparcl1	SPARC-like 1 (hevin) [Source:RGD Symbol;Acc:2531]
ENSRNOG00000022337	605.717	1214.86	968.458	1826.29	1749.62	2318.72	929.677	1964.88	-1.0794	1.58182e-07	Slitrk6	SLIT and NTRK-like family, member 6 [Source:RGD Symbol;Acc:1306550]
ENSRNOG00000001011	48.2604	42.491	79.798	115.389	116.376	129.357	56.8498	120.374	-1.07869	0.000284173	Fam101a	family with sequence similarity 101, member A [Source:RGD Symbol;Acc:1588777]
ENSRNOG00000026328	13.7887	28.9711	13.6019	48.2536	31.8293	38.8071	18.7872	39.63	-1.07768	0.0238935	Gpr137c	G protein-coupled receptor 137C [Source:RGD Symbol;Acc:1563070]
ENSRNOG00000013391	75.8377	118.782	110.629	230.778	187.992	224.219	101.749	214.33	-1.07313	3.04775e-06	Sorbs2	sorbin and SH3 domain containing 2 [Source:RGD Symbol;Acc:620061]
ENSRNOG00000023708	236.377	119.747	241.208	410.156	401.845	443.047	199.111	418.349	-1.07049	4.87153e-06	Tmem176a	transmembrane protein 176A [Source:RGD Symbol;Acc:1310725]
ENSRNOG00000011913	145.766	250.117	186.8	405.96	389.909	424.722	194.228	406.864	-1.06644	1.08863e-07	Cp	ceruloplasmin (ferroxidase) [Source:RGD Symbol;Acc:2387]
ENSRNOG00000008380	21.6679	26.074	18.1359	56.6456	36.8026	44.1969	21.9593	45.8817	-1.06384	0.010236	Asic3	acid-sensing (proton-gated) ion channel 3 [Source:RGD Symbol;Acc:708578]
ENSRNOG00000057867	27.5774	36.6968	40.8058	71.3314	73.6053	74.3802	35.0266	73.1056	-1.05923	0.00112972	Mns1	meiosis-specific nuclear structural 1 [Source:RGD Symbol;Acc:1549718]
ENSRNOG00000026965	64.0189	44.4224	80.7048	121.683	142.237	130.435	63.0487	131.452	-1.05823	0.000141659	Tmem140	transmembrane protein 140 [Source:RGD Symbol;Acc:1549759]
ENSRNOG00000023116	129.023	150.65	149.621	269.591	313.32	309.379	143.098	297.43	-1.05506	4.60773e-09	Agmo	alkylglycerol monooxygenase [Source:RGD Symbol;Acc:1312038]
ENSRNOG00000036921	35.4566	56.0108	33.5514	63.9885	92.5039	102.408	41.673	86.3	-1.05128	0.00206985	Tmsb10	thymosin, beta 10 [Source:RGD Symbol;Acc:62022]
ENSRNOG00000007393	552.532	414.287	555.866	1055.29	1040.42	1059.65	507.562	1051.79	-1.05091	9.24728e-14	Ndrg1	N-myc downstream regulated 1 [Source:RGD Symbol;Acc:1307303]
ENSRNOG00000056836	545.638	550.451	589.417	1030.11	1187.63	1272.01	561.835	1163.25	-1.04964	1.19033e-16	Cav1	caveolin 1, caveolae protein (Cav1), transcript variant 2, mRNA [Source:RefSeq mRNA;Acc:NM_133651]
ENSRNOG00000010047	144.781	76.2906	90.6795	190.917	242.699	210.205	103.917	214.607	-1.04803	4.7831e-05	Ddit4l2	DNA-damage-inducible transcript 4-like 2 [Source:RGD Symbol;Acc:619738]
novel.538	15.7585	11.5885	19.9495	40.9107	25.8613	31.2612	15.7655	32.6777	-1.048	0.0318854	-	-
ENSRNOG00000007869	1104.08	854.648	998.382	2060.22	1912.74	2137.62	985.703	2036.86	-1.04709	2.59338e-17	Wscd1	WSC domain containing 1 [Source:RGD Symbol;Acc:1308212]
ENSRNOG00000016622	20.683	8.69134	33.5514	50.3516	49.7333	30.1833	20.9753	43.4227	-1.04668	0.0401632	LOC100910438	ankyrin repeat family A protein 2-like [Source:RGD Symbol;Acc:6498684]
ENSRNOG00000022837	9.84906	26.074	38.0854	50.3516	42.7706	60.3665	24.6695	51.1629	-1.04652	0.0269052	Slc25a40	solute carrier family 25, member 40 [Source:RGD Symbol;Acc:1308774]
ENSRNOG00000008465	299.411	214.386	301.963	542.329	552.04	586.418	271.92	560.262	-1.04243	3.48055e-10	Tmem176b	transmembrane protein 176B [Source:RGD Symbol;Acc:708403]
ENSRNOG00000056810	15.7585	34.7654	15.4155	38.8127	41.776	54.9767	21.9798	45.1885	-1.04068	0.0229839	AABR07037536.1	-
ENSRNOG00000020355	1530.54	892.311	1093.6	2395.9	2512.53	2319.8	1172.15	2409.41	-1.03975	7.60195e-10	Twist2	twist family bHLH transcription factor 2 [Source:RGD Symbol;Acc:621286]
ENSRNOG00000014571	3966.22	2676.93	3147.49	6734.53	6818.44	6569.17	3263.54	6707.38	-1.03939	2.68331e-14	Dbndd2	dysbindin (dystrobrevin binding protein 1) domain containing 2 [Source:RGD Symbol;Acc:1559521]
ENSRNOG00000006306	25.6075	18.3484	20.8563	43.0087	48.7386	40.963	21.6041	44.2368	-1.03568	0.0105729	Gip	gastric inhibitory polypeptide [Source:RGD Symbol;Acc:2709]
ENSRNOG00000042848	37.4264	64.7022	48.967	109.095	103.445	97.0177	50.3652	103.186	-1.03444	0.000448641	Jam2	junctional adhesion molecule 2 [Source:RGD Symbol;Acc:1561692]
ENSRNOG00000054695	38.4113	65.6679	64.3825	114.34	87.5306	143.371	56.1539	115.08	-1.03224	0.000984498	Calcrl	Calcitonin gene-related peptide type 1 receptor [Source:UniProtKB/Swiss-Prot;Acc:Q63118]
ENSRNOG00000032240	45.3057	41.5253	39.899	79.7234	79.5733	99.1736	42.2433	86.1568	-1.0282	0.000560119	Gbp5	guanylate binding protein 5 [Source:RGD Symbol;Acc:1311040]
ENSRNOG00000038539	85.6868	69.5307	96.1203	161.545	168.099	183.256	83.7793	170.966	-1.02761	6.52405e-06	Lrrc15	leucine rich repeat containing 15 [Source:RGD Symbol;Acc:70551]
ENSRNOG00000036816	1078.47	1089.31	1097.22	2115.82	2157.43	2374.78	1088.34	2216.01	-1.0257	6.43019e-24	Wls	wntless Wnt ligand secretion mediator [Source:RGD Symbol;Acc:735139]
ENSRNOG00000010463	687.464	594.874	607.553	1269.28	1255.27	1320.52	629.964	1281.69	-1.02492	5.29955e-19	Cpa4	carboxypeptidase A4 [Source:RGD Symbol;Acc:1563619]
ENSRNOG00000058891	34.4717	27.0397	31.7378	73.4294	67.6373	48.5088	31.0831	63.1919	-1.02469	0.00394096	Cys1	cystin 1 [Source:RGD Symbol;Acc:1596023]
ENSRNOG00000052981	53.1849	52.148	63.4757	81.8214	138.259	122.889	56.2695	114.323	-1.02224	0.000493866	AABR07058464.1	-
ENSRNOG00000033119	28.5623	56.0108	31.7378	84.9683	66.6426	84.082	38.7703	78.5643	-1.01892	0.00384804	Plcb4	phospholipase C, beta 4 [Source:RGD Symbol;Acc:3345]
ENSRNOG00000049929	43.3358	45.3881	38.0854	88.1153	87.5306	79.7701	42.2698	85.1387	-1.0116	0.000577962	AABR07030494.1	Uncharacterized protein [Source:UniProtKB/TrEMBL;Acc:M0R8M1]
ENSRNOG00000042905	192.057	118.782	140.553	279.032	282.485	348.186	150.464	303.234	-1.01146	2.60446e-06	RT1-T24-4	RT1 class I, locus T24, gene 4 [Source:RGD Symbol;Acc:1598233]
ENSRNOG00000045846	48.2604	26.074	19.9495	52.4496	79.5733	57.1326	31.428	63.0518	-1.00944	0.0138245	Rfx2	regulatory factor X, 2 (influences HLA class II expression) [Source:RGD Symbol;Acc:1588579]
ENSRNOG00000061230	315.17	294.54	330.98	640.934	541.098	704.995	313.563	629.009	-1.0035	3.40269e-11	L1cam	L1 cell adhesion molecule [Source:RGD Symbol;Acc:619777]
ENSRNOG00000014066	389.038	744.558	623.875	1211.59	981.735	1317.28	585.824	1170.2	-0.997773	1.09858e-06	Jade1	jade family PHD finger 1 [Source:RGD Symbol;Acc:1306920]
ENSRNOG00000020652	1102.11	843.06	1014.7	1951.12	1969.44	1978.08	986.624	1966.22	-0.994871	4.32412e-16	Tgfb1	transforming growth factor, beta 1 [Source:RGD Symbol;Acc:69051]
ENSRNOG00000034246	1919.58	4227.85	4467.78	6266.68	5187.18	9687.75	3538.41	7047.2	-0.993916	0.0214264	Rps27a-ps1	ribosomal protein S27a, pseudogene 1 [Source:RGD Symbol;Acc:620240]
ENSRNOG00000000729	156.6	140.027	145.087	315.747	290.442	272.727	147.238	292.972	-0.993017	1.64731e-08	Tmlhe	trimethyllysine hydroxylase, epsilon [Source:RGD Symbol;Acc:620629]
ENSRNOG00000007799	140.842	105.262	139.646	272.738	242.699	251.168	128.583	255.535	-0.99024	5.09328e-07	Fam151a	family with sequence similarity 151, member A [Source:RGD Symbol;Acc:1359194]
ENSRNOG00000006527	179.253	135.199	194.961	328.334	333.213	350.342	169.804	337.296	-0.989195	9.25665e-08	Slc6a1	solute carrier family 6 (neurotransmitter transporter), member 1 [Source:RGD Symbol;Acc:620533]
ENSRNOG00000003486	69.9283	84.982	63.4757	139.516	121.349	172.476	72.7953	144.447	-0.988449	0.000110253	Mnda	myeloid cell nuclear differentiation antigen [Source:RGD Symbol;Acc:1306089]
ENSRNOG00000031743	327.974	345.722	378.134	697.58	676.373	710.385	350.61	694.779	-0.98594	4.49576e-14	Gbp2	guanylate binding protein 2, interferon-inducible [Source:RGD Symbol;Acc:621810]
ENSRNOG00000024501	137.887	125.542	113.349	206.651	268.56	269.494	125.593	248.235	-0.984028	1.23173e-06	Rgs3	regulator of G-protein signaling 3 [Source:RGD Symbol;Acc:3566]
ENSRNOG00000004141	427.449	330.271	454.305	734.294	844.471	805.247	404.008	794.671	-0.975654	1.47076e-10	Vasn	vasorin [Source:RGD Symbol;Acc:1598149]
ENSRNOG00000003171	27988.2	30437.8	26684.2	57009.3	55661.3	54649.8	55773.5	28370	-0.975192	5.21475e-28	Mpz	myelin protein zero [Source:RGD Symbol;Acc:3109]
ENSRNOG00000013463	78.7925	76.2906	59.8485	130.075	151.189	140.137	71.6439	140.467	-0.973411	6.12495e-05	Kcnj8	potassium channel, inwardly rectifying subfamily J, member 8 [Source:RGD Symbol;Acc:2960]
ENSRNOG00000024617	16.7434	16.417	18.1359	26.2248	38.792	35.5731	17.0988	33.53	-0.971577	0.034614	AC099444.1	Uncharacterized protein [Source:UniProtKB/TrEMBL;Acc:D4AEJ1]
ENSRNOG00000002418	154.63	277.157	238.487	386.029	450.584	477.542	223.425	438.052	-0.970631	4.10965e-06	Tgfb2	transforming growth factor, beta 2 [Source:RGD Symbol;Acc:70491]
ENSRNOG00000019799	4453.74	3450.46	3888.34	8247.17	7210.33	7613.73	3930.85	7690.41	-0.96824	1.18908e-16	Pcdhgc3	protocadherin gamma subfamily C, 3 [Source:EntrezGene;Acc:116782]
ENSRNOG00000007370	453.057	454.847	499.644	966.122	890.226	897.952	469.183	918.1	-0.968031	1.33368e-15	Rnf144a	ring finger protein 144A [Source:RGD Symbol;Acc:1561737]
ENSRNOG00000046330	628.37	566.868	671.029	1128.72	1223.44	1298.96	622.089	1217.04	-0.967812	3.6164e-15	Rnf130	ring finger protein 130 [Source:MGI Symbol;Acc:MGI:1891717]
ENSRNOG00000009219	497.377	368.899	434.355	907.378	779.818	849.444	433.544	845.547	-0.963728	5.11807e-11	Hepacam	hepatocyte cell adhesion molecule [Source:MGI Symbol;Acc:MGI:1920177]
ENSRNOG00000054157	29.5472	53.1137	55.3145	92.3113	87.5306	89.4718	45.9918	89.7712	-0.962251	0.00252945	Nadk2	NAD kinase 2, mitochondrial [Source:UniProtKB/Swiss-Prot;Acc:Q1HCL7]
ENSRNOG00000008182	246.226	207.626	234.86	450.018	461.525	430.112	229.571	447.218	-0.962236	2.05419e-10	Htra3	HtrA serine peptidase 3 [Source:RGD Symbol;Acc:1308120]
ENSRNOG00000014310	650.038	613.222	651.986	1272.43	1145.86	1309.74	638.415	1242.67	-0.960567	7.11662e-17	Tmtc4	transmembrane and tetratricopeptide repeat containing 4 [Source:RGD Symbol;Acc:1560183]
ENSRNOG00000061379	62.0491	79.1877	39.899	134.271	103.445	114.265	60.3786	117.327	-0.96044	0.00145445	C7	complement component 7 [Source:MGI Symbol;Acc:MGI:88235]
ENSRNOG00000022686	118.189	129.404	126.045	232.876	248.667	244.7	124.546	242.081	-0.958666	1.87827e-07	Zdhhc2	zinc finger, DHHC-type containing 2 [Source:RGD Symbol;Acc:628681]
ENSRNOG00000003031	75.8377	85.9477	103.375	157.349	186.003	171.398	88.3867	171.583	-0.955621	2.54395e-05	Atp2b4	ATPase, Ca++ transporting, plasma membrane 4 [Source:RGD Symbol;Acc:621305]
ENSRNOG00000010076	682.54	594.874	583.976	1143.4	1237.36	1227.81	620.463	1202.86	-0.955484	1.12475e-15	Pkp1	plakophilin 1 [Source:RGD Symbol;Acc:1307472]
ENSRNOG00000012062	6621.52	5098.92	5380.02	11220	11474.5	10355	5700.15	11016.5	-0.950665	6.49458e-16	Npc2	Niemann-Pick disease, type C2 [Source:RGD Symbol;Acc:628756]
ENSRNOG00000003172	2217.02	1788.48	1980.44	3592.8	4048.29	3921.67	1995.32	3854.25	-0.949931	3.87569e-17	Serpinf1	serpin peptidase inhibitor, clade F (alpha-2 antiplasmin, pigment epithelium derived factor), member 1 [Source:RGD Symbol;Acc:631369]
ENSRNOG00000057161	38.4113	37.6625	43.5262	61.8905	93.4986	75.4582	39.8667	76.9491	-0.948901	0.00316226	AABR07027407.1	-
ENSRNOG00000027839	43.3358	36.6968	23.5767	56.6456	75.5946	66.8344	34.5364	66.3582	-0.946138	0.00826616	Ptk2b	protein tyrosine kinase 2 beta [Source:RGD Symbol;Acc:628758]
ENSRNOG00000003870	34.4717	24.1426	17.2291	38.8127	52.7173	53.8987	25.2811	48.4762	-0.943082	0.0230165	C1qtnf2	C1q and tumor necrosis factor related protein 2 [Source:RGD Symbol;Acc:1561041]
ENSRNOG00000009311	336.838	261.706	248.462	592.68	494.349	538.987	282.335	542.005	-0.941579	1.33066e-08	Fstl3	follistatin-like 3 (secreted glycoprotein) [Source:RGD Symbol;Acc:621811]
ENSRNOG00000011068	25.6075	35.7311	30.831	66.0865	51.7226	59.2886	30.7232	59.0326	-0.940967	0.00784529	Papss2	3'-phosphoadenosine 5'-phosphosulfate synthase 2 [Source:RGD Symbol;Acc:1307012]
ENSRNOG00000002052	874.596	882.654	818.836	1665.8	1562.62	1705.35	858.695	1644.59	-0.937579	5.76712e-19	Ccdc80	coiled-coil domain containing 80 [Source:RGD Symbol;Acc:69421]
ENSRNOG00000010549	1735.4	1148.22	1263.17	2581.57	2796.01	2561.27	1382.26	2646.28	-0.937191	4.00348e-10	Tspo	translocator protein [Source:RGD Symbol;Acc:2228]
ENSRNOG00000013196	47.2755	37.6625	39.899	75.5274	76.5893	86.2379	41.6123	79.4515	-0.933446	0.00206418	Dok5	docking protein 5 [Source:RGD Symbol;Acc:1562846]
ENSRNOG00000028638	500.332	449.052	510.526	875.908	938.965	969.099	486.637	927.991	-0.931027	4.08214e-14	Il10rb	interleukin 10 receptor, beta [Source:RGD Symbol;Acc:1560373]
ENSRNOG00000020948	66.9736	34.7654	41.7126	91.2623	98.4719	83.004	47.8172	90.9127	-0.929407	0.00399447	Pth1r	parathyroid hormone 1 receptor [Source:RGD Symbol;Acc:3442]
ENSRNOG00000052758	117.204	222.112	165.944	331.481	263.587	367.589	168.42	320.886	-0.929132	9.13338e-05	Fam49a	Family with sequence similarity 49, member A; Protein Fam49a; Putative uncharacterized protein RGD1305961_predicted [Source:UniProtKB/TrEMBL;Acc:B0BN65]
ENSRNOG00000032941	126.068	162.238	137.833	251.758	285.469	273.805	142.046	270.344	-0.928589	6.95563e-07	Mab21l1	mab-21-like 1 (C. elegans) [Source:RGD Symbol;Acc:1589984]
ENSRNOG00000003291	13.7887	24.1426	20.8563	31.4698	43.7653	36.6511	19.5959	37.2954	-0.927916	0.0384805	Creg1	cellular repressor of E1A-stimulated genes 1 [Source:RGD Symbol;Acc:1306804]
ENSRNOG00000039837	27.5774	22.2112	22.6699	51.4006	35.808	50.6648	24.1528	45.9578	-0.927665	0.0202557	Jade3	jade family PHD finger 3 [Source:RGD Symbol;Acc:1563945]
ENSRNOG00000024705	120.158	80.1534	80.7048	174.133	194.955	163.852	93.6722	177.646	-0.925448	0.000109485	Rarres2	retinoic acid receptor responder (tazarotene induced) 2 [Source:RGD Symbol;Acc:1309874]
ENSRNOG00000022507	1039.08	1387.72	1370.17	2331.91	2353.38	2510.6	1265.65	2398.63	-0.922033	1.3477e-12	Twf1	twinfilin actin-binding protein 1 [Source:RGD Symbol;Acc:1311872]
ENSRNOG00000010763	189.102	154.513	115.163	305.257	285.469	277.039	152.926	289.255	-0.921388	9.72855e-06	Fam181b	family with sequence similarity 181, member B [Source:RGD Symbol;Acc:1564695]
ENSRNOG00000016516	14081.7	14815.6	13221.4	28755.3	24833.1	26019.6	26536	14039.5	-0.918457	3.91031e-21	Mbp	myelin basic protein [Source:RGD Symbol;Acc:3054]
ENSRNOG00000016196	75.8377	65.6679	79.798	155.251	156.163	106.719	73.7679	139.378	-0.918393	0.000374762	Dlgap1	discs, large (Drosophila) homolog-associated protein 1 [Source:RGD Symbol;Acc:620223]
ENSRNOG00000006565	61.0642	48.2852	68.0097	112.242	89.5199	133.669	59.1197	111.81	-0.916953	0.00126481	Fstl4	follistatin-like 4 [Source:RGD Symbol;Acc:1307227]
ENSRNOG00000049385	250.166	190.244	233.046	427.989	418.754	424.722	224.485	423.822	-0.916781	1.43129e-08	Adamtsl4	ADAMTS-like 4 [Source:RGD Symbol;Acc:1561012]
ENSRNOG00000033434	17.7283	54.0794	37.1786	62.9395	54.7066	88.3939	36.3288	68.68	-0.916524	0.028127	Casp12	caspase 12 [Source:RGD Symbol;Acc:621758]
ENSRNOG00000021166	187.132	168.033	155.062	310.502	310.336	338.484	170.076	319.774	-0.91154	8.90615e-08	Ecm1	extracellular matrix protein 1 [Source:RGD Symbol;Acc:620357]
ENSRNOG00000016225	31.517	17.3827	38.0854	54.5476	45.7546	63.6005	28.995	54.6342	-0.910622	0.0233796	Fgd3	FYVE, RhoGEF and PH domain containing 3 [Source:RGD Symbol;Acc:1311725]
ENSRNOG00000008943	158.57	86.9134	141.46	239.17	249.661	236.076	128.981	241.636	-0.905681	0.000101374	Penk	proenkephalin [Source:RGD Symbol;Acc:68946]
ENSRNOG00000048273	164.479	149.684	211.283	311.551	341.17	332.016	175.149	328.246	-0.904883	9.9551e-07	Apod	apolipoprotein D [Source:RGD Symbol;Acc:2137]
ENSRNOG00000006723	97.5057	109.125	116.977	208.749	194.955	202.659	107.869	202.121	-0.904769	6.13234e-06	Itga11	integrin, alpha 11 [Source:RGD Symbol;Acc:1311711]
ENSRNOG00000016023	197.966	197.969	213.097	409.107	338.186	392.383	203.011	379.892	-0.90314	2.6885e-08	Kank1	KN motif and ankyrin repeat domains 1 [Source:RGD Symbol;Acc:1307714]
ENSRNOG00000001452	72.883	43.4567	80.7048	142.663	109.413	116.421	65.6815	122.832	-0.90153	0.00201848	Fzd9	frizzled class receptor 9 [Source:RGD Symbol;Acc:628817]
ENSRNOG00000005176	27.5774	50.2166	49.8737	81.8214	69.6266	87.3159	42.5559	79.588	-0.900192	0.0071335	Map7d2	MAP7 domain containing 2 [Source:RGD Symbol;Acc:1564852]
ENSRNOG00000049007	50.2302	126.507	41.7126	95.4583	164.12	147.682	72.8167	135.754	-0.900102	0.0200639	AABR07053533.1	Protein LOC100911313 [Source:UniProtKB/TrEMBL;Acc:M0R718]
ENSRNOG00000017206	150452	162756	172951	315107	285100	305602	162053	301936	-0.897774	9.314e-22	Igfbp5	insulin-like growth factor binding protein 5 [Source:RGD Symbol;Acc:2876]
ENSRNOG00000002110	24.6226	35.7311	26.2971	48.2536	51.7226	61.4445	28.8836	53.8069	-0.897341	0.0154142	Fam114a1l1	family with sequence similarity 114, member A1-like 1 [Source:RGD Symbol;Acc:1309701]
ENSRNOG00000047756	126.068	230.803	199.495	328.334	331.224	377.291	185.455	345.616	-0.897124	4.15158e-05	Mef2a	myocyte enhancer factor 2a [Source:RGD Symbol;Acc:1359360]
ENSRNOG00000026059	51.2151	47.3195	52.5941	98.6052	96.4826	86.2379	50.3762	93.7753	-0.89648	0.00117076	Paqr6	progestin and adipoQ receptor family member VI [Source:RGD Symbol;Acc:1584722]
ENSRNOG00000006093	83.717	75.3249	82.5184	156.3	158.152	133.669	80.5201	149.373	-0.891968	9.09745e-05	LRRTM1	leucine rich repeat transmembrane neuronal 1 [Source:RGD Symbol;Acc:1585921]
ENSRNOG00000029330	200.921	226.94	191.334	404.911	369.021	369.745	206.398	381.226	-0.885611	3.07161e-08	Car5b	carbonic anhydrase 5b, mitochondrial [Source:RGD Symbol;Acc:1549783]
ENSRNOG00000029318	41445.8	42509.3	44181.8	80367.5	82194.2	73951.2	42712.3	78837.6	-0.884232	2.58158e-24	Tyrp1	tyrosinase-related protein 1 [Source:RGD Symbol;Acc:1593266]
ENSRNOG00000019484	1007.56	774.495	1060.04	1686.78	1593.46	1962.99	947.366	1747.74	-0.883151	1.01852e-09	Slc6a9	solute carrier family 6 (neurotransmitter transporter, glycine), member 9 [Source:RGD Symbol;Acc:621243]
ENSRNOG00000031032	475.709	618.051	569.468	1075.22	994.666	998.204	554.409	1022.7	-0.883041	3.92006e-11	Hmgn3	high mobility group nucleosomal binding domain 3 [Source:RGD Symbol;Acc:1359106]
ENSRNOG00000004736	78.7925	120.713	86.1456	203.504	130.301	192.957	95.217	175.588	-0.882159	0.000789255	Ralgps2	Ral GEF with PH domain and SH3 binding motif 2 [Source:RGD Symbol;Acc:1311537]
ENSRNOG00000028274	3238.18	3039.07	3187.03	5627.47	5908.68	5882.65	3154.76	5806.27	-0.880081	3.43965e-06	Myrf	myelin regulatory factor [Source:RGD Symbol;Acc:1306622]
ENSRNOG00000009870	4883.16	3206.14	4089.65	7257.97	8040.88	7097.38	4059.65	7465.41	-0.878919	9.3098e-10	Tmem88	transmembrane protein 88 [Source:RGD Symbol;Acc:1561781]
ENSRNOG00000028814	108.34	110.09	96.1203	165.741	203.907	208.049	104.85	192.565	-0.877848	3.28125e-05	Oasl2	2'-5' oligoadenylate synthetase-like 2 [Source:RGD Symbol;Acc:1307351]
ENSRNOG00000010716	325.019	212.455	257.53	503.516	512.253	441.969	265.001	485.913	-0.875395	1.11815e-06	Atoh8	atonal homolog 8 (Drosophila) [Source:RGD Symbol;Acc:1561512]
ENSRNOG00000060105	20.683	27.0397	32.6446	55.5966	45.7546	46.3529	26.7891	49.2347	-0.875098	0.0231332	Astn2	astrotactin 2 [Source:EntrezGene;Acc:100361323]
ENSRNOG00000012564	137.887	174.792	175.012	267.493	302.378	323.392	162.564	297.755	-0.872161	2.53382e-06	RGD1564541	similar to hypothetical protein FLJ22965 [Source:RGD Symbol;Acc:1564541]
ENSRNOG00000058609	843.079	804.432	872.337	1509.5	1492	1609.42	839.949	1536.97	-0.871444	1.55901e-16	Palmd	palmdelphin [Source:MGI Symbol;Acc:MGI:2148896]
ENSRNOG00000005679	37.4264	43.4567	49.8737	81.8214	61.6693	95.9397	43.5856	79.8101	-0.869564	0.00672076	Fap	fibroblast activation protein, alpha [Source:RGD Symbol;Acc:621253]
ENSRNOG00000015616	20.683	20.2798	29.9242	41.9597	47.744	39.885	23.629	43.1962	-0.868235	0.0326131	Rgs14	regulator of G-protein signaling 14 [Source:RGD Symbol;Acc:620003]
ENSRNOG00000007907	23.6377	16.417	23.5767	33.5677	45.7546	36.6511	21.2105	38.6578	-0.866427	0.0435942	Tmem178a	transmembrane protein 178A [Source:RGD Symbol;Acc:1303057]
ENSRNOG00000001469	43.3358	56.9765	50.7805	80.7724	112.397	81.926	50.3643	91.6986	-0.865395	0.00370758	Eln	elastin [Source:RGD Symbol;Acc:67394]
ENSRNOG00000013663	570.26	428.773	515.967	872.761	948.911	935.681	505	919.118	-0.864094	4.91259e-10	Tmem86a	transmembrane protein 86A [Source:RGD Symbol;Acc:1305749]
ENSRNOG00000016827	166.449	140.993	175.012	265.395	300.389	312.612	160.818	292.799	-0.863893	1.83262e-06	Slc38a3	solute carrier family 38, member 3 [Source:RGD Symbol;Acc:628620]
ENSRNOG00000021023	199.936	104.296	173.198	259.101	334.208	274.883	159.143	289.397	-0.86311	0.000316441	Mag	myelin-associated glycoprotein [Source:RGD Symbol;Acc:3035]
ENSRNOG00000046958	126.068	71.4621	114.256	200.357	197.939	168.164	103.929	188.82	-0.86158	0.000496958	Abo	ABO blood group (transferase A, alpha 1-3-N-acetylgalactosaminyltransferase; transferase B, alpha 1-3-galactosyltransferase) [Source:RGD Symbol;Acc:2307241]
ENSRNOG00000025001	3627.41	2958.92	3231.82	5668.75	6222.63	5939.64	3272.71	5943.67	-0.860943	7.06823e-16	Pcolce	procollagen C-endopeptidase enhancer [Source:RGD Symbol;Acc:3270]
ENSRNOG00000060329	328.958	413.321	301.963	661.914	625.645	607.977	348.081	631.845	-0.860705	2.45647e-08	Emb	embigin [Source:RGD Symbol;Acc:621067]
ENSRNOG00000030319	28.5623	34.7654	19.0427	53.4986	58.6853	36.6511	27.4568	49.6117	-0.857637	0.0357216	Morn2	MORN repeat containing 2 [Source:RGD Symbol;Acc:1563988]
ENSRNOG00000015461	8823.77	8367.83	8043.28	14746.7	15377.5	15443.1	8411.62	15189.1	-0.85262	2.32016e-23	Serpine2	serpin peptidase inhibitor, clade E (nexin, plasminogen activator inhibitor type 1), member 2 [Source:RGD Symbol;Acc:3748]
ENSRNOG00000023410	144.781	105.262	150.528	241.268	242.699	239.31	133.524	241.092	-0.851835	2.46172e-05	Apol9a	apolipoprotein L 9a [Source:RGD Symbol;Acc:1562332]
ENSRNOG00000023546	385.098	271.363	282.013	564.358	612.714	515.272	312.825	564.115	-0.85166	6.30885e-07	Hspb1	heat shock protein B1 [Source:RGD Symbol;Acc:61306]
ENSRNOG00000017819	72.883	52.148	85.2388	110.144	111.403	158.462	70.0899	126.67	-0.851497	0.0027852	Cd14	CD14 molecule [Source:RGD Symbol;Acc:620588]
ENSRNOG00000021062	420.555	302.265	382.668	632.542	738.042	623.069	368.496	664.551	-0.851076	1.03382e-07	Fxyd5	FXYD domain-containing ion transport regulator 5 [Source:RGD Symbol;Acc:620827]
ENSRNOG00000013927	133.947	105.262	97.0271	189.868	212.859	202.659	112.079	201.795	-0.850077	6.03423e-05	Jag2	jagged 2 [Source:RGD Symbol;Acc:2938]
ENSRNOG00000001911	297.442	235.632	282.92	484.634	493.354	492.634	271.998	490.208	-0.849748	1.69843e-08	Map6d1	MAP6 domain containing 1 [Source:RGD Symbol;Acc:1560102]
ENSRNOG00000059900	291.532	156.444	240.301	396.519	401.845	441.969	229.426	413.444	-0.849686	6.25577e-05	Bst2	bone marrow stromal cell antigen 2 [Source:RGD Symbol;Acc:727849]
ENSRNOG00000006766	8066.38	6686.54	7144.64	13068.3	13647.8	12710.4	7299.18	13142.2	-0.848442	3.951e-17	Laptm4b	lysosomal protein transmembrane 4 beta [Source:RGD Symbol;Acc:1311853]
ENSRNOG00000011541	104.4	92.7076	69.8232	158.398	155.168	166.008	88.977	159.858	-0.847153	0.000306471	Cygb	cytoglobin [Source:RGD Symbol;Acc:69415]
ENSRNOG00000010326	1865.41	1769.17	2066.59	3305.37	2990.96	3957.24	1900.39	3417.86	-0.846542	3.03362e-11	Col20a1	collagen, type XX, alpha 1 [Source:RGD Symbol;Acc:1563901]
ENSRNOG00000026604	698.298	567.834	657.427	1128.72	1126.96	1203.02	641.186	1152.9	-0.846365	6.69447e-12	Cercam	cerebral endothelial cell adhesion molecule [Source:RGD Symbol;Acc:1304778]
ENSRNOG00000058752	55.1547	46.3538	52.5941	97.5562	83.5519	95.9397	51.3676	92.3493	-0.845611	0.00243606	Popdc2	Popeye domain containing 2; Protein Popdc2 [Source:UniProtKB/TrEMBL;Acc:Q6P722]
ENSRNOG00000004484	34.4717	34.7654	42.6194	33.5677	100.461	66.8344	37.2855	66.9545	-0.845222	0.0420441	LOC100910472	COMM domain-containing protein 5-like [Source:RGD Symbol;Acc:6498274]
ENSRNOG00000005931	99.4755	94.639	82.5184	137.418	164.12	195.113	92.211	165.55	-0.8448	0.000300343	Cpq	carboxypeptidase Q [Source:RGD Symbol;Acc:628610]
ENSRNOG00000059750	17.7283	31.8682	23.5767	36.7147	38.792	56.0546	24.3911	43.8538	-0.844613	0.0470907	BC028528	cDNA sequence BC028528 [Source:MGI Symbol;Acc:MGI:2385885]
ENSRNOG00000002159	412.675	380.487	420.753	726.951	736.053	715.775	404.639	726.26	-0.84372	1.17322e-11	Agpat9	1-acylglycerol-3-phosphate O-acyltransferase 9 [Source:RGD Symbol;Acc:1565703]
ENSRNOG00000029735	42.3509	66.6336	53.5009	110.144	84.5466	97.0177	54.1618	97.2361	-0.84316	0.00410565	Pid1	phosphotyrosine interaction domain containing 1 [Source:RGD Symbol;Acc:1560766]
ENSRNOG00000010513	330.928	406.561	385.388	634.64	680.352	699.605	374.293	671.532	-0.842909	1.18425e-09	Tfpi2	tissue factor pathway inhibitor 2 [Source:RGD Symbol;Acc:628629]
ENSRNOG00000036604	38.4113	79.1877	60.7553	93.3603	90.5146	135.825	59.4515	106.567	-0.84016	0.00987633	Ifit2	interferon-induced protein with tetratricopeptide repeats 2 [Source:RGD Symbol;Acc:1307804]
ENSRNOG00000012956	221.604	152.581	217.631	329.383	371.01	358.965	197.272	353.12	-0.83975	7.4895e-06	Tgm2	transglutaminase 2 [Source:RGD Symbol;Acc:621081]
ENSRNOG00000038574	20.683	22.2112	30.831	38.8127	44.76	48.5088	24.5751	44.0272	-0.838137	0.0369602	Rassf9	Ras association (RalGDS/AF-6) domain family (N-terminal) member 9 [Source:RGD Symbol;Acc:621329]
ENSRNOG00000012681	31.517	17.3827	21.7631	47.2046	34.8133	44.1969	23.5542	42.0716	-0.837461	0.0484178	Lgals9	lectin, galactoside-binding, soluble, 9 [Source:RGD Symbol;Acc:3005]
ENSRNOG00000049402	3783.02	2456.75	2982.45	5450.56	5542.28	5479.34	3074.07	5490.73	-0.836914	5.13975e-09	Nbl1	neuroblastoma 1, DAN family BMP antagonist [Source:RGD Symbol;Acc:3151]
ENSRNOG00000000775	181.223	168.033	233.046	346.167	339.181	355.731	194.101	347.027	-0.836758	2.77244e-06	Mog	myelin oligodendrocyte glycoprotein [Source:RGD Symbol;Acc:3102]
ENSRNOG00000014082	28.5623	35.7311	34.4582	67.1355	59.68	49.5868	32.9172	58.8008	-0.836696	0.0163757	Sp7	Sp7 transcription factor [Source:RGD Symbol;Acc:631377]
ENSRNOG00000026605	703.223	472.229	559.493	977.66	965.821	1151.28	578.315	1031.59	-0.835029	1.86847e-07	Ifi27l2b	interferon, alpha-inducible protein 27 like 2B [Source:RGD Symbol;Acc:1559721]
ENSRNOG00000019648	1080.44	1039.1	1311.23	1854.62	1914.73	2347.83	1143.59	2039.06	-0.833904	1.25292e-09	Col6a3	collagen, type VI, alpha 3 [Source:RGD Symbol;Acc:1308704]
ENSRNOG00000031266	69.9283	87.8791	95.2135	142.663	164.12	144.449	84.3403	150.41	-0.833649	0.000378199	Siae	sialic acid acetylesterase [Source:RGD Symbol;Acc:1310431]
ENSRNOG00000012817	99.4755	101.399	107.909	176.231	166.109	208.049	102.928	183.463	-0.832595	8.08913e-05	Lrrc17	leucine rich repeat containing 17 [Source:RGD Symbol;Acc:1560165]
ENSRNOG00000006845	57.1245	46.3538	58.9417	99.6542	105.435	84.082	54.14	96.3903	-0.832392	0.00292376	Psapl1	prosaposin-like 1 [Source:RGD Symbol;Acc:1307368]
ENSRNOG00000043098	145.766	94.639	120.604	179.378	268.56	194.035	120.336	213.991	-0.831747	0.000597031	Mt2A	metallothionein 2A [Source:RGD Symbol;Acc:1592345]
ENSRNOG00000003984	115.234	112.022	130.579	222.386	199.928	214.517	119.278	212.277	-0.830441	2.05682e-05	Apln	apelin [Source:RGD Symbol;Acc:620672]
ENSRNOG00000055751	196.981	118.782	166.85	301.061	274.528	282.429	160.871	286.006	-0.830229	7.11385e-05	P3h2	prolyl 3-hydroxylase 2 [Source:RGD Symbol;Acc:1304568]
ENSRNOG00000058681	15.7585	26.074	27.2039	43.0087	36.8026	43.119	23.0121	40.9768	-0.829137	0.048918	Tsga10	testis specific 10 [Source:MGI Symbol;Acc:MGI:2685063]
ENSRNOG00000002365	824.366	767.735	840.599	1436.07	1531.79	1349.62	810.9	1439.16	-0.827714	1.04239e-13	Itm2a	integral membrane protein 2A [Source:RGD Symbol;Acc:1559423]
ENSRNOG00000020105	26.5925	16.417	30.831	49.3026	39.7866	42.041	24.6135	43.7101	-0.826159	0.0466678	Klhl30	kelch-like family member 30 [Source:RGD Symbol;Acc:1309644]
ENSRNOG00000006068	237.362	260.74	271.132	435.332	448.594	479.698	256.411	454.541	-0.825237	2.17139e-08	Tmem117	transmembrane protein 117 [Source:RGD Symbol;Acc:1562562]
ENSRNOG00000003217	1475.39	1162.71	1531.58	2306.73	2351.39	2730.51	1389.89	2462.88	-0.825156	5.47205e-10	Lgals3bp	lectin, galactoside-binding, soluble, 3 binding protein [Source:RGD Symbol;Acc:620837]
ENSRNOG00000022392	191.072	191.209	156.876	290.571	307.352	356.809	179.719	318.244	-0.824994	4.21851e-06	Hspb8	heat shock protein B8 [Source:RGD Symbol;Acc:71003]
ENSRNOG00000015906	489.498	405.596	496.017	846.536	837.509	779.375	463.704	821.14	-0.824305	6.07344e-10	Tgif1	TGFB-induced factor homeobox 1 [Source:RGD Symbol;Acc:1310517]
ENSRNOG00000017525	42.3509	33.7996	48.0602	86.0173	73.6053	60.3665	41.4036	73.3297	-0.823814	0.0114171	Epha1	Eph receptor A1 [Source:RGD Symbol;Acc:1304680]
ENSRNOG00000006999	66.9736	69.5307	81.6116	127.977	129.307	128.279	72.7053	128.521	-0.820581	0.000601423	Wdr78	WD repeat domain 78 [Source:RGD Symbol;Acc:1311027]
ENSRNOG00000016643	689.434	660.542	682.817	1167.53	1180.67	1241.83	677.598	1196.67	-0.82043	2.88464e-14	Lpcat2	lysophosphatidylcholine acyltransferase 2 [Source:RGD Symbol;Acc:2325051]
ENSRNOG00000006778	3106.39	2619.96	2931.67	5018.38	4954.43	5315.49	2886.01	5096.1	-0.820296	5.94431e-16	Mmp19	matrix metallopeptidase 19 [Source:RGD Symbol;Acc:1311376]
ENSRNOG00000050767	153.645	155.478	141.46	238.121	264.581	292.131	150.195	264.944	-0.819111	7.10822e-06	Nrn1	neuritin 1 [Source:RGD Symbol;Acc:621586]
ENSRNOG00000009382	78.7925	88.8448	79.798	138.467	167.104	130.435	82.4784	145.335	-0.818436	0.000470725	Mettl8	methyltransferase like 8 [Source:RGD Symbol;Acc:1561059]
ENSRNOG00000007637	56.1396	68.565	76.1708	123.781	114.387	116.421	66.9585	118.196	-0.818082	0.00127169	Acer2	alkaline ceramidase 2 [Source:RGD Symbol;Acc:1304629]
ENSRNOG00000008785	35.4566	46.3538	30.831	65.0375	53.712	79.7701	37.5472	66.1732	-0.817445	0.0182732	Klf5	Kruppel-like factor 5 [Source:RGD Symbol;Acc:621446]
ENSRNOG00000018353	101.445	153.547	144.18	227.631	233.747	241.466	133.058	234.281	-0.815086	9.9774e-05	Rad17	RAD17 homolog (S. pombe) [Source:RGD Symbol;Acc:1309515]
ENSRNOG00000004033	625.415	618.051	550.425	1118.23	990.687	1040.24	597.964	1049.72	-0.812163	1.8649e-11	Sema6a	sema domain, transmembrane domain (TM), and cytoplasmic domain, (semaphorin) 6A [Source:RGD Symbol;Acc:1305493]
ENSRNOG00000030712	309.26	203.764	262.064	487.781	424.722	447.359	258.363	453.288	-0.811112	5.88427e-06	RT1-A2	RT1 class Ia, locus A2 [Source:RGD Symbol;Acc:1595923]
ENSRNOG00000019842	1024.3	688.547	842.413	1394.11	1674.02	1412.15	851.754	1493.43	-0.810418	1.63498e-07	Artn	artemin [Source:RGD Symbol;Acc:621427]
ENSRNOG00000029047	337.823	450.984	442.516	723.804	691.293	743.802	410.441	719.633	-0.809374	4.5416e-08	Cubn	cubilin (intrinsic factor-cobalamin receptor) [Source:RGD Symbol;Acc:68355]
ENSRNOG00000007367	1951.1	1367.44	1924.22	3022.15	3043.68	3116.42	1747.59	3060.75	-0.80844	6.26067e-09	2022-09-04	septin 4 [Source:RGD Symbol;Acc:1308781]
ENSRNOG00000001953	1430.08	1311.43	1329.36	2477.72	2410.08	2234.64	1356.96	2374.14	-0.807208	1.74402e-15	Bace2	beta-site APP-cleaving enzyme 2 [Source:RGD Symbol;Acc:1303241]
ENSRNOG00000009826	78.7925	160.307	85.2388	181.476	140.248	245.778	108.113	189.167	-0.80672	0.00841598	Bche	butyrylcholinesterase [Source:RGD Symbol;Acc:619996]
ENSRNOG00000015816	89.6264	166.101	168.664	264.346	212.859	265.182	141.464	247.462	-0.804983	0.00122363	Bbs7	Bardet-Biedl syndrome 7 [Source:RGD Symbol;Acc:1309264]
ENSRNOG00000037371	71.8981	47.3195	76.1708	111.193	117.371	112.109	65.1295	113.558	-0.801168	0.00336591	XAF1	XIAP associated factor-1 [Source:RGD Symbol;Acc:1585988]
ENSRNOG00000011526	147.736	106.227	120.604	205.602	229.768	216.673	124.856	217.348	-0.800658	9.41361e-05	Pcsk6	proprotein convertase subtilisin/kexin type 6 [Source:RGD Symbol;Acc:3246]
ENSRNOG00000020716	4524.66	3756.59	4425.16	7325.11	7081.03	7704.28	4235.47	7370.14	-0.799123	2.34052e-14	Axl	Axl receptor tyrosine kinase [Source:RGD Symbol;Acc:620028]
ENSRNOG00000004699	10183.9	7456.2	8727	15528.2	15727.7	14537.6	8789.04	15264.5	-0.796428	5.09752e-11	Fibin	fin bud initiation factor homolog (zebrafish) [Source:RGD Symbol;Acc:1563711]
ENSRNOG00000001329	122.128	136.164	159.596	200.357	230.763	295.365	139.296	242.162	-0.796187	0.000232956	Gjc3	gap junction protein, gamma 3 [Source:RGD Symbol;Acc:727930]
ENSRNOG00000011305	20460.6	18982.2	19933.9	35973.9	32553.1	34541.5	19792.2	34356.2	-0.795635	0.00123441	Sox10	SRY (sex determining region Y)-box 10 [Source:RGD Symbol;Acc:3735]
ENSRNOG00000007644	110.309	234.666	191.334	323.09	263.587	343.874	178.77	310.183	-0.793953	0.00152189	Mbtps2	membrane-bound transcription factor peptidase, site 2 [Source:RGD Symbol;Acc:1566171]
ENSRNOG00000021240	4172.06	5408.91	5251.25	9160.85	7824.04	8715.42	4944.07	8566.77	-0.792964	9.43449e-11	Atrn	attractin [Source:RGD Symbol;Acc:69063]
ENSRNOG00000000010	731.785	554.314	633.85	1188.51	1055.34	1082.29	639.983	1108.71	-0.792897	5.06187e-09	Cbln1	cerebellin 1 precursor [Source:RGD Symbol;Acc:1562813]
ENSRNOG00000001082	648.068	483.818	569.468	923.113	1006.6	1013.3	567.118	981.004	-0.790776	1.14616e-08	Abcb9	ATP-binding cassette, subfamily B (MDR/TAP), member 9 [Source:RGD Symbol;Acc:620254]
ENSRNOG00000030210	51.2151	31.8682	31.7378	65.0375	72.6106	60.3665	38.2737	66.0049	-0.789239	0.0221427	Fndc1	fibronectin type III domain containing 1 [Source:RGD Symbol;Acc:1310640]
ENSRNOG00000009945	135.917	157.41	114.256	250.709	197.939	255.48	135.861	234.709	-0.789008	0.000169287	Pls1	plastin 1 [Source:RGD Symbol;Acc:1307142]
ENSRNOG00000008816	392.977	325.442	367.252	609.464	582.874	683.436	361.891	625.258	-0.78862	3.56513e-08	Gpnmb	glycoprotein (transmembrane) nmb [Source:RGD Symbol;Acc:71008]
ENSRNOG00000026178	1157.26	888.448	967.551	1751.82	1819.24	1632.05	1004.42	1734.37	-0.788361	5.3618e-10	Adpgk	ADP-dependent glucokinase [Source:RGD Symbol;Acc:1306103]
ENSRNOG00000010645	5611.01	4625.72	4855.89	8527.26	8872.42	8661.52	5030.87	8687.07	-0.788123	1.18889e-14	Lgals3	lectin, galactoside-binding, soluble, 3 [Source:RGD Symbol;Acc:69356]
ENSRNOG00000026589	16232.2	18072.2	17899.2	31092.1	29481.9	29492.3	17401.2	30022.1	-0.786821	4.92181e-19	Dpy19l1	dpy-19-like 1 (C. elegans) [Source:RGD Symbol;Acc:1305822]
ENSRNOG00000002331	25.6075	24.1426	31.7378	52.4496	38.792	49.5868	27.1627	46.9428	-0.786413	0.0412208	Aldh3a1	aldehyde dehydrogenase 3 family, member A1 [Source:RGD Symbol;Acc:2088]
ENSRNOG00000025676	175.313	153.547	142.367	270.64	289.448	251.168	157.076	270.419	-0.785149	1.57841e-05	Fam198a	family with sequence similarity 198, member A [Source:RGD Symbol;Acc:1305157]
ENSRNOG00000009761	53.1849	64.7022	52.5941	103.85	87.5306	102.408	56.8271	97.9294	-0.784953	0.00404352	Tmod1	tropomodulin 1 [Source:RGD Symbol;Acc:3874]
ENSRNOG00000004198	74.8528	123.61	83.4252	148.957	150.195	186.49	93.9627	161.88	-0.784512	0.00213971	Stxbp6	syntaxin binding protein 6 (amisyn) [Source:RGD Symbol;Acc:1306117]
ENSRNOG00000019147	338.808	255.912	251.182	486.732	482.413	482.932	281.967	484.026	-0.780447	1.54568e-06	Stom	stomatin [Source:RGD Symbol;Acc:1305109]
ENSRNOG00000042499	14393.4	11481.3	11337.7	21144.5	22054.7	20641	12404.1	21280.1	-0.778728	6.26132e-12	Tmsb10	thymosin, beta 10 [Source:RGD Symbol;Acc:62022]
ENSRNOG00000020573	261	201.832	235.767	382.882	420.744	394.538	232.866	399.388	-0.778668	1.625e-06	Efna1	ephrin A1 [Source:RGD Symbol;Acc:620388]
ENSRNOG00000001249	4404.5	3794.25	4472.32	6722.99	7220.28	7793.75	4223.69	7245.67	-0.778561	4.05253e-13	Col6a1	collagen, type VI, alpha 1 [Source:RGD Symbol;Acc:1565398]
ENSRNOG00000001645	122.128	351.516	241.208	364	350.122	512.038	238.284	408.72	-0.77782	0.00812616	Filip1l	filamin A interacting protein 1-like [Source:RGD Symbol;Acc:1565927]
ENSRNOG00000010208	4002.66	3078.66	3499.32	5728.54	6617.51	5785.49	3526.88	6043.85	-0.777162	1.32835e-10	Timp1	TIMP metallopeptidase inhibitor 1 [Source:RGD Symbol;Acc:621675]
ENSRNOG00000004854	256.075	394.007	352.743	512.957	509.269	695.293	334.275	572.506	-0.775462	6.1215e-05	Has2	hyaluronan synthase 2 [Source:RGD Symbol;Acc:2781]
ENSRNOG00000053537	44.3208	82.0849	68.9165	117.487	88.5253	128.279	65.1074	111.43	-0.77316	0.0105665	AABR07070131.1	-
ENSRNOG00000031598	20.683	36.6968	41.7126	46.1556	56.696	66.8344	33.0308	56.562	-0.772687	0.0458741	Atp8b4	ATPase, class I, type 8B, member 4 [Source:RGD Symbol;Acc:1306712]
ENSRNOG00000012438	124.098	80.1534	86.1456	165.741	137.264	192.957	96.799	165.321	-0.772512	0.00229271	Larp6	La ribonucleoprotein domain family, member 6 [Source:RGD Symbol;Acc:1308414]
ENSRNOG00000005958	2017.09	2053.09	2356.76	3573.92	3409.72	3997.13	2142.31	3660.25	-0.772506	4.19241e-12	Rrbp1	ribosome binding protein 1 [Source:RGD Symbol;Acc:1306536]
ENSRNOG00000002773	417.6	337.031	358.184	658.767	662.448	578.872	370.938	633.362	-0.772482	8.94314e-08	Rgs4	regulator of G-protein signaling 4 [Source:RGD Symbol;Acc:3567]
ENSRNOG00000008676	3867.72	4018.3	3680.68	6560.4	6489.2	6700.69	3855.57	6583.43	-0.77194	7.32074e-19	Emp1	epithelial membrane protein 1 [Source:RGD Symbol;Acc:2552]
ENSRNOG00000054560	72.883	40.5596	48.967	86.0173	87.5306	103.486	54.1365	92.3445	-0.771435	0.0125845	Sh2d3c	Protein Sh2d3c; Sh2d3c protein [Source:UniProtKB/TrEMBL;Acc:B0BN10]
ENSRNOG00000015318	158.57	121.679	155.969	249.66	255.629	238.232	145.406	247.841	-0.769233	5.34401e-05	Heyl	hes-related family bHLH transcription factor with YRPW motif-like [Source:RGD Symbol;Acc:1305022]
ENSRNOG00000006469	448.132	343.791	356.371	606.317	689.304	659.72	382.764	651.78	-0.768613	3.02042e-07	Cdk2	cyclin dependent kinase 2 [Source:RGD Symbol;Acc:70486]
ENSRNOG00000036703	37.4264	56.0108	39.899	75.5274	72.6106	78.6921	44.4454	75.61	-0.766675	0.0143924	Itgax	integrin, alpha X [Source:RGD Symbol;Acc:1561123]
ENSRNOG00000021131	920.887	604.531	836.065	1369.98	1324.9	1322.67	787.161	1339.18	-0.766604	5.73003e-07	Fam63a	family with sequence similarity 63, member A [Source:RGD Symbol;Acc:1559660]
ENSRNOG00000046660	118.189	174.792	190.427	260.15	225.789	337.406	161.136	274.448	-0.766315	0.000961026	Gpc6	glypican 6 [Source:RGD Symbol;Acc:1593308]
ENSRNOG00000003470	282.668	339.928	380.854	520.3	573.922	613.367	334.483	569.197	-0.766033	1.14151e-06	Fundc1	FUN14 domain containing 1 [Source:RGD Symbol;Acc:1563372]
ENSRNOG00000022919	770.196	637.365	783.471	1260.89	1216.48	1248.29	730.344	1241.89	-0.765643	3.6018e-10	Chst8	carbohydrate (N-acetylgalactosamine 4-0) sulfotransferase 8 [Source:RGD Symbol;Acc:1308979]
ENSRNOG00000028845	52.2	87.8791	80.7048	115.389	116.376	143.371	73.5946	125.045	-0.762885	0.0054218	Ebf1	early B-cell factor 1 [Source:RGD Symbol;Acc:620953]
ENSRNOG00000010121	102.43	101.399	112.443	163.643	175.061	197.269	105.424	178.658	-0.760008	0.000276473	Lef1	lymphoid enhancer binding factor 1 [Source:RGD Symbol;Acc:620241]
ENSRNOG00000011054	134.932	146.787	135.113	263.297	213.853	228.53	138.944	235.227	-0.759346	6.23867e-05	Laptm5	lysosomal protein transmembrane 5 [Source:RGD Symbol;Acc:621838]
ENSRNOG00000021086	633.294	525.343	558.586	1100.39	883.263	921.668	572.408	968.441	-0.758702	4.63449e-08	Dtx4	deltex 4, E3 ubiquitin ligase [Source:RGD Symbol;Acc:1311767]
ENSRNOG00000010149	176.298	135.199	164.13	267.493	290.442	245.778	158.542	267.905	-0.757368	5.60178e-05	Cmc1	COX assembly mitochondrial protein 1 [Source:RGD Symbol;Acc:1305283]
ENSRNOG00000004936	678.6	781.255	614.807	1132.91	1162.76	1210.56	691.554	1168.75	-0.757368	2.07747e-09	Sdc2	syndecan 2 [Source:RGD Symbol;Acc:3649]
ENSRNOG00000016062	576.17	368.899	526.848	831.851	777.829	878.549	490.639	829.409	-0.757227	6.84904e-06	Snta1	syntrophin, alpha 1 [Source:RGD Symbol;Acc:1307068]
ENSRNOG00000006735	119.174	131.336	121.511	201.406	215.843	211.283	124.007	209.511	-0.756801	7.04978e-05	Cdkn2b	cyclin-dependent kinase inhibitor 2B (p15, inhibits CDK4) [Source:RGD Symbol;Acc:2324]
ENSRNOG00000059069	48.2604	32.8339	38.0854	72.3804	71.616	57.1326	39.7266	67.043	-0.756695	0.022393	AABR07061378.1	Protein LOC100911337 [Source:UniProtKB/TrEMBL;Acc:M0R763]
ENSRNOG00000007102	187.132	149.684	202.215	306.306	310.336	294.287	179.677	303.643	-0.75638	2.54978e-05	Acss1	acyl-CoA synthetase short-chain family member 1 [Source:RGD Symbol;Acc:1306246]
ENSRNOG00000053735	152.66	143.89	147.808	283.228	222.805	244.7	148.119	250.244	-0.756237	5.3001e-05	Hebp2	heme binding protein 2 [Source:RGD Symbol;Acc:1311553]
ENSRNOG00000003759	611.626	745.524	637.477	1119.27	1071.26	1178.23	664.876	1122.92	-0.756	1.26618e-09	Galc	galactosylceramidase [Source:RGD Symbol;Acc:1359384]
ENSRNOG00000028358	230.468	389.179	309.217	544.427	459.536	564.858	309.621	522.94	-0.755564	9.94231e-05	Edem3	ER degradation enhancer, mannosidase alpha-like 3 [Source:RGD Symbol;Acc:1561496]
ENSRNOG00000010626	1108.02	873.962	933.999	1657.41	1669.05	1593.25	971.993	1639.9	-0.754871	4.38839e-10	Sphk1	sphingosine kinase 1 [Source:RGD Symbol;Acc:620048]
ENSRNOG00000013149	148.721	131.336	127.858	227.631	226.784	232.842	135.972	229.086	-0.753217	4.84411e-05	Vps33b	vacuolar protein sorting 33 homolog B (yeast) [Source:RGD Symbol;Acc:620644]
ENSRNOG00000058470	2016.1	2517.59	2562.6	4382.69	3371.92	4203.02	2365.43	3985.88	-0.752585	3.13568e-08	Col12a1	collagen, type XII, alpha 1 [Source:MGI Symbol;Acc:MGI:88448]
ENSRNOG00000003338	1748.08	1766.27	1935.1	3188.22	3126.24	2862.02	1816.48	3058.83	-0.751829	1.4404e-07	Pmp22	peripheral myelin protein 22 [Source:RGD Symbol;Acc:3359]
ENSRNOG00000008061	1511.83	1168.5	1440.9	2437.86	2317.57	2181.82	1373.74	2312.42	-0.751292	1.24308e-09	Nuak1	NUAK family, SNF1-like kinase, 1 [Source:RGD Symbol;Acc:1309956]
ENSRNOG00000036869	164.479	130.37	135.113	270.64	226.784	225.297	143.321	240.907	-0.74985	0.000130328	Tmem88b	transmembrane protein 88B [Source:RGD Symbol;Acc:1588243]
ENSRNOG00000014149	317.14	402.699	423.473	588.484	622.661	709.307	381.104	640.151	-0.747345	1.80885e-06	Npy1r	neuropeptide Y receptor Y1 [Source:RGD Symbol;Acc:3198]
ENSRNOG00000001254	5806.02	4664.35	5341.93	8081.43	8843.58	9616.61	5270.77	8847.21	-0.747205	7.76662e-11	Col6a2	collagen, type VI, alpha 2 [Source:RGD Symbol;Acc:1305585]
ENSRNOG00000048478	171.374	112.022	150.528	202.455	246.677	279.195	144.641	242.776	-0.747049	0.000738389	Kcne4	potassium channel, voltage-gated Isk-related subfamily E regulatory beta subunit 4 [Source:RGD Symbol;Acc:1302957]
ENSRNOG00000016477	1427.13	1427.31	1469.92	2528.07	2317.57	2408.19	1441.45	2417.95	-0.746127	6.75029e-15	Vangl1	VANGL planar cell polarity protein 1 [Source:RGD Symbol;Acc:1597324]
ENSRNOG00000017783	21287.8	20155.2	20203.4	35193.7	34454.2	33721.2	20548.8	34456.4	-0.745727	2.11646e-20	Sfrp1	secreted frizzled-related protein 1 [Source:RGD Symbol;Acc:621074]
ENSRNOG00000018740	1022.33	894.242	1006.54	1535.72	1640.2	1724.76	974.372	1633.56	-0.745376	2.75592e-11	Ugt1a8	UDP glycosyltransferase 1 family, polypeptide A8 [Source:RGD Symbol;Acc:708474]
ENSRNOG00000003189	216.679	145.821	175.918	270.64	352.112	278.117	179.473	300.29	-0.743662	0.000278479	Cited1	Cbp/p300-interacting transactivator with Glu/Asp-rich carboxy-terminal domain 1 [Source:RGD Symbol;Acc:620781]
ENSRNOG00000009276	1424.17	1262.18	1249.56	2197.64	2267.84	2122.53	1311.97	2196	-0.743426	1.04604e-12	Schip1	schwannomin interacting protein 1 [Source:RGD Symbol;Acc:1309962]
ENSRNOG00000012060	38.4113	54.0794	34.4582	59.7925	70.6213	81.926	42.3163	70.78	-0.742971	0.025777	Gucy1b3	guanylate cyclase 1, soluble, beta 3 [Source:RGD Symbol;Acc:2769]
ENSRNOG00000027026	77.8075	79.1877	76.1708	142.663	128.312	118.577	77.722	129.851	-0.740816	0.0016502	Jazf1	JAZF zinc finger 1 [Source:RGD Symbol;Acc:1589007]
ENSRNOG00000010296	44.3208	59.8737	50.7805	70.2825	91.5093	97.0177	51.6583	86.2698	-0.739599	0.0131751	Slc7a7	solute carrier family 7 (amino acid transporter light chain, y+L system), member 7 [Source:RGD Symbol;Acc:619902]
ENSRNOG00000004273	608.672	450.984	447.957	692.335	987.703	834.352	502.538	838.13	-0.738659	2.14695e-05	Ifitm1	interferon induced transmembrane protein 1 [Source:RGD Symbol;Acc:1307601]
ENSRNOG00000002553	3026.62	2596.78	2849.15	4541.09	5020.08	4568.45	2824.18	4709.87	-0.737935	5.35789e-13	Smim14	small integral membrane protein 14 [Source:RGD Symbol;Acc:1311122]
ENSRNOG00000010238	314.185	360.208	284.734	532.888	575.912	489.4	319.709	532.733	-0.737568	1.31077e-06	Chmp4c	charged multivesicular body protein 4C [Source:RGD Symbol;Acc:1564543]
ENSRNOG00000016756	75.8377	69.5307	51.6873	120.634	79.5733	128.279	65.6853	109.495	-0.737531	0.0124045	Ptgir	prostaglandin I2 (prostacyclin) receptor (IP) [Source:RGD Symbol;Acc:1310890]
ENSRNOG00000036685	40.3811	30.9025	32.6446	62.9395	63.6586	46.3529	34.6428	57.6503	-0.736867	0.0360985	Npb	neuropeptide B [Source:RGD Symbol;Acc:708513]
ENSRNOG00000025764	295.472	187.347	235.767	386.029	479.429	330.938	239.528	398.799	-0.736435	0.000393876	Mt1	metallothionein 1 [Source:RGD Symbol;Acc:3117]
ENSRNOG00000022764	28.5623	28.0054	34.4582	39.8617	53.712	58.2106	30.342	50.5948	-0.736198	0.0480612	Evi2a	ecotropic viral integration site 2A [Source:RGD Symbol;Acc:1593824]
ENSRNOG00000013072	251.151	355.379	394.456	612.611	477.44	577.794	333.662	555.948	-0.735385	8.37278e-05	Plxna4a	plexin A4, A [Source:RGD Symbol;Acc:1308074]
ENSRNOG00000007837	123.113	111.056	117.883	224.484	175.061	186.49	117.351	195.345	-0.734913	0.000371887	Acot11	acyl-CoA thioesterase 11 [Source:RGD Symbol;Acc:2324815]
ENSRNOG00000018077	3599.83	3039.07	3429.5	5619.45	5564.16	5573.13	3356.13	5585.58	-0.734907	8.76006e-14	Agpat6	1-acylglycerol-3-phosphate O-acyltransferase 6 [Source:RGD Symbol;Acc:1310520]
ENSRNOG00000007230	135.917	61.8051	82.5184	154.202	152.184	159.54	93.4135	155.309	-0.734654	0.0102729	Kank3	KN motif and ankyrin repeat domains 3 [Source:RGD Symbol;Acc:1308853]
ENSRNOG00000004861	213.725	485.749	407.151	699.678	469.482	670.5	368.875	613.22	-0.732606	0.00365672	Itga4	integrin, alpha 4 [Source:RGD Symbol;Acc:1593249]
ENSRNOG00000021095	51.2151	43.4567	34.4582	56.6456	76.5893	80.8481	43.0433	71.361	-0.731471	0.0264717	Fxyd3	FXYD domain-containing ion transport regulator 3 [Source:RGD Symbol;Acc:620825]
ENSRNOG00000009112	1714.72	1674.53	1708.4	2760.95	2935.26	2767.16	1699.22	2821.12	-0.731469	1.96877e-15	Pon2	paraoxonase 2 [Source:RGD Symbol;Acc:1309954]
ENSRNOG00000008565	272.819	253.014	256.623	452.116	439.642	405.318	260.819	432.359	-0.729595	6.23338e-07	Nkiras1	NFKB inhibitor interacting Ras-like 1 [Source:RGD Symbol;Acc:1308560]
ENSRNOG00000011647	6968.21	4927.02	5305.66	8946.85	9873.06	9639.24	5733.63	9486.38	-0.726472	4.65812e-08	S100a6	S100 calcium binding protein A6 [Source:RGD Symbol;Acc:620264]
ENSRNOG00000006604	7209.51	5839.61	6274.12	10165.8	10815	10981.3	6441.08	10654	-0.72606	6.35717e-12	Thy1	Thy-1 cell surface antigen [Source:RGD Symbol;Acc:3860]
ENSRNOG00000002188	48.2604	43.4567	49.8737	61.8905	79.5733	92.7058	47.1969	78.0565	-0.725002	0.018906	Hpse	heparanase [Source:RGD Symbol;Acc:61969]
ENSRNOG00000046883	656.932	537.897	539.543	1035.35	988.698	840.82	578.124	954.958	-0.724626	2.59108e-07	LOC501282	similar to lymphocyte antigen 6 complex, locus E ligand [Source:RGD Symbol;Acc:1589603]
ENSRNOG00000011775	371.309	744.558	580.349	879.055	845.466	1077.97	565.405	934.165	-0.724022	0.000598197	Mfap3l	microfibrillar-associated protein 3-like [Source:RGD Symbol;Acc:1311274]
ENSRNOG00000061857	509.196	380.487	381.761	610.513	762.909	725.477	423.815	699.633	-0.723877	8.1465e-06	Mgst2	microsomal glutathione S-transferase 2 [Source:RGD Symbol;Acc:1311218]
ENSRNOG00000013526	7856.59	6467.32	6754.72	11319.7	12679	10802.4	7026.21	11600.4	-0.723417	8.46551e-11	Rassf4	Ras association (RalGDS/AF-6) domain family member 4 [Source:RGD Symbol;Acc:1307785]
ENSRNOG00000028627	3450.12	4996.55	5119.77	7491.9	6178.87	8725.12	4522.15	7465.3	-0.723076	9.76528e-06	Hmcn1	hemicentin 1 [Source:RGD Symbol;Acc:1564772]
ENSRNOG00000001928	594.883	840.163	711.834	1272.43	1007.6	1262.31	715.627	1180.78	-0.72211	3.42626e-06	Il1rap	interleukin 1 receptor accessory protein [Source:RGD Symbol;Acc:2893]
ENSRNOG00000000763	243.272	196.038	201.309	390.225	380.957	284.585	213.539	351.922	-0.721835	0.000117049	RT1-M3-1	RT1 class Ib, locus M3, gene 1 [Source:RGD Symbol;Acc:3494]
ENSRNOG00000038047	43.3358	35.7311	43.5262	65.0375	59.68	77.6141	40.8644	67.4439	-0.721356	0.0247121	Mt1	metallothionein 1 [Source:RGD Symbol;Acc:3117]
ENSRNOG00000009997	518.06	651.85	545.891	994.444	925.039	907.654	571.934	942.379	-0.720521	5.01249e-08	Erap1	endoplasmic reticulum aminopeptidase 1 [Source:RGD Symbol;Acc:708542]
ENSRNOG00000015644	688.449	720.415	729.064	1122.42	1066.28	1334.53	712.643	1174.41	-0.720248	1.23053e-08	Ugcg	UDP-glucose ceramide glucosyltransferase [Source:RGD Symbol;Acc:621870]
ENSRNOG00000016378	30.5321	32.8339	34.4582	51.4006	52.7173	57.1326	32.6081	53.7502	-0.719987	0.037643	Map3k8	mitogen-activated protein kinase kinase kinase 8 [Source:RGD Symbol;Acc:620969]
ENSRNOG00000017021	52.2	48.2852	49.8737	78.6744	80.568	88.3939	50.1197	82.5454	-0.719625	0.0112814	Galnt18	polypeptide N-acetylgalactosaminyltransferase 18 [Source:RGD Symbol;Acc:1309623]
ENSRNOG00000057545	43.3358	29.9368	30.831	54.5476	46.7493	70.0683	34.7012	57.1217	-0.7191	0.048028	AC114363.1	-
ENSRNOG00000007567	133.947	122.644	121.511	207.7	214.848	199.425	126.034	207.324	-0.718826	0.000161559	Rem1	RAS (RAD and GEM)-like GTP-binding 1 [Source:RGD Symbol;Acc:1306560]
ENSRNOG00000046261	63.034	47.3195	53.5009	71.3314	106.429	91.6278	54.6181	89.7962	-0.71866	0.0157073	Acp5	acid phosphatase 5, tartrate resistant [Source:RGD Symbol;Acc:2022]
ENSRNOG00000018775	374.264	334.134	341.862	588.484	586.853	551.923	350.087	575.753	-0.718169	7.87484e-08	Cystm1	cysteine-rich transmembrane module containing 1 [Source:RGD Symbol;Acc:2323233]
ENSRNOG00000016678	5478.05	4554.26	5207.73	8391.94	7821.06	8857.71	5080.01	8356.9	-0.7181	1.12031e-11	Angptl2	angiopoietin-like 2 [Source:RGD Symbol;Acc:620004]
ENSRNOG00000026607	145.766	174.792	162.316	242.317	240.709	311.534	160.958	264.854	-0.717555	0.000199592	Tnfsf18	tumor necrosis factor (ligand) superfamily, member 18 [Source:RGD Symbol;Acc:1305066]
ENSRNOG00000018384	257.06	341.859	336.421	550.721	427.706	560.546	311.78	512.991	-0.717342	4.00184e-05	Adam12	ADAM metallopeptidase domain 12 [Source:RGD Symbol;Acc:1583652]
ENSRNOG00000018054	36.4415	43.4567	47.1534	65.0375	54.7066	89.4718	42.3505	69.7387	-0.71656	0.0330874	F2rl2	coagulation factor II (thrombin) receptor-like 2 [Source:RGD Symbol;Acc:620871]
ENSRNOG00000053450	455.026	445.19	413.499	660.865	769.872	726.554	437.905	719.097	-0.716121	3.97273e-08	Myadm	myeloid-associated differentiation marker [Source:RGD Symbol;Acc:727835]
ENSRNOG00000059538	126.068	177.69	179.545	225.533	290.442	278.117	161.101	264.698	-0.715595	0.000561959	Clec2g	C-type lectin domain family 2, member G [Source:RGD Symbol;Acc:1563148]
ENSRNOG00000049537	116.219	140.993	133.299	180.427	169.093	292.131	130.17	213.884	-0.71499	0.00384335	Rn60_13_0828.1	-
ENSRNOG00000018830	456.996	371.796	387.202	756.323	585.858	652.174	405.331	664.785	-0.713876	3.07396e-06	Aff3	AF4/FMR2 family, member 3 [Source:RGD Symbol;Acc:1308527]
ENSRNOG00000013166	37.4264	34.7654	38.9922	65.0375	67.6373	49.5868	37.0613	60.7539	-0.713797	0.0337741	Wnt4	wingless-type MMTV integration site family, member 4 [Source:RGD Symbol;Acc:621348]
ENSRNOG00000024728	820.426	576.525	636.57	1038.5	1249.3	1045.63	677.841	1111.15	-0.713553	4.11833e-06	Arhgap22	Rho GTPase activating protein 22 [Source:RGD Symbol;Acc:1307237]
ENSRNOG00000000394	186.147	186.381	143.274	271.689	280.496	292.131	171.934	281.439	-0.712158	9.66664e-05	Srgn	serglycin [Source:RGD Symbol;Acc:619969]
ENSRNOG00000017123	5765.64	5195.49	5329.24	8632.15	8957.96	9066.84	5430.12	8885.65	-0.710527	1.34415e-15	B2m	beta-2 microglobulin [Source:RGD Symbol;Acc:2189]
ENSRNOG00000014320	95.5359	224.043	155.062	202.455	190.976	383.759	158.214	259.063	-0.710447	0.0262082	Inhba	inhibin beta-A [Source:RGD Symbol;Acc:62074]
ENSRNOG00000006060	18378.3	16977.1	19153.3	30275	28925.9	29960.1	18169.6	29720.3	-0.709905	7.00464e-16	Matn2	matrilin 2 [Source:RGD Symbol;Acc:1305353]
ENSRNOG00000027229	128.038	108.159	160.503	213.994	236.731	198.347	132.233	216.357	-0.709446	0.000902427	Slc35d2	solute carrier family 35 (UDP-GlcNAc/UDP-glucose transporter), member D2 [Source:RGD Symbol;Acc:1309518]
ENSRNOG00000031090	69.9283	56.0108	51.6873	78.6744	104.44	106.719	59.2088	96.6113	-0.707964	0.0130504	RT1-CE7	RT1 class I, locus CE7 [Source:RGD Symbol;Acc:1595786]
ENSRNOG00000007529	1725.55	1297.91	1643.11	2606.74	2504.57	2511.68	1555.52	2541	-0.707952	1.30409e-08	Bmf	Bcl2 modifying factor [Source:RGD Symbol;Acc:628658]
ENSRNOG00000001704	182.208	153.547	151.435	262.248	275.523	256.558	162.396	264.776	-0.706294	7.55731e-05	Runx1	runt-related transcription factor 1 [Source:RGD Symbol;Acc:2283]
ENSRNOG00000030715	106.37	280.054	196.775	300.012	235.736	416.098	194.4	317.282	-0.705851	0.0191684	Cfh	complement factor H [Source:RGD Symbol;Acc:620428]
ENSRNOG00000024952	38.4113	112.022	75.264	97.5562	116.376	154.15	75.2323	122.694	-0.704546	0.047035	Atp8b1	ATPase, aminophospholipid transporter, class I, type 8B, member 1 [Source:RGD Symbol;Acc:1308488]
ENSRNOG00000043044	1438.95	1339.43	1338.43	2159.87	2298.67	2246.5	1372.27	2235.02	-0.703885	5.32032e-13	Cnn2	calponin 2 [Source:RGD Symbol;Acc:1589807]
ENSRNOG00000060614	3660.89	3949.73	4160.38	6467.03	5901.35	6793.39	3923.67	6387.26	-0.702853	3.3283e-12	Pxdn	peroxidasin homolog (Drosophila) [Source:MGI Symbol;Acc:MGI:1916925]
ENSRNOG00000024294	296.457	301.3	305.59	545.476	432.68	492.634	301.115	490.263	-0.702717	2.74821e-06	AABR07019083.1	-
ENSRNOG00000016414	7307.02	6172.78	6666.76	11125.6	10664.8	10975.9	6715.52	10922.1	-0.701695	3.18421e-13	Slc22a17	solute carrier family 22, member 17 [Source:RGD Symbol;Acc:631405]
ENSRNOG00000059461	845.049	657.645	732.691	1185.36	1249.3	1198.71	745.128	1211.12	-0.701051	2.93231e-08	B4galt1	UDP-Gal:betaGlcNAc beta 1,4- galactosyltransferase, polypeptide 1 [Source:RGD Symbol;Acc:620900]
ENSRNOG00000011101	90.6113	83.0506	94.3067	136.369	145.221	154.15	89.3229	145.247	-0.700794	0.0016272	Twist1	twist family bHLH transcription factor 1 [Source:RGD Symbol;Acc:621455]
ENSRNOG00000012772	5221.97	3870.54	3938.21	6728.23	7237.19	7196.55	4343.57	7053.99	-0.69965	4.36552e-08	Nqo1	NAD(P)H dehydrogenase, quinone 1 [Source:RGD Symbol;Acc:2503]
ENSRNOG00000039496	1513.8	1189.75	1292.18	2072.81	2301.66	2108.52	1331.91	2160.99	-0.698438	7.33331e-09	Plp2	proteolipid protein 2 (colonic epithelium-enriched) [Source:RGD Symbol;Acc:1587363]
ENSRNOG00000052725	127.053	89.8105	106.095	165.741	182.024	175.71	107.653	174.491	-0.69748	0.00146961	RGD1566029	Protein RGD1566029; Similar to mKIAA1644 protein (Predicted) [Source:UniProtKB/TrEMBL;Acc:D3ZJY8]
ENSRNOG00000006030	141.826	197.004	173.198	269.591	260.603	299.677	170.676	276.623	-0.695845	0.000238937	Ptprz1	protein tyrosine phosphatase, receptor-type, Z polypeptide 1 [Source:RGD Symbol;Acc:3455]
ENSRNOG00000016460	197.966	172.861	157.782	259.101	293.426	301.833	176.203	284.787	-0.693606	0.000112551	Clu	clusterin [Source:RGD Symbol;Acc:3907]
ENSRNOG00000017899	174.328	150.65	141.46	248.611	266.571	238.232	155.479	251.138	-0.693091	0.000160359	Akr7a3	aldo-keto reductase family 7, member A3 (aflatoxin aldehyde reductase) [Source:RGD Symbol;Acc:628635]
ENSRNOG00000029212	1298.11	2300.31	1957.77	2852.21	2482.69	3644.63	1852.06	2993.18	-0.692362	0.000315022	Vcan	versican [Source:RGD Symbol;Acc:619940]
ENSRNOG00000011039	106.37	93.6733	97.9339	144.761	163.125	173.554	99.3257	160.48	-0.69232	0.00135773	Gch1	GTP cyclohydrolase 1 [Source:RGD Symbol;Acc:61992]
ENSRNOG00000004571	130.008	128.439	119.697	209.798	180.035	220.985	126.048	203.606	-0.691505	0.0004739	RGD1563680	similar to CDNA sequence BC052040 [Source:RGD Symbol;Acc:1563680]
ENSRNOG00000026644	121.143	109.125	136.019	183.574	197.939	210.205	122.096	197.239	-0.690893	0.000611764	Glipr1	GLI pathogenesis-related 1 [Source:RGD Symbol;Acc:1305978]
ENSRNOG00000021719	54.1698	181.552	107.909	146.859	179.04	228.53	114.544	184.81	-0.689573	0.0480059	Slfn5	schlafen family member 5 [Source:RGD Symbol;Acc:1312025]
ENSRNOG00000014270	2425.82	1793.31	2033.04	3294.88	3477.35	3297.52	2084.06	3356.59	-0.687727	2.8019e-08	Rer1	retention in endoplasmic reticulum sorting receptor 1 [Source:RGD Symbol;Acc:1306324]
ENSRNOG00000005195	1395.61	1017.85	1046.44	1868.25	1870.97	1832.56	1153.3	1857.26	-0.687713	4.49823e-07	Cst3	cystatin C [Source:RGD Symbol;Acc:2432]
ENSRNOG00000017418	18071	12862.2	14508.7	24720.5	25479.4	22916.6	15147.3	24372.2	-0.686196	8.55748e-08	Rps3	ribosomal protein S3 [Source:RGD Symbol;Acc:619888]
ENSRNOG00000049949	65.0038	56.9765	38.9922	103.85	84.5466	70.0683	53.6575	86.155	-0.685924	0.0303646	Hapln4	hyaluronan and proteoglycan link protein 4 [Source:RGD Symbol;Acc:1308408]
ENSRNOG00000001389	64.0189	59.8737	48.0602	89.1643	79.5733	107.797	57.3176	92.1783	-0.685915	0.0167285	Irs3	insulin receptor substrate 3 [Source:RGD Symbol;Acc:69317]
ENSRNOG00000023269	92.5811	84.982	42.6194	118.536	119.36	115.343	73.3942	117.746	-0.684865	0.0247642	AABR07021759.1	-
ENSRNOG00000010731	95.5359	168.033	129.672	224.484	200.923	206.971	131.08	210.793	-0.684838	0.00315257	Gpm6a	glycoprotein m6a [Source:RGD Symbol;Acc:631368]
ENSRNOG00000020729	291.532	231.769	335.514	465.752	430.69	485.088	286.272	460.51	-0.684819	5.82767e-05	Stc2	stanniocalcin 2 [Source:RGD Symbol;Acc:621777]
ENSRNOG00000026941	2317.48	1705.43	2168.15	3506.78	3157.07	3284.59	2063.69	3316.15	-0.684241	9.44493e-08	Tril	TLR4 interactor with leucine-rich repeats [Source:RGD Symbol;Acc:1310827]
ENSRNOG00000031138	93.566	71.4621	68.9165	110.144	144.227	120.733	77.9815	125.035	-0.683259	0.00766587	Irgm	immunity-related GTPase family, M [Source:RGD Symbol;Acc:1305163]
ENSRNOG00000038686	269.864	470.298	379.04	617.856	533.141	646.784	373.068	599.261	-0.683205	0.00042336	Ap1s2	adaptor-related protein complex 1, sigma 2 subunit [Source:RGD Symbol;Acc:1561862]
ENSRNOG00000050539	16224.4	13611.6	15070	23715.6	24336.5	24051.8	14968.7	24034.6	-0.683177	8.34901e-13	Fbln5	fibulin 5 [Source:RGD Symbol;Acc:2594]
ENSRNOG00000016103	23308.8	20135.9	22196.5	35422.4	35546.4	34421.9	21880.4	35130.2	-0.683077	6.29119e-14	Nkd2	naked cuticle homolog 2 (Drosophila) [Source:RGD Symbol;Acc:1311459]
ENSRNOG00000013963	1785.63	1949.76	2053.89	3307.47	2660.73	3325.55	1929.76	3097.92	-0.682609	1.72504e-08	Il6st	interleukin 6 signal transducer [Source:RGD Symbol;Acc:2903]
ENSRNOG00000016581	96.5208	56.0108	65.2893	99.6542	106.429	143.371	72.607	116.485	-0.682444	0.0199337	Serpinb1a	serine (or cysteine) proteinase inhibitor, clade B, member 1a [Source:RGD Symbol;Acc:1306203]
ENSRNOG00000048088	5629.72	5684.13	5574.98	8889.16	9658.21	8541.87	5629.61	9029.74	-0.681707	3.41596e-14	Mest	mesoderm specific transcript [Source:RGD Symbol;Acc:1594589]
ENSRNOG00000033220	856.868	564.937	761.708	1165.43	1162.76	1173.91	727.838	1167.37	-0.681588	8.45372e-06	Oas1k	2 ' -5 ' oligoadenylate synthetase 1K [Source:RGD Symbol;Acc:1359279]
ENSRNOG00000001187	113.264	74.3592	104.281	150.006	168.099	149.838	97.3016	155.981	-0.681124	0.00413792	Oasl	2'-5'-oligoadenylate synthetase-like [Source:RGD Symbol;Acc:1308586]
ENSRNOG00000009263	2817.82	1769.17	2081.1	3344.19	3821.51	3519.59	2222.69	3561.76	-0.680424	1.28452e-05	Ifi27	interferon, alpha-inducible protein 27 [Source:RGD Symbol;Acc:69404]
ENSRNOG00000008911	194.026	199.901	155.062	340.922	257.619	278.117	182.996	292.219	-0.675886	0.000457476	Draxin	dorsal inhibitory axon guidance protein [Source:RGD Symbol;Acc:1585098]
ENSRNOG00000028460	252.136	200.866	251.182	384.98	369.021	370.823	234.728	374.941	-0.675349	3.14627e-05	Lrrc8e	leucine rich repeat containing 8 family, member E [Source:RGD Symbol;Acc:1311979]
ENSRNOG00000015603	64.0189	74.3592	77.9844	101.752	117.371	126.123	72.1208	115.082	-0.673042	0.00749284	Prkce	protein kinase C, epsilon [Source:RGD Symbol;Acc:61925]
ENSRNOG00000052564	961.268	740.695	782.564	1321.73	1430.33	1206.25	828.176	1319.44	-0.672383	7.4056e-07	Gpx3	glutathione peroxidase 3 [Source:RGD Symbol;Acc:69224]
ENSRNOG00000007060	1138.55	909.693	969.364	1583.98	1544.72	1669.78	1005.87	1599.49	-0.66929	2.64382e-08	Plin2	perilipin 2 [Source:RGD Symbol;Acc:728889]
ENSRNOG00000017803	65.0038	48.2852	60.7553	84.9683	91.5093	100.252	58.0148	92.2431	-0.668659	0.0163232	Apbb1ip	amyloid beta (A4) precursor protein-binding, family B, member 1 interacting protein [Source:RGD Symbol;Acc:1304795]
ENSRNOG00000004346	852.928	670.199	720.902	1173.82	1182.66	1209.49	748.01	1188.66	-0.668442	1.0128e-07	Notch3	notch 3 [Source:RGD Symbol;Acc:620761]
ENSRNOG00000003715	63.034	79.1877	86.1456	120.634	129.307	113.187	76.1224	121.043	-0.668145	0.0073573	Srpx2	sushi-repeat-containing protein, X-linked 2 [Source:RGD Symbol;Acc:1562444]
ENSRNOG00000023830	560.411	482.852	570.374	866.467	847.455	850.522	537.879	854.815	-0.668094	7.29952e-08	Dnase2	deoxyribonuclease II, lysosomal [Source:RGD Symbol;Acc:621457]
ENSRNOG00000008481	385.098	315.785	387.202	582.19	570.938	575.638	362.695	576.256	-0.667671	2.3126e-06	Reep1	receptor accessory protein 1 [Source:RGD Symbol;Acc:1305230]
ENSRNOG00000028992	127.053	115.885	162.316	226.582	188.987	228.53	135.085	214.7	-0.666448	0.00158414	Acan	aggrecan [Source:RGD Symbol;Acc:68358]
ENSRNOG00000018233	772.166	631.571	564.934	1037.45	1061.31	1023	656.223	1040.59	-0.665796	1.55773e-06	Gas6	growth arrest specific 6 [Source:RGD Symbol;Acc:61913]
ENSRNOG00000014237	415.63	372.762	395.363	619.954	641.56	613.367	394.585	624.96	-0.663651	2.33574e-07	Zfp503	zinc finger protein 503 [Source:RGD Symbol;Acc:1312018]
ENSRNOG00000011922	1210.45	1194.58	1235.96	1972.1	1905.78	1887.53	1213.66	1921.81	-0.663031	4.83268e-12	Stt3b	STT3B, subunit of the oligosaccharyltransferase complex (catalytic) [Source:RGD Symbol;Acc:1311563]
ENSRNOG00000024602	2038.75	1830.01	1897.02	3311.67	2887.52	2926.7	1921.93	3041.96	-0.662475	2.64207e-10	Plekha7	pleckstrin homology domain containing, family A member 7 [Source:RGD Symbol;Acc:1598216]
ENSRNOG00000048152	130.992	157.41	152.342	237.072	200.923	258.714	146.915	232.236	-0.659305	0.00077598	Myo1b	myosin Ib [Source:RGD Symbol;Acc:70994]
ENSRNOG00000001782	424.494	456.778	467.906	777.303	654.49	699.605	449.726	710.466	-0.65922	6.21908e-07	Osbpl11	oxysterol binding protein-like 11 [Source:RGD Symbol;Acc:1307294]
ENSRNOG00000017118	167.434	168.998	185.893	274.836	264.581	285.663	174.108	275.027	-0.658702	0.000106679	P4ha3	prolyl 4-hydroxylase, alpha polypeptide III [Source:RGD Symbol;Acc:735150]
ENSRNOG00000028856	390.023	398.836	416.219	657.718	607.741	637.083	401.693	634.181	-0.65837	2.17051e-07	Pknox2	PBX/knotted 1 homeobox 2 [Source:RGD Symbol;Acc:1590611]
ENSRNOG00000021802	143.796	141.959	114.256	205.602	226.784	197.269	133.337	209.885	-0.656248	0.000987381	Isg15	ISG15 ubiquitin-like modifier [Source:RGD Symbol;Acc:1310312]
ENSRNOG00000038999	212.74	146.787	173.198	287.424	216.837	335.25	177.575	279.837	-0.655647	0.00285231	RT1-A1	RT1 class Ia, locus A1 [Source:RGD Symbol;Acc:1595924]
ENSRNOG00000016494	47.2755	40.5596	42.6194	71.3314	57.6906	76.5362	43.4848	68.5194	-0.655183	0.0376372	Tmem204	transmembrane protein 204 [Source:RGD Symbol;Acc:1359314]
ENSRNOG00000007078	187.132	235.632	221.258	324.138	317.298	372.979	214.674	338.139	-0.654591	0.000133752	Wisp1	WNT1 inducible signaling pathway protein 1 [Source:RGD Symbol;Acc:69431]
ENSRNOG00000008215	244.257	201.832	245.742	345.118	363.053	380.525	230.61	362.899	-0.653716	5.37333e-05	Trim47	tripartite motif-containing 47 [Source:RGD Symbol;Acc:1597317]
ENSRNOG00000038916	123.113	88.8448	91.5863	146.859	147.211	183.256	101.181	159.108	-0.65352	0.00562534	Dram1	DNA-damage regulated autophagy modulator 1 [Source:RGD Symbol;Acc:1598133]
ENSRNOG00000013110	578.14	380.487	412.592	724.853	742.021	688.825	457.073	718.567	-0.653348	0.000100508	Nudt2	nudix (nucleoside diphosphate linked moiety X)-type motif 2 [Source:RGD Symbol;Acc:1303023]
ENSRNOG00000016794	214.709	156.444	211.283	302.11	329.234	284.585	194.146	305.31	-0.65323	0.000442289	Phyhd1	phytanoyl-CoA dioxygenase domain containing 1 [Source:RGD Symbol;Acc:1310377]
ENSRNOG00000048449	317.14	331.237	322.819	463.654	501.312	562.702	323.732	509.223	-0.653224	5.59782e-06	Itgb3	integrin, beta 3 [Source:EntrezGene;Acc:29302]
ENSRNOG00000024595	112.279	139.061	126.951	194.063	192.965	208.049	126.097	198.359	-0.652996	0.000960348	Cers6	ceramide synthase 6 [Source:RGD Symbol;Acc:1561599]
ENSRNOG00000007900	46.2906	33.7996	43.5262	57.6946	67.6373	68.9903	41.2055	64.7741	-0.652489	0.0445497	Tspan33	tetraspanin 33 [Source:RGD Symbol;Acc:1560915]
ENSRNOG00000017414	314.185	193.141	258.437	400.715	417.76	384.837	255.254	401.104	-0.652464	0.000582429	Irf7	interferon regulatory factor 7 [Source:RGD Symbol;Acc:1307828]
ENSRNOG00000012494	82.7321	68.565	79.798	127.977	111.403	123.967	77.0317	121.116	-0.652257	0.00702924	Kctd14	potassium channel tetramerization domain containing 14 [Source:RGD Symbol;Acc:1306430]
ENSRNOG00000046271	322.064	323.511	276.573	702.825	464.509	279.195	307.383	482.176	-0.649956	0.0121822	Gspt1	G1 to S phase transition 1 [Source:RGD Symbol;Acc:2751]
ENSRNOG00000053196	1573.88	1140.5	1270.42	2013.02	2197.22	2040.6	1328.27	2083.61	-0.649781	1.0449e-06	Slc48a1	solute carrier family 48 (heme transporter), member 1 [Source:RGD Symbol;Acc:1562880]
ENSRNOG00000026937	247.211	426.841	365.439	491.977	561.986	576.716	346.497	543.56	-0.64916	0.000814528	Arsk	arylsulfatase family, member K [Source:RGD Symbol;Acc:1310182]
ENSRNOG00000045668	581.094	532.103	536.823	820.312	896.194	868.847	550.007	861.784	-0.648195	5.19095e-08	Ifnar2	interferon (alpha, beta and omega) receptor 2 [Source:RGD Symbol;Acc:1583177]
ENSRNOG00000059947	734.74	570.731	649.266	985.003	1041.42	1034.86	651.579	1020.42	-0.647345	5.88175e-07	Sdc1	Syndecan-1 [Source:UniProtKB/Swiss-Prot;Acc:P26260]
ENSRNOG00000013720	8269.27	7326.8	8053.25	12395.9	11944.9	12664	7883.11	12335	-0.645899	1.02396e-12	Aebp1	AE binding protein 1 [Source:RGD Symbol;Acc:1306922]
ENSRNOG00000052219	2562.72	2156.42	2247.04	3540.35	3702.15	3654.33	2322.06	3632.28	-0.645588	3.6812e-10	Gm2a	GM2 ganglioside activator [Source:RGD Symbol;Acc:628651]
ENSRNOG00000016576	218.649	234.666	233.953	372.392	332.218	370.823	229.089	358.478	-0.645326	3.2808e-05	Lrrc16a	leucine rich repeat containing 16A [Source:RGD Symbol;Acc:1306623]
ENSRNOG00000049105	311.23	300.334	180.452	335.677	468.488	433.346	264.005	412.504	-0.645172	0.00344476	AC095947.2	-
ENSRNOG00000003242	227.513	500.235	362.718	507.712	550.05	647.862	363.489	568.542	-0.644995	0.00576527	Gulp1	GULP, engulfment adaptor PTB domain containing 1 [Source:RGD Symbol;Acc:1306380]
ENSRNOG00000002434	149.706	210.524	162.316	250.709	278.506	287.819	174.182	272.345	-0.64495	0.000838426	Tmem100	transmembrane protein 100 [Source:RGD Symbol;Acc:1560541]
ENSRNOG00000036689	13233.2	10210.4	11383.9	17617.8	19154.3	17669.1	11609.2	18147.1	-0.6445	1.19579e-08	P4hb	prolyl 4-hydroxylase, beta polypeptide [Source:RGD Symbol;Acc:3244]
ENSRNOG00000008137	56.1396	47.3195	55.3145	79.7234	91.5093	76.5362	52.9246	82.5896	-0.642626	0.0246106	Cdk18	cyclin-dependent kinase 18 [Source:RGD Symbol;Acc:1309523]
ENSRNOG00000028648	270.849	217.283	235.767	393.372	389.909	346.03	241.3	376.437	-0.642252	7.81759e-05	Olig1	oligodendrocyte transcription factor 1 [Source:RGD Symbol;Acc:621129]
ENSRNOG00000017510	1625.09	1351.02	1542.46	2272.12	2257.89	2514.91	1506.19	2348.31	-0.640625	1.261e-08	Mfge8	milk fat globule-EGF factor 8 protein [Source:RGD Symbol;Acc:3083]
ENSRNOG00000015857	5778.44	4746.44	5354.63	7952.41	8346.24	8445.93	5293.17	8248.19	-0.639959	4.13302e-10	Ctsa	cathepsin A [Source:RGD Symbol;Acc:1309070]
ENSRNOG00000002461	15376.3	21221.3	19654.8	29978.1	26497.9	31129.7	18750.8	29201.9	-0.639086	7.921e-07	Nid1	nidogen 1 [Source:RGD Symbol;Acc:3178]
ENSRNOG00000024990	2877.89	3718.93	3171.97	5022.57	5274.71	4910.17	3256.26	5069.15	-0.638548	2.62448e-08	Ppp1r1c	protein phosphatase 1, regulatory (inhibitor) subunit 1C [Source:RGD Symbol;Acc:1562095]
ENSRNOG00000045629	315.17	294.54	262.971	439.528	490.37	425.8	290.893	451.899	-0.636635	2.67262e-05	Xrcc6bp1	XRCC6 binding protein 1 [Source:RGD Symbol;Acc:1588587]
ENSRNOG00000020151	138.872	117.816	177.732	213.994	243.693	217.751	144.807	225.146	-0.635673	0.00252226	Cdh1	cadherin 1 [Source:RGD Symbol;Acc:69279]
ENSRNOG00000012563	143.796	334.134	311.031	413.303	342.165	471.075	262.987	408.848	-0.635549	0.0156181	Arhgap29	Rho GTPase activating protein 29 [Source:RGD Symbol;Acc:1306185]
ENSRNOG00000014744	7676.35	5772.01	6372.05	10712.3	10027.2	9998.21	6606.81	10245.9	-0.633059	8.44156e-08	Pacs2	phosphofurin acidic cluster sorting protein 2 [Source:RGD Symbol;Acc:1597262]
ENSRNOG00000010959	438.283	401.733	488.763	677.649	707.208	674.812	442.926	686.556	-0.631903	1.87177e-06	Klhl25	kelch-like family member 25 [Source:RGD Symbol;Acc:1310815]
ENSRNOG00000001369	933.691	605.497	715.462	1076.27	1141.88	1274.17	751.55	1164.1	-0.631446	9.47122e-05	Oas1a	2'-5' oligoadenylate synthetase 1A [Source:RGD Symbol;Acc:621760]
ENSRNOG00000010260	104.4	141.959	137.833	193.015	186.997	215.595	128.064	198.536	-0.631162	0.00256249	Dixdc1	DIX domain containing 1 [Source:RGD Symbol;Acc:1309902]
ENSRNOG00000011648	143.796	112.987	150.528	187.77	228.773	213.439	135.771	209.994	-0.628922	0.0022435	Aqp1	aquaporin 1 [Source:RGD Symbol;Acc:2141]
ENSRNOG00000008079	529.879	832.437	691.885	1016.47	1026.5	1131.87	684.734	1058.28	-0.627836	0.000104551	Ugp2	UDP-glucose pyrophosphorylase 2 [Source:RGD Symbol;Acc:1310210]
ENSRNOG00000015075	205.845	204.729	218.538	305.257	317.298	349.264	209.704	323.94	-0.626754	9.90896e-05	Stc1	stanniocalcin 1 [Source:RGD Symbol;Acc:621776]
ENSRNOG00000027380	39.3962	40.5596	44.433	59.7925	68.632	63.6005	41.4629	64.0083	-0.62609	0.047492	Upk1b	uroplakin 1B [Source:RGD Symbol;Acc:1307806]
ENSRNOG00000031579	190.087	172.861	167.757	264.346	283.48	270.571	176.902	272.799	-0.625662	0.000238632	LOC100363469	ribosomal protein S24-like [Source:RGD Symbol;Acc:2322976]
ENSRNOG00000021247	142.811	130.37	158.689	211.896	218.827	236.076	143.957	222.266	-0.625645	0.0009344	Spef1	sperm flagellar 1 [Source:RGD Symbol;Acc:1311267]
ENSRNOG00000011946	800.728	1040.06	1097.22	1577.68	1392.53	1556.59	979.338	1508.94	-0.623165	7.30375e-06	Ptn	pleiotrophin [Source:RGD Symbol;Acc:3444]
ENSRNOG00000020624	106.37	262.672	192.241	253.856	274.528	335.25	187.094	287.878	-0.621004	0.0234482	Acadsb	acyl-CoA dehydrogenase, short/branched chain [Source:RGD Symbol;Acc:2013]
ENSRNOG00000023463	451.087	561.074	634.757	785.695	770.866	976.644	548.973	844.402	-0.620327	0.000119179	Parp9	poly (ADP-ribose) polymerase family, member 9 [Source:RGD Symbol;Acc:1307534]
ENSRNOG00000008529	294.487	183.484	205.843	317.845	408.808	323.392	227.938	350.015	-0.620023	0.00304269	Foxs1	forkhead box S1 [Source:RGD Symbol;Acc:1310679]
ENSRNOG00000050231	437.298	457.744	444.33	736.392	634.597	687.747	446.457	686.246	-0.61994	1.33857e-06	Gng12	guanine nucleotide binding protein (G protein), gamma 12 [Source:RGD Symbol;Acc:621516]
ENSRNOG00000007300	3791.89	3122.12	3339.73	5305.8	5336.38	5100.97	3417.91	5247.72	-0.618658	2.29175e-09	C1qtnf6	C1q and tumor necrosis factor related protein 6 [Source:RGD Symbol;Acc:1307057]
ENSRNOG00000027990	3855.91	3088.32	3055.9	5195.66	4972.34	5158.11	3333.38	5108.7	-0.616075	7.76572e-08	Crip1	cysteine-rich protein 1 (intestinal) [Source:RGD Symbol;Acc:1597237]
ENSRNOG00000004307	396.917	311.922	330.074	514.006	499.322	578.872	346.304	530.733	-0.616074	5.49017e-05	Tor3a	torsin family 3, member A [Source:RGD Symbol;Acc:1310101]
ENSRNOG00000012168	84.7019	88.8448	99.7475	133.222	155.168	130.435	91.0981	139.608	-0.615713	0.007037	Fbxl3-ps1	F-box and leucine-rich repeat protein 3, pseudogene 1 [Source:RGD Symbol;Acc:1305555]
ENSRNOG00000008965	1137.57	1055.51	1079.99	1649.02	1674.02	1691.34	1091.02	1671.46	-0.6155	6.16968e-10	Socs2	suppressor of cytokine signaling 2 [Source:RGD Symbol;Acc:69273]
ENSRNOG00000015441	548.592	526.309	544.984	722.755	895.199	863.457	539.962	827.137	-0.615406	2.85585e-06	Il4r	interleukin 4 receptor [Source:RGD Symbol;Acc:2899]
ENSRNOG00000016366	94.5509	106.227	87.9592	163.643	125.328	153.072	96.2459	147.348	-0.614207	0.0076749	Colec12	collectin sub-family member 12 [Source:RGD Symbol;Acc:735039]
ENSRNOG00000007302	1903.82	2020.25	2112.83	3033.68	2718.42	3489.4	2012.3	3080.5	-0.614065	2.06029e-07	Fbn1	fibrillin 1 [Source:RGD Symbol;Acc:620908]
ENSRNOG00000000700	606.702	493.475	520.501	779.401	820.6	878.549	540.226	826.183	-0.613106	3.85747e-06	Tmem119	transmembrane protein 119 [Source:RGD Symbol;Acc:1307573]
ENSRNOG00000049132	322.064	352.482	266.598	433.234	568.949	435.502	313.715	479.228	-0.612495	0.000465234	AABR07029710.1	Map2k3 protein; Mitogen activated protein kinase kinase 3, isoform CRA_b; Protein LOC100911550 [Source:UniProtKB/TrEMBL;Acc:B1H230]
ENSRNOG00000001288	277.743	217.283	264.784	402.813	380.957	376.213	253.27	386.661	-0.610304	0.000146377	Gpr146	G protein-coupled receptor 146 [Source:RGD Symbol;Acc:1560731]
ENSRNOG00000008603	62.0491	69.5307	52.5941	88.1153	92.5039	100.252	61.3913	93.6236	-0.609801	0.0249387	Gpr25	G protein-coupled receptor 25 [Source:RGD Symbol;Acc:1311611]
ENSRNOG00000020481	378.204	276.191	243.021	462.605	446.605	459.217	299.139	456.142	-0.609688	0.000756792	Pafah1b3	platelet-activating factor acetylhydrolase 1b, catalytic subunit 3 [Source:RGD Symbol;Acc:620333]
ENSRNOG00000016242	1320.76	1138.57	1284.93	1817.9	1799.35	2088.04	1248.08	1901.76	-0.607445	1.50664e-07	Fzd1	frizzled class receptor 1 [Source:RGD Symbol;Acc:61916]
ENSRNOG00000014064	2675.99	2280.99	2237.97	3722.87	3776.75	3460.3	2398.32	3653.31	-0.607379	1.84593e-08	Ctsh	cathepsin H [Source:RGD Symbol;Acc:2447]
ENSRNOG00000016758	1761.01	1878.29	1915.15	2755.7	2587.13	3117.5	1851.49	2820.11	-0.606826	2.42094e-08	Loxl2	lysyl oxidase-like 2 [Source:RGD Symbol;Acc:1308435]
ENSRNOG00000042224	65.0038	89.8105	87.9592	140.565	119.36	109.953	80.9245	123.293	-0.606465	0.0171388	Cyp2j10	cytochrome P450, family 2, subfamily j, polypeptide 10 [Source:RGD Symbol;Acc:1563215]
ENSRNOG00000016021	588.974	471.264	561.306	895.839	749.978	822.494	540.515	822.77	-0.605917	1.36635e-05	Lims2	LIM and senescent cell antigen like domains 2 [Source:RGD Symbol;Acc:1305273]
ENSRNOG00000005615	632.309	711.724	710.928	982.905	1041.42	1102.77	684.987	1042.36	-0.605377	3.24344e-07	Gadd45a	growth arrest and DNA-damage-inducible, alpha [Source:RGD Symbol;Acc:2654]
ENSRNOG00000000142	85.6868	99.4675	113.349	123.781	144.227	186.49	99.5013	151.499	-0.604663	0.014169	Plxdc2	plexin domain containing 2 [Source:RGD Symbol;Acc:1305962]
ENSRNOG00000060288	56.1396	99.4675	87.0524	134.271	119.36	115.343	80.8865	122.991	-0.603485	0.0266875	AABR07002120.1	-
ENSRNOG00000020246	875.581	689.513	679.19	1133.96	1129.94	1141.57	748.095	1135.16	-0.602028	4.93785e-06	Myl9	myosin, light chain 9, regulatory [Source:RGD Symbol;Acc:1311235]
ENSRNOG00000029597	160.54	146.787	167.757	247.562	227.779	245.778	158.361	240.373	-0.601324	0.000778812	LOC100912866	uncharacterized LOC100912866 [Source:RGD Symbol;Acc:6485379]
ENSRNOG00000019674	486.543	384.35	423.473	628.346	693.282	641.395	431.456	654.341	-0.601302	1.87005e-05	Tmem180	transmembrane protein 180 [Source:RGD Symbol;Acc:1309313]
ENSRNOG00000004591	193.042	163.204	193.147	266.444	286.464	280.273	183.131	277.727	-0.60065	0.00049293	Alg12	asparagine-linked glycosylation 12, alpha-1,6-mannosyltransferase [Source:RGD Symbol;Acc:1304826]

## Sheet: Table S2.2
Table S2.2. The upregulated gene list (P < 0.05, fold-change > 1.5) in Stat1-knockdown SCs differentiated for 2 days compared to the control
Gene_Id	KD_1	KD_2	KD_3	NC_1	NC_2	NC_3	KD-Average	NC-Average	log2FoldChange	pvalue	gene_name	gene_description
ENSRNOG00000057531	10.834	9.65704	15.4155	1.04899	0.994666	2.15595	11.9688	1.39987	3.10681	0.0037026	AABR07005573.1	-
ENSRNOG00000019422	4127.76	3405.1	4021.05	391.274	399.856	397.772	3851.3	396.301	3.28068	3.68152e-05	Egr1	early growth response 1 [Source:RGD Symbol;Acc:2544]
ENSRNOG00000005059	19.6981	9.65704	204.029	5.24496	10.9413	14.0137	77.7947	10.0666	2.95095	0.0202833	Med22	mediator complex subunit 22 [Source:RGD Symbol;Acc:1564893]
ENSRNOG00000014311	10.834	12.5542	16.3223	1.04899	2.984	1.07797	13.2368	1.70365	2.94451	0.00314914	Slc7a8	solute carrier family 7 (amino acid transporter light chain, L system), member 8 [Source:RGD Symbol;Acc:619904]
ENSRNOG00000046308	64.0189	375.659	214.911	31.4698	21.8827	35.5731	218.196	29.6419	2.88083	6.07874e-05	LOC100910308	multifunctional protein ADE2-like [Source:RGD Symbol;Acc:6499293]
ENSRNOG00000030318	2234.75	2428.75	2937.11	319.943	309.341	421.488	2533.54	350.257	2.85572	5.32376e-77	Gpr83	G protein-coupled receptor 83 [Source:RGD Symbol;Acc:619891]
ENSRNOG00000012972	10.834	6.75993	10.8815	2.09798	0.994666	1.07797	9.49181	1.39021	2.77454	0.0138291	Alox5	arachidonate 5-lipoxygenase [Source:RGD Symbol;Acc:2096]
ENSRNOG00000054204	50.2302	118.782	72.5436	15.7349	9.94666	9.70177	80.5185	11.7944	2.77204	2.55311e-09	Gria2	glutamate receptor, ionotropic, AMPA 2 [Source:EntrezGene;Acc:29627]
ENSRNOG00000026466	114.249	129.404	109.722	13.6369	14.92	23.7154	117.792	17.4241	2.76137	1.07338e-15	Lrrtm3	leucine rich repeat transmembrane neuronal 3 [Source:RGD Symbol;Acc:1304866]
ENSRNOG00000020532	45.3057	49.2509	38.0854	7.34294	6.96266	5.38987	44.214	6.56516	2.74863	2.16962e-07	Kcnq1	potassium channel, voltage-gated KQT-like subfamily Q, member 1 [Source:RGD Symbol;Acc:621503]
ENSRNOG00000014046	18.7132	33.7996	16.3223	5.24496	3.97866	1.07797	22.9451	3.43387	2.7324	0.000434691	Sertm1	serine-rich and transmembrane domain containing 1 [Source:RGD Symbol;Acc:1597355]
ENSRNOG00000018039	39.3962	47.3195	37.1786	4.19597	5.968	8.62379	41.2981	6.26259	2.72435	8.2189e-07	Sncb	synuclein, beta [Source:RGD Symbol;Acc:70992]
ENSRNOG00000013887	9.84906	6.75993	15.4155	1.04899	2.984	1.07797	10.6748	1.70365	2.63629	0.0134702	Adra2b	adrenoceptor alpha 2B [Source:RGD Symbol;Acc:2057]
ENSRNOG00000005247	9.84906	127.473	14.5087	4.19597	13.9253	6.46784	50.6102	8.19638	2.62113	0.00165999	LOC100912008	uncharacterized LOC100912008 [Source:RGD Symbol;Acc:6489329]
ENSRNOG00000013042	176.298	276.191	209.47	47.2046	30.8346	32.3392	220.653	36.7928	2.58535	6.19892e-20	Htr1b	5-hydroxytryptamine (serotonin) receptor 1B, G protein-coupled [Source:RGD Symbol;Acc:2846]
ENSRNOG00000004200	27.5774	27.0397	14.5087	1.04899	2.984	7.54582	23.0419	3.8596	2.58514	0.000855962	Sybu	syntabulin (syntaxin-interacting) [Source:RGD Symbol;Acc:1564335]
ENSRNOG00000061764	20.683	28.0054	25.3903	6.29395	1.98933	4.3119	24.6929	4.19839	2.56414	0.000235807	Fmn2	formin 2 [Source:MGI Symbol;Acc:MGI:1859252]
ENSRNOG00000047943	0.984906	56.0108	3.62718	3.14698	4.97333	2.15595	20.2076	3.42542	2.5551	0.0263192	Alkbh6	alkB, alkylation repair homolog 6 (E. coli) [Source:RGD Symbol;Acc:1566318]
ENSRNOG00000001115	59.0943	64.7022	65.2893	9.44093	11.936	10.7797	63.0286	10.7189	2.55454	2.62876e-09	Slc29a4	solute carrier family 29 (equilibrative nucleoside transporter), member 4 [Source:RGD Symbol;Acc:1310545]
ENSRNOG00000003645	849.974	797.672	2560.79	266.444	175.061	280.273	1402.81	240.593	2.54389	1.63186e-05	Hnrnpab	heterogeneous nuclear ribonucleoprotein A/B [Source:RGD Symbol;Acc:69255]
ENSRNOG00000015818	15.7585	34.7654	9.97475	3.14698	0.994666	6.46784	20.1662	3.5365	2.52335	0.00323081	Tprkb	Tp53rk binding protein [Source:RGD Symbol;Acc:1309786]
ENSRNOG00000058920	91.5962	4.82852	2.72039	9.44093	2.984	5.38987	33.0484	5.93827	2.47699	0.0155535	AC131885.1	-
ENSRNOG00000055229	39.3962	5.79423	6.34757	4.19597	2.984	2.15595	17.1793	3.11197	2.46042	0.0120836	AABR07002177.1	leucyl-cystinyl aminopeptidase isoform 1 [Source:RefSeq peptide;Acc:NP_001106874]
ENSRNOG00000054768	14.7736	10.6227	14.5087	1.04899	0.994666	5.38987	13.3017	2.47784	2.4405	0.0103152	AABR07050487.1	-
ENSRNOG00000019346	163.494	161.273	231.233	82.8704	14.92	6.46784	185.333	34.7527	2.41513	0.0144406	Tmco3	transmembrane and coiled-coil domains 3 [Source:RGD Symbol;Acc:1306586]
ENSRNOG00000005148	10.834	20.2798	12.6951	4.19597	1.98933	2.15595	14.603	2.78042	2.39496	0.00615306	Scrt2	scratch family zinc finger 2 [Source:RGD Symbol;Acc:1564796]
ENSRNOG00000054334	58.1094	26.074	77.9844	16.7839	12.9307	1.07797	54.056	10.2642	2.39215	0.00017318	Abhd10	Abhd10 protein [Source:UniProtKB/TrEMBL;Acc:B1WBW9]
ENSRNOG00000015159	16.7434	20.2798	20.8563	2.09798	3.97866	5.38987	19.2932	3.82217	2.33855	0.00172763	Slc9a3	solute carrier family 9, subfamily A (NHE3, cation proton antiporter 3), member 3 [Source:RGD Symbol;Acc:3720]
ENSRNOG00000036680	30.5321	47.3195	27.2039	7.34294	6.96266	6.46784	35.0185	6.92448	2.33697	4.23593e-05	Notum	notum pectinacetylesterase homolog (Drosophila) [Source:RGD Symbol;Acc:1307119]
ENSRNOG00000035461	10.834	6.75993	8.16116	2.09798	1.98933	1.07797	8.58502	1.72176	2.31236	0.033829	Mirlet7c-2	microRNA let-7c-2 [Source:RGD Symbol;Acc:2325399]
ENSRNOG00000050827	464.875	326.408	349.116	6.29395	54.7066	174.632	380.133	78.5441	2.27528	0.037018	LOC100912106	programmed cell death protein 5-like [Source:RGD Symbol;Acc:6489199]
ENSRNOG00000007142	18.7132	34.7654	25.3903	7.34294	7.95733	1.07797	26.2896	5.45942	2.25812	0.00123244	B3gat1	beta-1,3-glucuronyltransferase 1 [Source:RGD Symbol;Acc:70880]
ENSRNOG00000024580	13.7887	12.5542	3.62718	1.04899	1.98933	3.23392	9.99001	2.09075	2.25707	0.0347263	Mamstr	MEF2 activating motif and SAP domain containing transcriptional regulator [Source:RGD Symbol;Acc:1588652]
ENSRNOG00000052618	9.84906	10.6227	9.06795	1.04899	0	5.38987	9.84659	2.14629	2.21809	0.0460085	AABR07063740.1	-
ENSRNOG00000049913	7.87925	12.5542	128.765	13.6369	6.96266	11.8577	49.7328	10.8191	2.20483	0.00756347	Rbm12	RNA binding motif protein 12 [Source:RGD Symbol;Acc:1594333]
ENSRNOG00000032946	9.84906	8.69134	19.0427	2.09798	3.97866	2.15595	12.5277	2.7442	2.18648	0.0172808	Pdzd7	PDZ domain containing 7 [Source:RGD Symbol;Acc:1309882]
ENSRNOG00000051253	7.87925	10.6227	127.858	8.39194	10.9413	12.9357	48.7867	10.7563	2.18408	0.00877703	Rn60_1_1348.1	-
ENSRNOG00000005037	7.87925	26.074	16.3223	4.19597	4.97333	2.15595	16.7585	3.77508	2.14472	0.00968582	Kif18a	kinesin family member 18A [Source:RGD Symbol;Acc:1561740]
ENSRNOG00000014761	44.3208	41.5253	36.2718	6.29395	10.9413	10.7797	40.706	9.33834	2.12215	2.51749e-05	Rasd2	RASD family, member 2 [Source:RGD Symbol;Acc:628594]
ENSRNOG00000045741	4.92453	22.2112	9.06795	1.04899	1.98933	5.38987	12.0679	2.8094	2.11085	0.0368885	Zfp780b	zinc finger protein 780B [Source:RGD Symbol;Acc:1592570]
ENSRNOG00000055530	14.7736	19.3141	19.0427	6.29395	2.984	3.23392	17.7101	4.17062	2.08906	0.00530747	Panx2	pannexin 2 [Source:RGD Symbol;Acc:735191]
ENSRNOG00000024061	52.2	42.491	41.7126	16.7839	8.95199	6.46784	45.4679	10.7346	2.08156	2.96877e-05	Rarb	retinoic acid receptor, beta [Source:RGD Symbol;Acc:3535]
ENSRNOG00000015157	172.358	153.547	121.511	39.8617	34.8133	32.3392	149.139	35.6714	2.06259	3.45484e-13	Smtnl2	smoothelin-like 2 [Source:RGD Symbol;Acc:1585960]
ENSRNOG00000006639	21.6679	71.4621	45.3398	10.4899	7.95733	15.0916	46.1566	11.1796	2.05044	0.000241986	Scn9a	sodium channel, voltage-gated, type IX, alpha subunit [Source:RGD Symbol;Acc:69368]
ENSRNOG00000014519	27.5774	36.6968	29.0175	8.39194	9.94666	4.3119	31.0972	7.55016	2.0356	0.000399533	Slc35g3	solute carrier family 35, member G3 [Source:RGD Symbol;Acc:1308025]
ENSRNOG00000016326	18.7132	23.1769	38.0854	4.19597	7.95733	7.54582	26.6585	6.56637	2.02231	0.00148152	Cx3cl1	chemokine (C-X3-C motif) ligand 1 [Source:RGD Symbol;Acc:620458]
ENSRNOG00000015418	37.4264	56.0108	26.2971	8.39194	14.92	6.46784	39.9114	9.92659	1.99915	0.000282565	Klhl14	kelch-like family member 14 [Source:RGD Symbol;Acc:1566178]
ENSRNOG00000015736	156.6	192.175	194.054	44.0577	34.8133	58.2106	180.943	45.6939	1.98956	9.42091e-14	Dhrs3	dehydrogenase/reductase (SDR family) member 3 [Source:RGD Symbol;Acc:1305584]
ENSRNOG00000046021	15.7585	5.79423	61.6621	5.24496	9.94666	6.46784	27.7383	7.21982	1.94218	0.0167476	LOC100911286	proSAAS-like [Source:RGD Symbol;Acc:6493991]
ENSRNOG00000018854	7.87925	19.3141	16.3223	3.14698	1.98933	6.46784	14.5052	3.86805	1.91749	0.0235159	Nppc	natriuretic peptide C [Source:RGD Symbol;Acc:620850]
ENSRNOG00000004682	16.7434	20.2798	9.97475	9.44093	1.98933	1.07797	15.666	4.16941	1.90956	0.0298283	Parpbp	PARP1 binding protein [Source:RGD Symbol;Acc:2314264]
ENSRNOG00000000463	655.947	763.872	873.244	155.251	188.987	267.338	764.354	203.858	1.90794	9.23191e-22	Col11a2	collagen, type XI, alpha 2 [Source:RGD Symbol;Acc:2373]
ENSRNOG00000009181	31.517	26.074	19.0427	2.09798	9.94666	8.62379	25.5446	6.88948	1.88586	0.00421348	Dleu7	deleted in lymphocytic leukemia, 7 [Source:RGD Symbol;Acc:1305071]
ENSRNOG00000049880	35.4566	35.7311	46.2466	9.44093	12.9307	9.70177	39.1447	10.6911	1.8705	0.000143142	Tmem200c	transmembrane protein 200C [Source:RGD Symbol;Acc:1561734]
ENSRNOG00000048597	73.8679	146.787	23.5767	29.3718	22.8773	18.3256	81.4105	23.5249	1.78936	0.000896088	Pak2	p21 protein (Cdc42/Rac)-activated kinase 2 [Source:RGD Symbol;Acc:61953]
ENSRNOG00000003741	91.5962	109.125	100.654	29.3718	23.872	34.4952	100.458	29.2463	1.7834	1.39378e-08	Nptx1	neuronal pentraxin I [Source:RGD Symbol;Acc:628894]
ENSRNOG00000053081	73.8679	64.7022	89.7727	27.2738	19.8933	19.4035	76.1143	22.1902	1.77956	1.00136e-06	Hist1h3c	histone cluster 1, H3c [Source:MGI Symbol;Acc:MGI:2448320]
ENSRNOG00000000499	24.6226	31.8682	28.1107	9.44093	7.95733	7.54582	28.2005	8.31469	1.76214	0.00162372	Tcp11	t-complex protein 11 [Source:RGD Symbol;Acc:1359387]
ENSRNOG00000019163	140.842	189.278	165.037	52.4496	34.8133	59.2886	165.052	48.8505	1.7601	1.82037e-10	Syt6	synaptotagmin VI [Source:RGD Symbol;Acc:62012]
ENSRNOG00000023008	19.6981	18.3484	14.5087	4.19597	5.968	5.38987	17.5184	5.18461	1.75379	0.0127505	Fam131c	family with sequence similarity 131, member C [Source:RGD Symbol;Acc:1590955]
ENSRNOG00000007922	812.547	724.278	786.192	247.562	249.661	191.879	774.339	229.701	1.75211	4.92644e-31	Cldn19	claudin 19 [Source:RGD Symbol;Acc:1305000]
ENSRNOG00000047880	141.826	32.8339	59.8485	25.1758	29.84	15.0916	78.1696	23.3691	1.73843	0.000697147	Ints1	integrator complex subunit 1 [Source:RGD Symbol;Acc:1308908]
ENSRNOG00000028382	59.0943	247.22	47.1534	39.8617	31.8293	34.4952	117.823	35.3954	1.73472	0.000788978	Rfxap	regulatory factor X-associated protein [Source:RGD Symbol;Acc:1565351]
ENSRNOG00000028580	25.6075	28.9711	27.2039	5.24496	12.9307	6.46784	27.2608	8.21449	1.72329	0.00349604	Pcnxl2	pecanex-like 2 (Drosophila) [Source:RGD Symbol;Acc:1305883]
ENSRNOG00000023549	71.8981	175.758	130.579	40.9107	31.8293	43.119	126.078	38.6197	1.70898	1.73568e-06	Samd5	sterile alpha motif domain containing 5 [Source:RGD Symbol;Acc:1311012]
ENSRNOG00000048036	12.8038	14.4856	9.97475	3.14698	4.97333	3.23392	12.4214	3.78474	1.70878	0.0391705	Ncan	neurocan [Source:RGD Symbol;Acc:619941]
ENSRNOG00000017346	49.2453	48.2852	50.7805	10.4899	22.8773	11.8577	49.437	15.075	1.70719	0.000157377	Myt1	myelin transcription factor 1 [Source:RGD Symbol;Acc:1304899]
ENSRNOG00000054548	18.7132	18.3484	27.2039	3.14698	5.968	10.7797	21.4218	6.63157	1.69758	0.0119457	Srpk3	serine/arginine-rich protein specific kinase 3 [Source:MGI Symbol;Acc:MGI:1891338]
ENSRNOG00000018929	5.90943	40.5596	24.4835	6.29395	5.968	9.70177	23.6508	7.32124	1.69549	0.0235774	Kif20b	kinesin family member 20B [Source:RGD Symbol;Acc:1308497]
ENSRNOG00000011599	37.4264	38.6282	23.5767	9.44093	9.94666	11.8577	33.2104	10.4151	1.67248	0.00147432	Gldc	glycine dehydrogenase (decarboxylating) [Source:RGD Symbol;Acc:1308660]
ENSRNOG00000018784	44.3208	52.148	37.1786	16.7839	15.9147	9.70177	44.5491	14.1334	1.65242	0.000314318	Jph3	junctophilin 3 [Source:RGD Symbol;Acc:1308416]
ENSRNOG00000017156	60.0792	45.3881	44.433	10.4899	19.8933	17.2476	49.9668	15.8769	1.65105	0.000178029	Ankle1	ankyrin repeat and LEM domain containing 1 [Source:RGD Symbol;Acc:1308184]
ENSRNOG00000018674	109.325	132.301	122.417	41.9597	46.7493	26.9494	121.348	38.5528	1.651	3.18307e-08	Ntrk3	neurotrophic tyrosine kinase, receptor, type 3 [Source:RGD Symbol;Acc:3214]
ENSRNOG00000028896	324.034	244.323	240.301	48.2536	58.6853	157.384	269.553	88.1077	1.61541	4.223e-06	A2m	alpha-2-macroglobulin [Source:RGD Symbol;Acc:2004]
ENSRNOG00000000156	172.358	131.336	128.765	34.6167	47.744	59.2886	144.153	47.2164	1.61061	2.04427e-08	Megf6	multiple EGF-like-domains 6 [Source:RGD Symbol;Acc:621188]
ENSRNOG00000046667	377.219	129.404	132.392	79.7234	77.584	53.8987	213.005	70.402	1.59557	2.575e-05	Fosb	FBJ osteosarcoma oncogene B [Source:RGD Symbol;Acc:1308198]
ENSRNOG00000047276	4340.48	798.637	930.372	762.617	573.922	673.734	2023.16	670.091	1.59416	0.0404354	Pkm	pyruvate kinase, muscle [Source:MGI Symbol;Acc:MGI:97591]
ENSRNOG00000003388	34.4717	95.6047	41.7126	12.5879	22.8773	21.5595	57.263	19.0082	1.58958	0.0013378	Cenpf	centromere protein F [Source:RGD Symbol;Acc:628667]
ENSRNOG00000050374	21.6679	6.75993	24.4835	3.14698	7.95733	6.46784	17.6371	5.85738	1.58887	0.0397984	LOC100910143	GPI ethanolamine phosphate transferase 2-like [Source:RGD Symbol;Acc:6499629]
ENSRNOG00000011989	166.449	241.426	218.538	62.9395	77.584	68.9903	208.804	69.8379	1.57954	4.12005e-11	Vat1l	vesicle amine transport 1-like [Source:RGD Symbol;Acc:1598315]
ENSRNOG00000028362	54.1698	76.2906	69.8232	17.8329	28.8453	20.4815	66.7612	22.3866	1.57364	3.63912e-05	LOC689991	similar to CG18437-PA [Source:RGD Symbol;Acc:1586310]
ENSRNOG00000018905	44.3208	88.8448	64.3825	22.0288	19.8933	24.7934	65.8493	22.2385	1.56794	0.000101117	Armc4	armadillo repeat containing 4 [Source:RGD Symbol;Acc:1306933]
ENSRNOG00000011332	23.6377	33.7996	21.7631	8.39194	7.95733	10.7797	26.4002	9.043	1.54723	0.00667207	Clspn	claspin [Source:RGD Symbol;Acc:1309083]
ENSRNOG00000020949	16.7434	18.3484	16.3223	10.4899	1.98933	5.38987	17.138	5.95637	1.53053	0.0392743	Hsd17b14	hydroxysteroid (17-beta) dehydrogenase 14 [Source:RGD Symbol;Acc:1588673]
ENSRNOG00000052486	47.2755	65.6679	59.8485	14.6859	22.8773	22.6375	57.5973	20.0669	1.52094	0.000142782	Kcna6	Potassium voltage-gated channel subfamily A member 6; RCG30127 [Source:UniProtKB/TrEMBL;Acc:G3V8L6]
ENSRNOG00000024041	288.577	422.013	459.745	126.928	158.152	123.967	390.112	136.349	1.51609	2.22522e-12	Hils1	histone linker H1 domain, spermatid-specific 1 [Source:RGD Symbol;Acc:1585185]
ENSRNOG00000007508	2767.58	2456.75	2502.76	925.211	938.965	873.159	2575.7	912.445	1.4969	2.78597e-46	Lrtm2	leucine-rich repeats and transmembrane domains 2 [Source:RGD Symbol;Acc:1587001]
ENSRNOG00000061004	31.517	38.6282	26.2971	20.9798	8.95199	4.3119	32.1474	11.4146	1.49226	0.0120615	Asphd2	aspartate beta-hydroxylase domain containing 2 [Source:RGD Symbol;Acc:1306020]
ENSRNOG00000058750	37.4264	13.5199	10.8815	6.29395	4.97333	10.7797	20.6093	7.34901	1.48938	0.0413608	Vkorc1l1	vitamin K epoxide reductase complex, subunit 1-like 1 [Source:EntrezGene;Acc:399684]
ENSRNOG00000005758	29.5472	28.9711	48.967	8.39194	15.9147	14.0137	35.8284	12.7734	1.48815	0.00390434	Btbd11	BTB (POZ) domain containing 11 [Source:RGD Symbol;Acc:1308647]
ENSRNOG00000035628	10.834	22.2112	22.6699	7.34294	2.984	9.70177	18.5717	6.67624	1.48518	0.0379472	Mir3597-2	microRNA 3597-2 [Source:RGD Symbol;Acc:4888542]
ENSRNOG00000020832	26.5925	14.4856	25.3903	7.34294	7.95733	8.62379	22.1561	7.97469	1.47511	0.0171577	C2cd4d	C2 calcium-dependent domain containing 4D [Source:RGD Symbol;Acc:2324777]
ENSRNOG00000017725	23.6377	21.2455	18.1359	3.14698	12.9307	6.46784	21.0064	7.51516	1.47461	0.0279416	Pnlip	pancreatic lipase [Source:RGD Symbol;Acc:3360]
ENSRNOG00000015253	60.0792	50.2166	48.967	19.9308	14.92	22.6375	53.0876	19.1628	1.47265	0.000260355	Hsf4	heat shock transcription factor 4 [Source:RGD Symbol;Acc:1310808]
ENSRNOG00000015084	47.2755	50.2166	38.9922	17.8329	20.888	10.7797	45.4948	16.5002	1.45805	0.00103191	Necab2	N-terminal EF-hand calcium binding protein 2 [Source:RGD Symbol;Acc:621844]
ENSRNOG00000032410	29.5472	27.0397	19.9495	5.24496	11.936	10.7797	25.5121	9.32023	1.44933	0.0134348	Mtus2	microtubule associated tumor suppressor candidate 2 [Source:RGD Symbol;Acc:1562533]
ENSRNOG00000014375	722.921	595.839	638.384	270.64	230.763	215.595	652.381	238.999	1.44846	1.19578e-20	Adgrb2	adhesion G protein-coupled receptor B2 [Source:RGD Symbol;Acc:1309431]
ENSRNOG00000057799	10.834	21.2455	15.4155	5.24496	7.95733	4.3119	15.8317	5.83806	1.43457	0.0488471	AABR07027752.4	-
ENSRNOG00000013128	29.5472	14.4856	18.1359	5.24496	5.968	11.8577	20.7229	7.69022	1.4336	0.0313524	Tmem179	transmembrane protein 179 [Source:RGD Symbol;Acc:1310269]
ENSRNOG00000052406	9.84906	59.8737	40.8058	10.4899	6.96266	23.7154	36.8428	13.7227	1.43052	0.0331668	Zfp677	zinc finger protein 677 [Source:MGI Symbol;Acc:MGI:3053207]
ENSRNOG00000009531	10163.2	12212.3	11362.1	4398.42	3938.88	4260.15	11245.9	4199.15	1.4213	1.56888e-42	Col9a3	collagen, type IX, alpha 3 [Source:RGD Symbol;Acc:1310255]
ENSRNOG00000017459	845.049	1019.78	1049.16	361.902	375.984	360.043	971.332	365.976	1.40832	4.13783e-25	C1ql3	complement component 1, q subcomponent-like 3 [Source:RGD Symbol;Acc:1591795]
ENSRNOG00000050848	41.366	33.7996	40.8058	16.7839	10.9413	16.1696	38.6572	14.6316	1.40498	0.00236368	Dtx1	deltex 1, E3 ubiquitin ligase [Source:RGD Symbol;Acc:1585380]
ENSRNOG00000046424	274.789	337.031	93.3999	80.7724	82.5573	104.563	235.073	89.2977	1.39604	0.000122319	LOC100911485	mitofusin-2-like [Source:RGD Symbol;Acc:6492845]
ENSRNOG00000053687	17.7283	28.0054	17.2291	9.44093	6.96266	7.54582	20.9876	7.98314	1.3948	0.0253695	AABR07071814.2	-
ENSRNOG00000002524	1130.67	1010.13	1061.86	423.793	403.834	391.305	1067.55	406.311	1.39351	1.10391e-30	Gpr37	G protein-coupled receptor 37 [Source:RGD Symbol;Acc:619848]
ENSRNOG00000059382	13.7887	20.2798	26.2971	10.4899	2.984	9.70177	20.1218	7.72523	1.38987	0.0417444	Hist1h2bl	histone cluster 1, H2bl [Source:EntrezGene;Acc:64647]
ENSRNOG00000016374	130.008	146.787	126.045	52.4496	52.7173	48.5088	134.28	51.2252	1.3895	4.9052e-08	Fgfr2	fibroblast growth factor receptor 2 [Source:RGD Symbol;Acc:2611]
ENSRNOG00000021669	14.7736	26.074	27.2039	15.7349	4.97333	5.38987	22.6838	8.69936	1.38605	0.0369937	Mybl1	myeloblastosis oncogene-like 1 [Source:RGD Symbol;Acc:1306940]
ENSRNOG00000053541	208.8	317.717	307.404	111.193	35.808	173.554	277.973	106.852	1.38026	0.0273696	AC103129.2	-
ENSRNOG00000008015	4437	1631.07	1369.26	961.926	979.746	923.824	2479.11	955.165	1.37595	0.0100176	Fos	FBJ osteosarcoma oncogene [Source:RGD Symbol;Acc:2626]
ENSRNOG00000005530	41.366	24.1426	30.831	17.8329	12.9307	6.46784	32.1132	12.4105	1.36842	0.0120742	Rps6kl1	ribosomal protein S6 kinase-like 1 [Source:RGD Symbol;Acc:1309493]
ENSRNOG00000013162	46.2906	59.8737	56.2213	12.5879	28.8453	21.5595	54.1285	20.9976	1.36342	0.00119077	Zcchc12	zinc finger, CCHC domain containing 12 [Source:RGD Symbol;Acc:1359439]
ENSRNOG00000043300	38.4113	36.6968	29.0175	14.6859	13.9253	11.8577	34.7085	13.4896	1.3613	0.00445859	LOC100912292	adropin-like [Source:RGD Symbol;Acc:6487582]
ENSRNOG00000018377	18.7132	27.0397	28.1107	6.29395	15.9147	6.46784	24.6212	9.55882	1.35854	0.0260976	AC123471.1	-
ENSRNOG00000003262	95.5359	80.1534	70.73	33.5677	37.7973	24.7934	82.1398	32.0528	1.35399	5.02104e-05	Cacng4	calcium channel, voltage-dependent, gamma subunit 4 [Source:RGD Symbol;Acc:628804]
ENSRNOG00000014819	1887.08	1656.18	1661.25	721.706	667.421	658.642	1734.84	682.59	1.34559	3.9057e-32	Hap1	huntingtin-associated protein 1 [Source:RGD Symbol;Acc:68327]
ENSRNOG00000026770	196.981	169.964	150.528	61.8905	68.632	73.3022	172.491	67.9416	1.34362	1.43674e-08	Tspy26	testis specific protein, Y-linked 26 [Source:RGD Symbol;Acc:1310192]
ENSRNOG00000027894	260.015	306.128	257.53	95.4583	114.387	117.499	274.558	109.115	1.33101	1.2503e-11	Iqgap3	IQ motif containing GTPase activating protein 3 [Source:RGD Symbol;Acc:1305951]
ENSRNOG00000022537	27.5774	25.1083	20.8563	10.4899	6.96266	11.8577	24.514	9.7701	1.33011	0.0192939	E2f8	E2F transcription factor 8 [Source:RGD Symbol;Acc:1308091]
ENSRNOG00000019490	1757.07	1582.79	1712.03	681.845	651.506	682.358	1683.96	671.903	1.32571	9.77003e-35	Slc20a2	solute carrier family 20 (phosphate transporter), member 2 [Source:RGD Symbol;Acc:3699]
ENSRNOG00000026415	3738.7	5847.34	4724.4	1944.83	1887.88	1886.45	4770.15	1906.39	1.32322	3.72208e-19	Col14a1	collagen, type XIV, alpha 1 [Source:RGD Symbol;Acc:1305806]
ENSRNOG00000016216	560.411	580.388	493.297	250.709	184.013	218.829	544.699	217.85	1.32272	1.40063e-15	Sft2d3	SFT2 domain containing 3 [Source:RGD Symbol;Acc:1561764]
ENSRNOG00000049695	29.5472	18.3484	11.7883	8.39194	7.95733	7.54582	19.8946	7.96503	1.31737	0.0448117	Myh1	myosin, heavy chain 1, skeletal muscle, adult [Source:RGD Symbol;Acc:735061]
ENSRNOG00000057009	109.325	44.4224	34.4582	34.6167	24.8667	16.1696	62.735	25.2177	1.31198	0.00829186	AABR07066142.1	-
ENSRNOG00000012369	27.5774	39.5939	38.9922	17.8329	8.95199	16.1696	35.3878	14.3182	1.31042	0.00810745	Fam174b	family with sequence similarity 174, member B [Source:RGD Symbol;Acc:1596692]
ENSRNOG00000018851	61.0642	77.2563	85.2388	34.6167	27.8506	28.0273	74.5198	30.1649	1.30619	0.000123552	Ppp2r2b	Serine/threonine-protein phosphatase 2A 55 kDa regulatory subunit B beta isoform [Source:UniProtKB/Swiss-Prot;Acc:P36877]
ENSRNOG00000032328	17.7283	18.3484	22.6699	9.44093	9.94666	4.3119	19.5822	7.89983	1.30584	0.0418202	Diras2	DIRAS family, GTP-binding RAS-like 2 [Source:RGD Symbol;Acc:1305580]
ENSRNOG00000017890	33.4868	43.4567	51.6873	11.5389	15.9147	24.7934	42.8769	17.4157	1.30384	0.00495794	Crhbp	corticotropin releasing hormone binding protein [Source:RGD Symbol;Acc:2403]
ENSRNOG00000021048	35.4566	42.491	53.5009	22.0288	10.9413	20.4815	43.8162	17.8172	1.3037	0.00422909	LOC691056	similar to 5E5 antigen [Source:RGD Symbol;Acc:1588641]
ENSRNOG00000053448	17.7283	20.2798	26.2971	9.44093	4.97333	11.8577	21.4351	8.75732	1.2989	0.0364952	Rn60_10_0892.1	-
ENSRNOG00000014293	4214.41	3376.1	3598.16	1563	1502.94	1489.76	3729.56	1518.57	1.29623	1.78073e-30	Nkd1	naked cuticle homolog 1 (Drosophila) [Source:RGD Symbol;Acc:1308491]
ENSRNOG00000037211	16.7434	51.1823	47.1534	20.9798	10.9413	15.0916	38.3597	15.6709	1.29508	0.0178077	Kif14	kinesin family member 14 [Source:RGD Symbol;Acc:1310650]
ENSRNOG00000019894	67.9585	31.8682	39.899	25.1758	19.8933	11.8577	46.5752	18.9756	1.29236	0.00697453	Izumo1r	IZUMO1 receptor, JUNO [Source:RGD Symbol;Acc:1585174]
ENSRNOG00000042286	72.883	84.0163	54.4077	31.4698	34.8133	20.4815	70.4357	28.9215	1.28009	0.000519339	LOC679582	similar to Protein C1orf48 homolog [Source:RGD Symbol;Acc:1587101]
ENSRNOG00000011211	18.7132	17.3827	31.7378	10.4899	9.94666	7.54582	22.6112	9.32747	1.27845	0.0336975	Pex5l	peroxisomal biogenesis factor 5-like [Source:RGD Symbol;Acc:708407]
ENSRNOG00000007030	42.3509	108.159	66.1961	33.5677	27.8506	28.0273	72.2353	29.8152	1.27707	0.00174616	Epha7	Eph receptor A7 [Source:RGD Symbol;Acc:70957]
ENSRNOG00000056978	25.6075	28.0054	31.7378	12.5879	10.9413	11.8577	28.4503	11.7956	1.27187	0.0133499	SNORA42	Small nucleolar RNA SNORA42/SNORA80 family [Source:RFAM;Acc:RF00406]
ENSRNOG00000002753	41.366	37.6625	61.6621	13.6369	16.9093	28.0273	46.8969	19.5245	1.26879	0.0051586	Adam11	ADAM metallopeptidase domain 11 [Source:RGD Symbol;Acc:1307515]
ENSRNOG00000055640	20.683	17.3827	24.4835	6.29395	7.95733	11.8577	20.8497	8.703	1.26418	0.0391748	SNORD65	Small nucleolar RNA SNORD65 [Source:RFAM;Acc:RF00571]
ENSRNOG00000028975	79.7774	59.8737	59.8485	28.3228	28.8453	25.8714	66.4998	27.6798	1.26289	0.000335346	Hist1h3f	histone cluster 1, H3f [Source:RGD Symbol;Acc:1306848]
ENSRNOG00000023794	48.2604	42.491	35.365	12.5879	24.8667	15.0916	42.0388	17.5154	1.25764	0.00581104	Mei4	meiosis-specific 4 homolog (S. cerevisiae) [Source:RGD Symbol;Acc:1583682]
ENSRNOG00000031834	290.547	286.814	256.623	118.536	141.243	89.4718	277.995	116.417	1.25326	2.54387e-09	Nkain4	Na+/K+ transporting ATPase interacting 4 [Source:RGD Symbol;Acc:1305809]
ENSRNOG00000059093	57.1245	74.3592	109.722	26.2248	44.76	30.1833	80.402	33.7227	1.25258	0.000853664	AABR07012583.3	-
ENSRNOG00000016368	101.445	120.713	102.468	54.5476	33.8186	48.5088	108.209	45.625	1.2482	2.21041e-05	Ppp1r14c	protein phosphatase 1, regulatory (inhibitor) subunit 14c [Source:RGD Symbol;Acc:620538]
ENSRNOG00000009785	165.464	125.542	103.375	57.6946	69.6266	38.8071	131.46	55.3761	1.24354	4.49678e-05	Cdkn3	cyclin-dependent kinase inhibitor 3 [Source:RGD Symbol;Acc:1307781]
ENSRNOG00000003300	866.717	257.843	223.978	170.986	208.88	190.801	449.513	190.222	1.24045	0.0491586	Btg2	BTG family, member 2 [Source:RGD Symbol;Acc:2225]
ENSRNOG00000056397	57.1245	56.9765	58.0349	16.7839	37.7973	18.3256	57.3787	24.3022	1.23406	0.00284218	SNORD22	Small nucleolar RNA SNORD22 [Source:RFAM;Acc:RF00099]
ENSRNOG00000039489	26.5925	23.1769	38.0854	15.7349	10.9413	10.7797	29.2849	12.4853	1.23226	0.0192647	Tmem253	transmembrane protein 253 [Source:RGD Symbol;Acc:1597322]
ENSRNOG00000017024	34.4717	21.2455	27.2039	8.39194	12.9307	14.0137	27.6404	11.7788	1.23006	0.0227891	Pla2g2e	phospholipase A2, group IIE [Source:RGD Symbol;Acc:1309611]
ENSRNOG00000024114	35.4566	168.033	73.4504	38.8127	35.808	44.1969	92.3132	39.6059	1.22144	0.00923895	Zdbf2	zinc finger, DBF-type containing 2 [Source:MGI Symbol;Acc:MGI:1921134]
ENSRNOG00000047898	32.5019	22.2112	29.9242	8.39194	12.9307	15.0916	28.2124	12.1381	1.21743	0.0220479	Hist2h2aa2	histone cluster 2, H2aa2 [Source:RGD Symbol;Acc:1584037]
ENSRNOG00000054764	39.3962	66.6336	69.8232	17.8329	28.8453	29.1053	58.6177	25.2612	1.21526	0.00286321	Flt3	fms-related tyrosine kinase 3 [Source:RGD Symbol;Acc:61308]
ENSRNOG00000014035	59.0943	64.7022	61.6621	27.2738	28.8453	23.7154	61.8195	26.6115	1.2147	0.000560102	Arhgef4	Rho guanine nucleotide exchange factor (GEF) 4 [Source:RGD Symbol;Acc:1586179]
ENSRNOG00000045844	637.234	1189.75	872.337	354.559	382.946	427.956	899.773	388.487	1.21192	2.08881e-09	Impact	impact RWD domain protein [Source:RGD Symbol;Acc:1591977]
ENSRNOG00000038035	73.8679	137.13	76.1708	54.5476	31.8293	37.7291	95.7229	41.3687	1.21103	0.000802474	Kif4a	kinesin family member 4A [Source:RGD Symbol;Acc:620526]
ENSRNOG00000021220	188.117	221.146	206.749	75.5274	102.451	88.3939	205.338	88.7906	1.20844	2.94784e-08	Cpxm1	carboxypeptidase X (M14 family), member 1 [Source:RGD Symbol;Acc:1306937]
ENSRNOG00000010270	31.517	23.1769	17.2291	15.7349	9.94666	5.38987	23.9743	10.3571	1.20716	0.0476796	Espn	espin [Source:RGD Symbol;Acc:620652]
ENSRNOG00000020687	44.3208	46.3538	37.1786	27.2738	9.94666	18.3256	42.6177	18.5153	1.20581	0.00997532	Dpf1	D4, zinc and double PHD fingers family 1 [Source:RGD Symbol;Acc:61868]
ENSRNOG00000051867	16.7434	75.3249	58.0349	19.9308	10.9413	34.4952	50.0344	21.7891	1.20413	0.0360674	AABR07033745.1	-
ENSRNOG00000002843	37.4264	29.9368	44.433	11.5389	21.8827	15.0916	37.2654	16.1711	1.20196	0.011399	Cxcl6	chemokine (C-X-C motif) ligand 6 [Source:RGD Symbol;Acc:708540]
ENSRNOG00000004794	41.366	42.491	29.0175	12.5879	12.9307	23.7154	37.6248	16.4113	1.19952	0.0125162	Rtn1	reticulon 1 [Source:RGD Symbol;Acc:620986]
ENSRNOG00000054286	328.958	356.345	212.19	115.389	194.955	79.7701	299.164	130.038	1.19938	5.79078e-05	Rrm2	ribonucleotide reductase M2 [Source:RGD Symbol;Acc:1598310]
ENSRNOG00000043465	41.366	22.2112	15.4155	10.4899	9.94666	14.0137	26.3309	11.4834	1.19637	0.0428774	Arc	activity-regulated cytoskeleton-associated protein [Source:RGD Symbol;Acc:62037]
ENSRNOG00000052296	74.8528	93.6733	100.654	39.8617	50.728	26.9494	89.7268	39.1797	1.19269	0.000318708	Shank3	SH3 and multiple ankyrin repeat domains 3 [Source:RGD Symbol;Acc:69264]
ENSRNOG00000003998	119.174	189.278	170.478	68.1845	58.6853	83.004	159.643	69.9579	1.19258	9.20906e-06	Sgca	sarcoglycan, alpha [Source:RGD Symbol;Acc:1308062]
ENSRNOG00000024178	54.1698	63.7365	56.2213	24.1268	29.84	22.6375	58.0425	25.5348	1.18242	0.00122661	Cenpt	centromere protein T [Source:RGD Symbol;Acc:1309383]
ENSRNOG00000054533	28.5623	26.074	22.6699	11.5389	14.92	7.54582	25.7687	11.3349	1.17928	0.0316162	SNORA57	Small nucleolar RNA SNORA57 [Source:RFAM;Acc:RF00191]
ENSRNOG00000006970	271.834	244.323	233.953	101.752	117.371	112.109	250.037	110.411	1.17838	1.07345e-09	Ntn3	netrin 3 [Source:RGD Symbol;Acc:619811]
ENSRNOG00000019704	211.755	221.146	181.359	89.1643	106.429	75.4582	204.753	90.3506	1.17779	1.31896e-07	Resp18	regulated endocrine-specific protein 18 [Source:RGD Symbol;Acc:3555]
ENSRNOG00000006649	172.358	259.774	267.505	97.5562	95.4879	117.499	233.213	103.514	1.17346	5.83118e-07	Thrb	thyroid hormone receptor beta [Source:RGD Symbol;Acc:3858]
ENSRNOG00000023993	2873.95	2802.47	3147.49	1411.94	1254.27	1251.53	2941.31	1305.91	1.17153	2.72321e-28	Kif1a	kinesin family member 1A [Source:RGD Symbol;Acc:1304996]
ENSRNOG00000009370	34.4717	43.4567	38.9922	24.1268	12.9307	15.0916	38.9735	17.383	1.16672	0.0107853	Tbkbp1	TBK1 binding protein 1 [Source:RGD Symbol;Acc:631328]
ENSRNOG00000002802	369.34	232.735	299.242	116.438	154.173	133.669	300.439	134.76	1.15568	1.59151e-07	Cxcl1	chemokine (C-X-C motif) ligand 1 [Source:RGD Symbol;Acc:619869]
ENSRNOG00000019100	244.257	211.489	170.478	99.6542	112.397	68.9903	208.741	93.6806	1.1531	3.23942e-06	Kif2c	kinesin family member 2C [Source:RGD Symbol;Acc:620239]
ENSRNOG00000024365	83.717	206.661	116.07	67.1355	70.6213	45.2749	135.482	61.0106	1.14957	0.00102524	Ect2	epithelial cell transforming 2 [Source:RGD Symbol;Acc:1308524]
ENSRNOG00000005707	51.2151	50.2166	43.5262	19.9308	19.8933	25.8714	48.3193	21.8985	1.14283	0.00388151	Bfsp1	beaded filament structural protein 1, filensin [Source:RGD Symbol;Acc:2205]
ENSRNOG00000012835	312.215	272.329	299.242	145.81	141.243	114.265	294.595	133.773	1.13799	1.08399e-09	Espl1	extra spindle pole bodies homolog 1 (S. cerevisiae) [Source:RGD Symbol;Acc:1306266]
ENSRNOG00000060703	142.811	134.233	93.3999	56.6456	74.6	36.6511	123.481	55.9655	1.13757	0.00032911	Troap	Protein LOC100912795; RCG50654 [Source:UniProtKB/TrEMBL;Acc:D3ZLZ9]
ENSRNOG00000029938	115.234	110.09	127.858	57.6946	59.68	43.119	117.727	53.4978	1.13654	2.51525e-05	Pik3c2b	phosphatidylinositol-4-phosphate 3-kinase, catalytic subunit type 2 beta [Source:RGD Symbol;Acc:1306541]
ENSRNOG00000055936	112.279	115.885	127.858	63.9885	50.728	47.4309	118.674	54.0491	1.13514	2.04965e-05	Trnp1	TMF1-regulated nuclear protein 1 [Source:MGI Symbol;Acc:MGI:1916789]
ENSRNOG00000005093	20.683	31.8682	39.899	12.5879	21.8827	7.54582	30.8168	14.0055	1.13341	0.0415873	Lgr6	leucine-rich repeat-containing G protein-coupled receptor 6 [Source:RGD Symbol;Acc:1560339]
ENSRNOG00000020346	85.6868	49.2509	72.5436	23.0778	30.8346	40.963	69.1604	31.6252	1.13008	0.00277247	Best1	bestrophin 1 [Source:RGD Symbol;Acc:1311656]
ENSRNOG00000016920	80.7623	51.1823	63.4757	25.1758	31.8293	32.3392	65.1401	29.7814	1.12839	0.00180113	Spire2	spire-type actin nucleation factor 2 [Source:RGD Symbol;Acc:1305837]
ENSRNOG00000053889	176.298	208.592	168.664	90.2133	68.632	94.8617	184.518	84.569	1.12712	1.09556e-06	Celsr3	Cadherin EGF LAG seven-pass G-type receptor 3 [Source:UniProtKB/Swiss-Prot;Acc:O88278]
ENSRNOG00000004781	826.336	977.293	890.473	399.666	387.92	450.593	898.034	412.726	1.12214	3.98382e-17	Crmp1	collapsin response mediator protein 1 [Source:RGD Symbol;Acc:2407]
ENSRNOG00000028137	114.249	273.294	154.155	103.85	69.6266	75.4582	180.566	82.9783	1.12212	0.000503605	Mki67	marker of proliferation Ki-67 [Source:RGD Symbol;Acc:1305476]
ENSRNOG00000046434	113.264	70.4964	77.0776	44.0577	35.808	40.963	86.9461	40.2762	1.11013	0.000659091	Hist1h2ail1	histone cluster 1, H2ai-like1 [Source:RGD Symbol;Acc:1311554]
ENSRNOG00000059894	52.2	151.616	75.264	36.7147	50.728	42.041	93.0265	43.1612	1.10683	0.00581293	Hmmr	hyaluronan mediated motility receptor (RHAMM) [Source:RGD Symbol;Acc:2805]
ENSRNOG00000000566	133.947	122.644	108.815	54.5476	50.728	64.6784	121.802	56.6513	1.10514	2.5884e-05	Pcbd1	pterin-4 alpha-carbinolamine dehydratase/dimerization cofactor of hepatocyte nuclear factor 1 alpha [Source:RGD Symbol;Acc:3263]
ENSRNOG00000015260	1200.6	1232.24	1122.61	564.358	602.768	485.088	1185.15	550.738	1.10489	2.46935e-18	Lpar3	lysophosphatidic acid receptor 3 [Source:RGD Symbol;Acc:620565]
ENSRNOG00000047005	1289.24	1151.12	1405.53	595.827	625.645	571.326	1281.96	597.6	1.10104	6.53166e-19	Kcnk5	potassium channel, two pore domain subfamily K, member 5 [Source:RGD Symbol;Acc:1564985]
ENSRNOG00000018229	100.46	116.85	87.0524	48.2536	50.728	43.119	101.454	47.3669	1.09713	0.000122534	Slc45a1	solute carrier family 45, member 1 [Source:RGD Symbol;Acc:708502]
ENSRNOG00000012036	260.015	270.397	240.301	119.585	121.349	119.655	256.904	120.196	1.09539	2.90777e-09	Pcsk5	proprotein convertase subtilisin/kexin type 5 [Source:RGD Symbol;Acc:620326]
ENSRNOG00000009872	33.4868	36.6968	29.0175	12.5879	22.8773	10.7797	33.067	15.415	1.09485	0.0278715	Kcnh2	potassium channel, voltage gated eag related subfamily H, member 2 [Source:RGD Symbol;Acc:621414]
ENSRNOG00000048166	247.211	278.123	264.784	116.438	153.179	100.252	263.373	123.289	1.093	1.60807e-07	Arhgap19	Rho GTPase activating protein 19 [Source:RGD Symbol;Acc:1593044]
ENSRNOG00000003581	28.5623	39.5939	45.3398	24.1268	10.9413	18.3256	37.832	17.7979	1.09259	0.0224576	Pou2f1	POU class 2 homeobox 1 [Source:RGD Symbol;Acc:621689]
ENSRNOG00000012347	40.3811	27.0397	28.1107	18.8819	11.936	14.0137	31.8438	14.9438	1.09183	0.027339	Gata2	GATA binding protein 2 [Source:RGD Symbol;Acc:2664]
ENSRNOG00000024420	45.3057	36.6968	22.6699	15.7349	12.9307	20.4815	34.8908	16.3823	1.09123	0.0272263	Eme1	essential meiotic structure-specific endonuclease 1 [Source:RGD Symbol;Acc:1309067]
ENSRNOG00000028930	3011.84	4228.82	3773.18	1764.4	1689.94	1726.91	3671.28	1727.09	1.08802	1.00139e-16	Dab2	disabled 2, mitogen-responsive phosphoprotein [Source:RGD Symbol;Acc:621007]
ENSRNOG00000056069	82.7321	297.437	127.858	68.1845	97.4773	73.3022	169.342	79.6547	1.08721	0.00520525	Kif11	kinesin family member 11 [Source:RGD Symbol;Acc:621258]
ENSRNOG00000004110	487.528	493.475	514.153	221.337	256.624	228.53	498.385	235.497	1.081	1.73775e-13	Trib2	tribbles pseudokinase 2 [Source:RGD Symbol;Acc:1564451]
ENSRNOG00000049033	120.158	90.7762	93.3999	44.0577	60.6746	38.8071	101.445	47.8465	1.08076	0.00035018	Racgap1	Rac GTPase-activating protein 1 [Source:RGD Symbol;Acc:1305912]
ENSRNOG00000015520	36.4415	46.3538	35.365	14.6859	23.872	17.2476	39.3868	18.6018	1.07894	0.0151042	Ticrr	TOPBP1-interacting checkpoint and replication regulator [Source:RGD Symbol;Acc:1308541]
ENSRNOG00000021814	33.4868	41.5253	41.7126	18.8819	13.9253	22.6375	38.9082	18.4815	1.07799	0.0148264	Tnfrsf25	tumor necrosis factor receptor superfamily, member 25 [Source:RGD Symbol;Acc:1598206]
ENSRNOG00000009863	73.8679	84.0163	75.264	20.9798	53.712	35.5731	77.7161	36.755	1.07699	0.00352819	Prrt3	proline-rich transmembrane protein 3 [Source:RGD Symbol;Acc:1562419]
ENSRNOG00000050800	346.687	207.626	403.524	112.242	111.403	231.764	319.279	151.803	1.07431	0.000412869	LOC100911576	heterogeneous nuclear ribonucleoproteins C1/C2-like [Source:RGD Symbol;Acc:6491888]
ENSRNOG00000022499	43.3358	83.0506	38.9922	23.0778	32.824	22.6375	55.1262	26.1798	1.07111	0.0131674	Sgol1	shugoshin-like 1 (S. pombe) [Source:RGD Symbol;Acc:1593238]
ENSRNOG00000010607	43.3358	42.491	33.5514	16.7839	18.8987	21.5595	39.7928	19.0807	1.05998	0.0136426	Rnf208	ring finger protein 208 [Source:RGD Symbol;Acc:1565957]
ENSRNOG00000009339	25.6075	105.262	66.1961	36.7147	23.872	34.4952	65.6885	31.694	1.05341	0.0274725	Cenpe	centromere protein E [Source:RGD Symbol;Acc:1307115]
ENSRNOG00000038572	28.5623	105.262	64.3825	34.6167	31.8293	29.1053	66.0688	31.8504	1.05291	0.0205848	Ncapg	non-SMC condensin I complex, subunit G [Source:RGD Symbol;Acc:1562646]
ENSRNOG00000023896	8432.76	6571.62	6516.23	3214.11	3756.85	3406.4	7173.54	3459.12	1.05217	6.52861e-17	Dusp6	dual specificity phosphatase 6 [Source:RGD Symbol;Acc:70978]
ENSRNOG00000014960	69.9283	53.1137	42.6194	19.9308	32.824	26.9494	55.2205	26.5681	1.05211	0.00802701	Bard1	BRCA1 associated RING domain 1 [Source:RGD Symbol;Acc:621072]
ENSRNOG00000014130	63.034	140.027	79.798	37.7637	59.68	38.8071	94.2864	45.4169	1.05153	0.00457076	LOC100362620	CDC28 protein kinase regulatory subunit 2 [Source:RGD Symbol;Acc:2324338]
ENSRNOG00000040214	119.174	131.336	124.231	74.4784	66.6426	39.885	124.913	60.3354	1.04795	0.000228402	RGD1564792	RGD1564792 [Source:RGD Symbol;Acc:1564792]
ENSRNOG00000057458	55.1547	60.8394	28.1107	29.3718	20.888	19.4035	48.0349	23.2211	1.04666	0.018967	Oip5	Opa interacting protein 5 [Source:MGI Symbol;Acc:MGI:1917895]
ENSRNOG00000051257	112.279	297.437	275.666	84.9683	97.4773	149.838	228.461	110.761	1.04594	0.00183502	Rn60_X_0752.3	-
ENSRNOG00000025378	59.0943	67.5993	38.0854	23.0778	31.8293	24.7934	54.9263	26.5668	1.04435	0.00863538	Ccdc155	coiled-coil domain containing 155 [Source:RGD Symbol;Acc:1561972]
ENSRNOG00000007237	1175.98	1084.49	1016.52	515.055	559.002	515.272	1092.33	529.776	1.04339	6.99342e-18	Id2	inhibitor of DNA binding 2 [Source:RGD Symbol;Acc:2859]
ENSRNOG00000045772	206.83	108.159	262.971	93.3603	109.413	77.6141	192.653	93.4626	1.04329	0.000728425	LOC100911545	alpha-2-macroglobulin-like [Source:RGD Symbol;Acc:6492449]
ENSRNOG00000005934	117.204	145.821	139.646	69.2335	62.664	63.6005	134.224	65.166	1.0431	2.3725e-05	Mlip	muscular LMNA-interacting protein [Source:MGI Symbol;Acc:MGI:1916892]
ENSRNOG00000006198	38.4113	40.5596	36.2718	10.4899	24.8667	20.4815	38.4142	18.6127	1.0427	0.0245295	Prr11	proline rich 11 [Source:RGD Symbol;Acc:1561541]
ENSRNOG00000001270	37.4264	31.8682	29.0175	22.0288	15.9147	9.70177	32.7707	15.8818	1.04241	0.0350296	Hvcn1	hydrogen voltage-gated channel 1 [Source:RGD Symbol;Acc:1310788]
ENSRNOG00000033575	309.26	312.888	328.26	150.006	163.125	148.76	316.803	153.964	1.04061	6.32254e-10	Emid1	EMI domain containing 1 [Source:RGD Symbol;Acc:1593795]
ENSRNOG00000031167	774.136	799.603	826.997	435.332	398.861	338.484	800.245	390.892	1.03337	6.56939e-14	Srxn1	sulfiredoxin 1 [Source:RGD Symbol;Acc:1307332]
ENSRNOG00000054474	32.5019	93.6733	57.1281	23.0778	43.7653	22.6375	61.1011	29.8269	1.03168	0.025741	Mastl	microtubule associated serine/threonine kinase-like [Source:MGI Symbol;Acc:MGI:1914371]
ENSRNOG00000009815	32.5019	56.9765	31.7378	27.2738	14.92	17.2476	40.4054	19.8138	1.02868	0.0296093	Pnma2	paraneoplastic Ma antigen 2 [Source:RGD Symbol;Acc:1307266]
ENSRNOG00000013727	88.6415	179.621	100.654	39.8617	64.6533	76.5362	122.972	60.3504	1.02697	0.00309304	Ndc80	NDC80 kinetochore complex component [Source:RGD Symbol;Acc:1310154]
ENSRNOG00000009253	248.196	223.078	262.971	143.712	120.355	98.0956	244.748	120.721	1.01929	9.76311e-07	Igsf9b	immunoglobulin superfamily, member 9B [Source:RGD Symbol;Acc:1564717]
ENSRNOG00000053047	297.442	763.872	437.075	252.807	279.501	208.049	499.463	246.786	1.01671	0.00021729	Top2a	topoisomerase (DNA) II alpha [Source:MGI Symbol;Acc:MGI:98790]
ENSRNOG00000011497	58.1094	70.4964	45.3398	33.5677	30.8346	21.5595	57.9819	28.654	1.01407	0.0076596	Aldh1b1	aldehyde dehydrogenase 1 family, member B1 [Source:RGD Symbol;Acc:1306737]
ENSRNOG00000015275	36.4415	39.5939	26.2971	20.9798	20.888	8.62379	34.1108	16.8305	1.014	0.0439064	Ska1	spindle and kinetochore associated complex subunit 1 [Source:RGD Symbol;Acc:1310784]
ENSRNOG00000027787	44.3208	57.9423	33.5514	32.5187	21.8827	12.9357	45.2715	22.4457	1.00963	0.0281173	Cdc6	cell division cycle 6 [Source:RGD Symbol;Acc:1309157]
ENSRNOG00000004458	127.053	202.798	165.944	88.1153	80.568	77.6141	165.265	82.0991	1.0096	5.52576e-05	Ston2	stonin 2 [Source:RGD Symbol;Acc:1311502]
ENSRNOG00000020970	365.4	282.951	343.675	152.104	146.216	195.113	330.676	164.478	1.00872	1.6876e-07	Rundc3a	RUN domain containing 3A [Source:RGD Symbol;Acc:735057]
ENSRNOG00000055225	45.3057	87.8791	77.9844	20.9798	35.808	48.5088	70.3897	35.0989	1.00583	0.0128588	XIST_intron	XIST 3' intron conserved motif [Source:RFAM;Acc:RF02266]
ENSRNOG00000011431	273.804	247.22	283.827	160.496	124.333	116.421	268.284	133.75	1.00445	3.73135e-07	Mfhas1	malignant fibrous histiocytoma amplified sequence 1 [Source:RGD Symbol;Acc:1308812]
ENSRNOG00000060524	36.4415	45.3881	30.831	14.6859	19.8933	21.5595	37.5536	18.7129	1.00406	0.0250528	AABR07030366.1	-
ENSRNOG00000007089	4715.73	4140.94	4626.47	2232.25	2267.84	2227.09	4494.38	2242.4	1.00307	1.87221e-25	Lgmn	legumain [Source:RGD Symbol;Acc:619832]
ENSRNOG00000000798	4307.98	3180.06	3233.63	1864.06	1818.25	1666.55	3573.89	1782.95	1.00307	9.05887e-14	Gnl1	guanine nucleotide binding protein-like 1 [Source:RGD Symbol;Acc:1303051]
ENSRNOG00000059552	637.234	652.816	643.825	304.208	354.101	307.223	644.625	321.844	1.00139	1.38613e-13	Zkscan5	zinc finger with KRAB and SCAN domains 5 [Source:RGD Symbol;Acc:1311175]
ENSRNOG00000050819	241.302	241.426	186.8	110.144	115.381	108.875	223.176	111.467	1.00037	1.23404e-06	Birc5	baculoviral IAP repeat-containing 5 [Source:RGD Symbol;Acc:70499]
ENSRNOG00000009043	286.608	274.26	252.089	122.732	154.173	129.357	270.986	135.421	0.999224	1.03101e-07	Piwil4	piwi-like RNA-mediated gene silencing 4 [Source:RGD Symbol;Acc:1311015]
ENSRNOG00000054339	32.5019	20.2798	48.967	16.7839	15.9147	18.3256	33.9162	17.008	0.998888	0.0470174	SNORA70	Small nucleolar RNA SNORA70 [Source:RFAM;Acc:RF00156]
ENSRNOG00000017560	474.725	469.332	467.906	270.64	185.008	256.558	470.654	237.402	0.988592	1.12824e-08	Mdk	midkine [Source:RGD Symbol;Acc:69073]
ENSRNOG00000013862	94.5509	56.9765	72.5436	32.5187	44.76	35.5731	74.6904	37.6173	0.987314	0.00407611	Dusp2	dual specificity phosphatase 2 [Source:RGD Symbol;Acc:1305804]
ENSRNOG00000017690	314.185	291.643	213.097	141.614	160.141	111.031	272.975	137.595	0.986155	9.07008e-06	Ccsap	centriole, cilia and spindle-associated protein [Source:RGD Symbol;Acc:1563235]
ENSRNOG00000008450	227.513	278.123	154.155	99.6542	105.435	128.279	219.93	111.123	0.984616	9.4403e-05	LOC100359539	ribonucleotide reductase M2 polypeptide [Source:RGD Symbol;Acc:2323655]
ENSRNOG00000025302	92.5811	95.6047	91.5863	35.6657	48.7386	57.1326	93.2574	47.179	0.98361	0.00091246	Cdca2	cell division cycle associated 2 [Source:RGD Symbol;Acc:1311003]
ENSRNOG00000008031	586.019	539.829	559.493	309.453	291.437	253.324	561.78	284.738	0.979839	1.28535e-11	Cacna2d4	calcium channel, voltage-dependent, alpha 2/delta subunit 4 [Source:RGD Symbol;Acc:1562038]
ENSRNOG00000002862	373.279	466.435	478.788	258.052	214.848	196.191	439.501	223.03	0.978913	3.08732e-08	Clcn5	chloride channel, voltage-sensitive 5 [Source:RGD Symbol;Acc:2362]
ENSRNOG00000018928	25.6075	46.3538	37.1786	19.9308	11.936	23.7154	36.38	18.5274	0.978016	0.0424935	LOC100360638	zinc finger protein 780B-like [Source:RGD Symbol;Acc:2321719]
ENSRNOG00000014336	284.638	329.305	235.767	157.349	144.227	130.435	283.237	144.003	0.97496	9.68628e-07	Mcm5	minichromosome maintenance complex component 5 [Source:RGD Symbol;Acc:1306616]
ENSRNOG00000003603	48.2604	47.3195	46.2466	26.2248	29.84	16.1696	47.2755	24.0781	0.969732	0.0163628	Arhgap44	Rho GTPase activating protein 44 [Source:RGD Symbol;Acc:1305664]
ENSRNOG00000010880	123.113	79.1877	100.654	49.3026	55.7013	49.5868	100.985	51.5302	0.969518	0.000944444	Gpr27	G protein-coupled receptor 27 [Source:RGD Symbol;Acc:71067]
ENSRNOG00000019587	14235.8	13766.1	13875.8	6951.67	7289.91	7156.67	13959.2	7132.75	0.968669	5.10788e-33	Ptprn	protein tyrosine phosphatase, receptor type, N [Source:RGD Symbol;Acc:620777]
ENSRNOG00000020441	120.158	125.542	118.79	54.5476	71.616	60.3665	121.497	62.1767	0.964977	0.000146067	Wnk4	WNK lysine deficient protein kinase 4 [Source:RGD Symbol;Acc:631401]
ENSRNOG00000039494	163.494	140.993	113.349	86.0173	67.6373	60.3665	139.279	71.3404	0.963924	0.000264445	Aass	aminoadipate-semialdehyde synthase [Source:RGD Symbol;Acc:1310811]
ENSRNOG00000006357	26.5925	52.148	40.8058	22.0288	18.8987	20.4815	39.8488	20.4697	0.962384	0.0320394	Sgip1	SH3-domain GRB2-like (endophilin) interacting protein 1 [Source:RGD Symbol;Acc:1564957]
ENSRNOG00000060356	45.3057	117.816	83.4252	45.1067	40.7813	40.963	82.1823	42.2837	0.95941	0.011079	Kif15	kinesin family member 15 [Source:RGD Symbol;Acc:727790]
ENSRNOG00000009437	84.7019	197.004	71.6368	61.8905	62.664	57.1326	117.781	60.5624	0.958588	0.010298	Ewsr1	EWS RNA-binding protein 1 [Source:RGD Symbol;Acc:1307258]
ENSRNOG00000000130	536.774	518.583	473.347	284.277	274.528	227.453	509.568	262.086	0.958282	4.85914e-10	Dnajb5	DnaJ (Hsp40) homolog, subfamily B, member 5 [Source:RGD Symbol;Acc:1307453]
ENSRNOG00000033528	501.317	931.905	721.809	340.922	341.17	429.034	718.344	370.375	0.956177	4.57511e-06	Tll1	tolloid-like 1 [Source:RGD Symbol;Acc:1306120]
ENSRNOG00000004487	68.9434	75.3249	66.1961	27.2738	50.728	30.1833	70.1548	36.0617	0.956143	0.00675938	Nek2	NIMA-related kinase 2 [Source:RGD Symbol;Acc:619792]
ENSRNOG00000012318	81.7472	161.273	96.1203	56.6456	69.6266	48.5088	113.047	58.2603	0.954547	0.00336899	Aspm	asp (abnormal spindle) homolog, microcephaly associated (Drosophila) [Source:RGD Symbol;Acc:1307111]
ENSRNOG00000019193	64.0189	72.4278	87.0524	46.1556	34.8133	34.4952	74.4997	38.488	0.954335	0.0034692	Stx1b	syntaxin 1B [Source:RGD Symbol;Acc:3784]
ENSRNOG00000003576	204.86	309.991	282.92	140.565	135.275	136.903	265.924	137.581	0.951314	5.51035e-06	Ints2	integrator complex subunit 2 [Source:RGD Symbol;Acc:1305547]
ENSRNOG00000009106	185.162	113.953	129.672	73.4294	68.632	79.7701	142.929	73.9438	0.950744	0.000374751	C2cd4b	C2 calcium-dependent domain containing 4B [Source:RGD Symbol;Acc:1591932]
ENSRNOG00000037911	123.113	340.894	316.472	109.095	119.36	175.71	260.159	134.722	0.950647	0.00375392	LOC680227	LRRGT00193 [Source:RGD Symbol;Acc:1594204]
ENSRNOG00000002158	361.46	351.516	369.973	206.651	195.949	159.54	360.983	187.38	0.945277	2.26276e-08	Ibsp	integrin-binding sialoprotein [Source:RGD Symbol;Acc:2855]
ENSRNOG00000017975	81.7472	111.056	113.349	44.0577	51.7226	63.6005	102.051	53.1269	0.943588	0.00128977	Dnajb13	DnaJ (Hsp40) homolog, subfamily B, member 13 [Source:RGD Symbol;Acc:1359131]
ENSRNOG00000005038	44.3208	48.2852	37.1786	22.0288	24.8667	20.4815	43.2615	22.459	0.943484	0.0197408	Ube2t	ubiquitin-conjugating enzyme E2T [Source:RGD Symbol;Acc:1310816]
ENSRNOG00000059827	584.049	534.034	561.306	279.032	319.288	274.883	559.797	291.068	0.942768	3.09638e-11	LOC691995	hypothetical protein LOC691995 [Source:RGD Symbol;Acc:1593297]
ENSRNOG00000004921	241.302	301.3	207.656	132.173	155.168	102.408	250.086	129.916	0.942763	3.40649e-05	Nusap1	nucleolar and spindle associated protein 1 [Source:RGD Symbol;Acc:1305764]
ENSRNOG00000034164	45.3057	69.5307	60.7553	31.4698	28.8453	31.2612	58.5306	30.5254	0.940375	0.00932012	Cr2	complement component (3d/Epstein Barr virus) receptor 2 [Source:RGD Symbol;Acc:1310065]
ENSRNOG00000055111	178.268	165.135	116.07	72.3804	110.408	56.0546	153.158	79.6143	0.940308	0.00147446	AABR07000658.1	-
ENSRNOG00000029260	128.038	141.959	142.367	76.5764	84.5466	53.8987	137.454	71.6739	0.937482	0.000248755	Pitpnm2	phosphatidylinositol transfer protein, membrane-associated 2 [Source:RGD Symbol;Acc:1310867]
ENSRNOG00000021918	127.053	223.078	184.986	83.9194	95.4879	100.252	178.372	93.2196	0.936735	0.000265095	Cep76	centrosomal protein 76 [Source:RGD Symbol;Acc:1305183]
ENSRNOG00000032729	49.2453	61.8051	46.2466	20.9798	27.8506	33.4172	52.4323	27.4159	0.9357	0.0147071	Bex2	brain expressed X-linked 2 [Source:RGD Symbol;Acc:1564466]
ENSRNOG00000007307	1161.2	958.944	986.593	541.28	555.024	529.285	1035.58	541.863	0.93408	1.82659e-13	Syde1	synapse defective 1, Rho GTPase, homolog 1 (C. elegans) [Source:RGD Symbol;Acc:1305857]
ENSRNOG00000007431	59.0943	51.1823	64.3825	26.2248	31.8293	33.4172	58.2197	30.4904	0.933813	0.00819983	Shroom1	shroom family member 1 [Source:RGD Symbol;Acc:1308066]
ENSRNOG00000022911	150.691	130.37	120.604	67.1355	83.5519	59.2886	133.888	69.992	0.933045	0.000252465	Hjurp	Holliday junction recognition protein [Source:RGD Symbol;Acc:1305846]
ENSRNOG00000018484	425.479	249.152	291.988	183.574	159.147	163.852	322.206	168.857	0.931838	2.50412e-05	Plk3	polo-like kinase 3 [Source:RGD Symbol;Acc:62039]
ENSRNOG00000016684	131.977	77.2563	103.375	56.6456	52.7173	54.9767	104.203	54.7798	0.927518	0.00180478	Wnk2	WNK lysine deficient protein kinase 2 [Source:RGD Symbol;Acc:1307284]
ENSRNOG00000023403	241.302	224.043	204.029	123.781	124.333	103.486	223.125	117.2	0.927449	3.25893e-06	Gtpbp3	GTP binding protein 3 [Source:RGD Symbol;Acc:1305367]
ENSRNOG00000004195	35.4566	67.5993	37.1786	22.0288	26.856	24.7934	46.7448	24.5594	0.927233	0.0307749	Dtl	denticleless E3 ubiquitin protein ligase homolog (Drosophila) [Source:RGD Symbol;Acc:1310439]
ENSRNOG00000028415	743.604	677.924	556.772	368.196	382.946	288.897	659.434	346.68	0.926487	2.95562e-08	Cdc20	cell division cycle 20 [Source:RGD Symbol;Acc:620477]
ENSRNOG00000018815	339.792	313.854	279.293	180.427	176.056	134.747	310.98	163.743	0.923896	9.75957e-07	Plk1	polo-like kinase 1 [Source:RGD Symbol;Acc:3352]
ENSRNOG00000027697	76.8226	79.1877	74.3572	43.0087	40.7813	37.7291	76.7892	40.5064	0.922177	0.00235267	Nmnat2	nicotinamide nucleotide adenylyltransferase 2 [Source:RGD Symbol;Acc:1307331]
ENSRNOG00000002258	28.5623	46.3538	42.6194	18.8819	25.8613	17.2476	39.1785	20.6636	0.921181	0.0381621	Tmem150c	transmembrane protein 150C [Source:RGD Symbol;Acc:1306105]
ENSRNOG00000045948	269.864	195.072	226.699	112.242	116.376	136.903	230.545	121.84	0.920453	1.2722e-05	Arl10	ADP-ribosylation factor-like 10 [Source:RGD Symbol;Acc:1303298]
ENSRNOG00000047314	297.442	312.888	215.817	146.859	154.173	135.825	275.382	145.619	0.917824	7.28372e-06	Tk1	thymidine kinase 1, soluble [Source:RGD Symbol;Acc:621014]
ENSRNOG00000021285	200.921	203.764	168.664	94.4093	99.4666	109.953	191.116	101.276	0.915942	1.44007e-05	Celsr1	cadherin, EGF LAG seven-pass G-type receptor 1 [Source:RGD Symbol;Acc:1560078]
ENSRNOG00000023262	67.9585	76.2906	50.7805	45.1067	38.792	19.4035	65.0099	34.4341	0.913501	0.0190124	Cenpm	centromere protein M [Source:RGD Symbol;Acc:1307309]
ENSRNOG00000004717	95.5359	137.13	133.299	56.6456	61.6693	76.5362	121.988	64.9503	0.911097	0.000875323	Epyc	epiphycan [Source:RGD Symbol;Acc:1305904]
ENSRNOG00000033791	2061.41	2092.68	2183.56	1248.3	998.645	1125.4	2112.55	1124.12	0.910521	2.57492e-15	Apc2	adenomatosis polyposis coli 2 [Source:RGD Symbol;Acc:1308256]
ENSRNOG00000023720	2256.42	2483.79	2397.57	1245.15	1327.88	1226.73	2379.26	1266.59	0.909425	1.3586e-19	Ntm	neurotrimin [Source:RGD Symbol;Acc:620958]
ENSRNOG00000005964	157.585	193.141	183.173	94.4093	82.5573	109.953	177.966	95.64	0.897767	5.89262e-05	Nr4a3	nuclear receptor subfamily 4, group A, member 3 [Source:RGD Symbol;Acc:61882]
ENSRNOG00000016561	130.008	135.199	59.8485	62.9395	74.6	36.6511	108.352	58.0635	0.89652	0.0158451	Ns5atp9	NS5A (hepatitis C virus) transactivated protein 9 [Source:RGD Symbol;Acc:1303041]
ENSRNOG00000048472	868.687	747.455	826.091	400.715	476.445	434.424	814.077	437.194	0.896457	2.07325e-11	Comp	cartilage oligomeric matrix protein [Source:RGD Symbol;Acc:2378]
ENSRNOG00000058545	41.366	36.6968	43.5262	17.8329	24.8667	22.6375	40.5297	21.779	0.895382	0.0308854	Arhgap4	Rho GTPase activating protein 4 [Source:MGI Symbol;Acc:MGI:2159577]
ENSRNOG00000013057	329.943	444.224	312.844	193.015	246.677	144.449	362.337	194.713	0.894283	6.26976e-05	Prc1	protein regulator of cytokinesis 1 [Source:RGD Symbol;Acc:1311754]
ENSRNOG00000056894	47.2755	73.3935	66.1961	32.5187	36.8026	31.2612	62.2884	33.5275	0.893326	0.0113801	St6galnac3	ST6 (alpha-N-acetyl-neuraminyl-2,3-beta-galactosyl-1,3)-N-acetylgalactosaminide alpha-2,6-sialyltransferase 3 [Source:RGD Symbol;Acc:3677]
ENSRNOG00000008970	274.789	546.589	391.736	200.357	185.008	268.416	404.371	217.927	0.8927	0.000261934	Pcdh17	protocadherin 17 [Source:RGD Symbol;Acc:1304753]
ENSRNOG00000016888	91.5962	106.227	81.6116	55.5966	51.7226	43.119	93.1451	50.1461	0.891844	0.00203285	Pask	PAS domain containing serine/threonine kinase [Source:RGD Symbol;Acc:1306146]
ENSRNOG00000057760	52.2	84.982	66.1961	43.0087	38.792	28.0273	67.7927	36.6093	0.887837	0.0124633	Stil	Scl/Tal1 interrupting locus [Source:RGD Symbol;Acc:1304972]
ENSRNOG00000052368	55.1547	51.1823	48.967	23.0778	34.8133	25.8714	51.768	27.9208	0.88783	0.0177624	Clcnka	Chloride channel protein [Source:UniProtKB/TrEMBL;Acc:Q66HN9]
ENSRNOG00000004232	65.0038	208.592	147.808	68.1845	73.6053	86.2379	140.468	76.0092	0.886862	0.014069	G2e3	G2/M-phase specific E3 ubiquitin protein ligase [Source:RGD Symbol;Acc:1310263]
ENSRNOG00000011455	182.208	204.729	187.707	101.752	91.5093	118.577	191.548	103.946	0.883267	2.77956e-05	Slc36a4	solute carrier family 36 (proton/amino acid symporter), member 4 [Source:RGD Symbol;Acc:1311528]
ENSRNOG00000019627	134.932	116.85	126.045	90.2133	57.6906	57.1326	125.942	68.3455	0.882218	0.00115672	Mybpc2	myosin binding protein C, fast-type [Source:RGD Symbol;Acc:1311596]
ENSRNOG00000005936	173.343	177.69	157.782	94.4093	91.5093	90.5498	169.605	92.1561	0.879577	3.5311e-05	Foxm1	forkhead box M1 [Source:RGD Symbol;Acc:61807]
ENSRNOG00000058157	91.5962	123.61	95.2135	57.6946	55.7013	56.0546	103.473	56.4835	0.873198	0.00152075	Ldlrad3	low density lipoprotein receptor class A domain containing 3 [Source:MGI Symbol;Acc:MGI:2138856]
ENSRNOG00000001057	1317.8	1223.55	1160.7	708.07	624.65	690.981	1234.02	674.567	0.871458	1.35626e-13	Ctxn1	cortexin 1 [Source:RGD Symbol;Acc:2449]
ENSRNOG00000019027	480.634	383.385	410.778	253.856	232.752	210.205	424.932	232.271	0.870871	1.45083e-07	Habp4	hyaluronan binding protein 4 [Source:RGD Symbol;Acc:1306486]
ENSRNOG00000011451	263.955	267.5	272.945	163.643	145.221	131.513	268.133	146.792	0.868977	1.54426e-06	Lrp3	low density lipoprotein receptor-related protein 3 [Source:RGD Symbol;Acc:619729]
ENSRNOG00000013598	100.46	89.8105	77.9844	48.2536	62.664	35.5731	89.4184	48.8302	0.868968	0.00553199	Melk	maternal embryonic leucine zipper kinase [Source:RGD Symbol;Acc:1308974]
ENSRNOG00000003802	171.374	158.375	159.596	108.046	101.456	58.2106	163.115	89.2376	0.868213	0.000872893	Pttg1	pituitary tumor-transforming 1 [Source:RGD Symbol;Acc:68359]
ENSRNOG00000030597	2441.58	2232.71	2357.67	1390.96	1263.23	1198.71	2343.99	1284.3	0.867925	2.85596e-16	Ankrd52	ankyrin repeat domain 52 [Source:RGD Symbol;Acc:1307124]
ENSRNOG00000015357	79.7774	126.507	84.332	57.6946	46.7493	54.9767	96.8722	53.1402	0.866892	0.00443162	Bmper	BMP-binding endothelial regulator [Source:RGD Symbol;Acc:1563373]
ENSRNOG00000024428	585.034	607.428	492.39	323.09	352.112	247.934	561.617	307.712	0.8667	3.76994e-07	Kif20a	kinesin family member 20A [Source:RGD Symbol;Acc:1307695]
ENSRNOG00000024650	186.147	304.197	202.215	120.634	143.232	116.421	230.853	126.762	0.863812	0.000274765	Ckap2	cytoskeleton associated protein 2 [Source:RGD Symbol;Acc:1311631]
ENSRNOG00000018874	79.7774	80.1534	41.7126	32.5187	46.7493	31.2612	67.2145	36.8431	0.863251	0.0236711	Phf19	PHD finger protein 19 [Source:RGD Symbol;Acc:1310390]
ENSRNOG00000019959	176.298	135.199	146.901	79.7234	74.6	98.0956	152.799	84.1397	0.861759	0.000331967	Kcnc3	potassium channel, voltage gated Shaw-related subfamily C, member 3 [Source:RGD Symbol;Acc:621358]
ENSRNOG00000033361	228.498	276.191	191.334	138.467	118.365	126.123	232.008	127.652	0.861669	4.66004e-05	Slc39a5	solute carrier family 39 (zinc transporter), member 5 [Source:RGD Symbol;Acc:1310322]
ENSRNOG00000052424	785.955	704.964	774.403	430.087	426.712	390.227	755.107	415.675	0.860968	1.68353e-11	2900026A02Rik	RIKEN cDNA 2900026A02 gene [Source:MGI Symbol;Acc:MGI:1920194]
ENSRNOG00000047686	20949.9	17485	18019.8	10671.4	10935.4	9479.7	18818.3	10362.2	0.860766	1.42485e-15	AABR07049887.1	-
ENSRNOG00000055990	73.8679	81.1192	77.9844	34.6167	49.7333	44.1969	77.6572	42.849	0.856783	0.00550236	SNORD78	Small nucleolar RNA SNORD78 [Source:RFAM;Acc:RF00592]
ENSRNOG00000016906	154.63	112.022	82.5184	67.1355	71.616	53.8987	116.39	64.2167	0.855218	0.00475527	Lipt2	lipoyl(octanoyl) transferase 2 (putative) [Source:RGD Symbol;Acc:1305211]
ENSRNOG00000033973	74.8528	110.09	75.264	49.3026	38.792	56.0546	86.7357	48.0497	0.853643	0.0070794	Ccdc177	coiled-coil domain containing 177 [Source:RGD Symbol;Acc:1561115]
ENSRNOG00000018126	2903.5	4616.07	4727.12	2236.45	1936.61	2621.63	4082.23	2264.9	0.850105	1.50997e-06	Abca1	ATP-binding cassette, subfamily A (ABC1), member 1 [Source:RGD Symbol;Acc:631344]
ENSRNOG00000058434	63.034	100.433	100.654	49.3026	45.7546	51.7428	88.0405	48.9333	0.849197	0.0064887	AABR07015859.1	-
ENSRNOG00000032778	76.8226	213.421	105.188	66.0865	72.6106	80.8481	131.811	73.1817	0.848985	0.0165668	Bub1	BUB1 mitotic checkpoint serine/threonine kinase [Source:RGD Symbol;Acc:1311707]
ENSRNOG00000039076	157.585	178.655	262.064	116.438	119.36	97.0177	199.435	110.939	0.846737	0.000588134	LOC688452	hypothetical protein LOC688452 [Source:RGD Symbol;Acc:1588836]
ENSRNOG00000015529	316.155	277.157	216.724	146.859	201.917	101.33	270.012	150.035	0.845263	0.000893435	Cdca3	cell division cycle associated 3 [Source:RGD Symbol;Acc:1359093]
ENSRNOG00000015480	400.857	354.413	411.685	228.68	228.773	191.879	388.985	216.444	0.845223	2.32592e-07	Prkcz	protein kinase C, zeta [Source:RGD Symbol;Acc:3399]
ENSRNOG00000011189	1293.18	1185.88	1255.91	720.657	666.426	693.137	1244.99	693.407	0.844513	1.90964e-14	Acy1	aminoacylase 1 [Source:RGD Symbol;Acc:2030]
ENSRNOG00000017259	254.106	300.334	253.903	152.104	203.907	93.7837	269.447	149.931	0.843582	0.000882911	Tacc3	transforming, acidic coiled-coil containing protein 3 [Source:RGD Symbol;Acc:1302948]
ENSRNOG00000022438	85.6868	74.3592	78.8912	40.9107	43.7653	48.5088	79.6457	44.3949	0.843527	0.00459001	Jmjd4	jumonji domain containing 4 [Source:RGD Symbol;Acc:1307186]
ENSRNOG00000027230	67.9585	50.2166	52.5941	33.5677	38.792	22.6375	56.9231	31.6657	0.842471	0.0238887	Fhod3	formin homology 2 domain containing 3 [Source:RGD Symbol;Acc:2322319]
ENSRNOG00000002364	116.219	125.542	106.095	69.2335	67.6373	57.1326	115.952	64.6678	0.841057	0.000968232	Rnf112	ring finger protein 112 [Source:RGD Symbol;Acc:3986]
ENSRNOG00000019127	40.3811	119.747	90.6795	46.1556	32.824	61.4445	83.6027	46.808	0.839558	0.0418037	Zfp606	zinc finger protein 606 [Source:RGD Symbol;Acc:1309810]
ENSRNOG00000004697	3025.63	2818.89	2860.03	1634.33	1624.29	1609.42	2901.52	1622.68	0.838372	1.31176e-19	Baalc	brain and acute leukemia, cytoplasmic [Source:RGD Symbol;Acc:628703]
ENSRNOG00000010819	64.0189	149.684	121.511	69.2335	60.6746	58.2106	111.738	62.7062	0.834173	0.0118672	Hspa4l	heat shock protein 4-like [Source:RGD Symbol;Acc:1306528]
ENSRNOG00000005115	148.721	136.164	110.629	70.2825	84.5466	66.8344	131.838	73.8878	0.832932	0.000980239	Asf1b	anti-silencing function 1B histone chaperone [Source:RGD Symbol;Acc:1304918]
ENSRNOG00000017539	562.381	412.356	650.172	261.199	304.368	348.186	541.636	304.584	0.831103	1.5955e-05	Mmp9	matrix metallopeptidase 9 [Source:RGD Symbol;Acc:621320]
ENSRNOG00000020284	892.325	1121.18	947.601	550.721	534.136	583.184	987.036	556.013	0.828196	4.28318e-10	Prkar2a	protein kinase, cAMP dependent regulatory, type II alpha [Source:RGD Symbol;Acc:3393]
ENSRNOG00000026143	56.1396	96.5704	95.2135	50.3516	48.7386	40.963	82.6412	46.6844	0.824398	0.0122136	Ckap2l	cytoskeleton associated protein 2-like [Source:RGD Symbol;Acc:1590645]
ENSRNOG00000045615	83.717	74.3592	69.8232	37.7637	48.7386	42.041	75.9665	42.8478	0.824236	0.00742321	LOC688286	similar to threonine aldolase 1 [Source:RGD Symbol;Acc:1591140]
ENSRNOG00000007410	84.7019	138.096	122.417	72.3804	66.6426	56.0546	115.072	65.0259	0.823489	0.00382294	Dab1	Dab, reelin signal transducer, homolog 1 (Drosophila) [Source:RGD Symbol;Acc:628770]
ENSRNOG00000021016	51.2151	47.3195	42.6194	20.9798	33.8186	24.7934	47.0513	26.5306	0.823296	0.0358967	Ntn5	netrin 5 [Source:RGD Symbol;Acc:1565197]
ENSRNOG00000013397	170.389	183.484	190.427	114.34	80.568	113.187	181.433	102.698	0.823144	0.000232434	Foxo1	forkhead box O1 [Source:RGD Symbol;Acc:620283]
ENSRNOG00000021555	43.3358	40.5596	38.9922	27.2738	23.872	18.3256	40.9625	23.1571	0.82122	0.0448009	Mis18a	MIS18 kinetochore protein A [Source:RGD Symbol;Acc:1310778]
ENSRNOG00000002227	237.362	252.049	281.107	152.104	130.301	154.15	256.839	145.518	0.821146	1.06787e-05	Kit	v-kit Hardy-Zuckerman 4 feline sarcoma viral oncogene homolog [Source:RGD Symbol;Acc:620568]
ENSRNOG00000002238	44.3208	53.1137	57.1281	38.8127	20.888	28.0273	51.5209	29.2427	0.819953	0.0352276	Sema5b	sema domain, seven thrombospondin repeats (type 1 and type 1-like), transmembrane domain (TM) and short cytoplasmic domain, (semaphorin) 5B [Source:RGD Symbol;Acc:1308914]
ENSRNOG00000016148	262.97	253.014	218.538	133.222	144.227	139.059	244.841	138.836	0.817544	1.22793e-05	Gtse1	G-2 and S-phase expressed 1 [Source:RGD Symbol;Acc:1563164]
ENSRNOG00000033844	78.7925	76.2906	49.8737	35.6657	41.776	38.8071	68.3189	38.7496	0.815791	0.0166324	LOC100912195	protein BEX1-like [Source:RGD Symbol;Acc:6488322]
ENSRNOG00000052902	65.9887	40.5596	41.7126	31.4698	26.856	25.8714	49.4203	28.0657	0.814847	0.0394116	AABR07030598.1	-
ENSRNOG00000050419	46.2906	41.5253	47.1534	28.3228	27.8506	20.4815	44.9897	25.5516	0.814759	0.0369971	Avil	advillin [Source:RGD Symbol;Acc:620301]
ENSRNOG00000004603	168.419	205.695	214.004	123.781	91.5093	119.655	196.039	111.648	0.814168	0.000220973	Srgap1	SLIT-ROBO Rho GTPase activating protein 1 [Source:RGD Symbol;Acc:1566260]
ENSRNOG00000007906	148.721	203.764	150.528	94.4093	122.344	68.9903	167.671	95.2478	0.813415	0.00213365	Bub1b	BUB1 mitotic checkpoint serine/threonine kinase B [Source:RGD Symbol;Acc:619791]
ENSRNOG00000014080	84.7019	192.175	109.722	63.9885	90.5146	65.7564	128.866	73.4198	0.810267	0.0141026	Kif23	kinesin family member 23 [Source:RGD Symbol;Acc:1308596]
ENSRNOG00000010119	282.668	281.986	311.031	181.476	146.216	173.554	291.895	167.082	0.806191	5.52698e-06	Zmat3	zinc finger, matrin type 3 [Source:RGD Symbol;Acc:620134]
ENSRNOG00000016381	208.8	203.764	155.969	103.85	85.5413	136.903	189.511	108.765	0.80218	0.000934261	Ust	uronyl-2-sulfotransferase [Source:RGD Symbol;Acc:1304743]
ENSRNOG00000008040	189.102	147.753	134.206	86.0173	135.275	48.5088	157.02	89.9336	0.800771	0.0142439	Fam64a	family with sequence similarity 64, member A [Source:RGD Symbol;Acc:1308747]
ENSRNOG00000020579	4125.77	4589.99	5375.48	2516.53	2485.67	3093.79	4697.08	2698.66	0.799729	1.42778e-09	Col7a1	collagen, type VII, alpha 1 [Source:RGD Symbol;Acc:1311417]
ENSRNOG00000014061	447.147	230.803	219.444	148.957	186.003	181.1	299.132	172.02	0.797243	0.00285624	Dusp5	dual specificity phosphatase 5 [Source:RGD Symbol;Acc:620854]
ENSRNOG00000055531	673.675	830.506	798.887	427.989	465.504	432.268	767.689	441.92	0.796692	5.36248e-09	Saa4	serum amyloid A4, constitutive [Source:RGD Symbol;Acc:1307371]
ENSRNOG00000005659	260.015	258.809	204.936	162.594	181.029	73.3022	241.253	138.975	0.793649	0.00556025	Aurkb	aurora kinase B [Source:RGD Symbol;Acc:621625]
ENSRNOG00000052664	270.849	210.524	253.903	162.594	178.045	84.082	245.092	141.574	0.79007	0.00258304	LOC100910717	tankyrase-2-like [Source:RGD Symbol;Acc:6496922]
ENSRNOG00000019322	9891.46	9840.55	8455.87	5474.07	5654.32	5187.93	9395.96	5438.77	0.78876	0.00131514	Notch1	notch 1 [Source:RGD Symbol;Acc:3187]
ENSRNOG00000018019	771.181	1029.44	977.525	558.064	520.21	530.363	926.049	536.212	0.7886	3.06415e-08	Hspa12a	heat shock protein 12A [Source:RGD Symbol;Acc:1305531]
ENSRNOG00000018110	1206.51	1677.43	1474.45	889.545	757.936	877.471	1452.8	841.651	0.787882	4.3671e-08	Svil	supervillin [Source:RGD Symbol;Acc:1306354]
ENSRNOG00000013774	351.611	394.973	284.734	194.063	192.965	210.205	343.773	199.078	0.787779	1.34733e-05	Lmnb1	lamin B1 [Source:RGD Symbol;Acc:620522]
ENSRNOG00000009334	146.751	154.513	134.206	95.4583	99.4666	57.1326	145.156	84.0192	0.786398	0.00275706	Knstrn	kinetochore-localized astrin/SPAG5 binding protein [Source:RGD Symbol;Acc:1303240]
ENSRNOG00000014343	181.223	337.996	223.978	161.545	140.248	129.357	247.733	143.717	0.785419	0.00149465	Anln	anillin, actin binding protein [Source:RGD Symbol;Acc:1561367]
ENSRNOG00000015807	346.687	366.968	379.947	225.533	205.896	203.737	364.534	211.722	0.784207	5.5398e-07	Pyroxd2	pyridine nucleotide-disulphide oxidoreductase domain 2 [Source:RGD Symbol;Acc:1303232]
ENSRNOG00000000479	330.928	312.888	251.182	154.202	233.747	131.513	298.333	173.154	0.782571	0.000723608	Kifc1	kinesin family member C1 [Source:RGD Symbol;Acc:1359118]
ENSRNOG00000005291	719.966	842.094	710.928	450.018	435.664	438.735	757.663	441.472	0.779134	3.03528e-09	Slc38a1	solute carrier family 38, member 1 [Source:RGD Symbol;Acc:69645]
ENSRNOG00000015794	66.9736	87.8791	52.5941	43.0087	50.728	26.9494	69.1489	40.2287	0.777675	0.0335814	Fam83d	family with sequence similarity 83, member D [Source:RGD Symbol;Acc:1565583]
ENSRNOG00000013623	44.3208	64.7022	48.0602	33.5677	26.856	31.2612	52.361	30.5617	0.777647	0.0363834	Amer2	APC membrane recruitment 2 [Source:MGI Symbol;Acc:MGI:1919375]
ENSRNOG00000050552	174.328	237.563	210.377	131.124	85.5413	147.682	207.423	121.449	0.774406	0.00155023	Snap23	synaptosomal-associated protein 23 [Source:MGI Symbol;Acc:MGI:109356]
ENSRNOG00000000281	364.415	353.448	321.912	187.77	225.789	194.035	346.592	202.531	0.773864	3.24451e-06	Prodh	proline dehydrogenase (oxidase) 1 [Source:RGD Symbol;Acc:1590932]
ENSRNOG00000016598	55.1547	50.2166	48.967	26.2248	34.8133	29.1053	51.4461	30.0478	0.773853	0.0329335	Hoxc5	homeo box C5 [Source:RGD Symbol;Acc:1307584]
ENSRNOG00000051528	44.3208	60.8394	40.8058	30.4208	25.8613	29.1053	48.6553	28.4625	0.773574	0.0437524	Ddx11	DEAD/H (Asp-Glu-Ala-Asp/His) box helicase 11 [Source:MGI Symbol;Acc:MGI:2443590]
ENSRNOG00000045753	52.2	67.5993	58.0349	34.6167	32.824	36.6511	59.2781	34.6973	0.773487	0.0229862	LOC100912338	histone H2B type 2-B-like [Source:RGD Symbol;Acc:6487821]
ENSRNOG00000013064	206.83	308.06	224.885	165.741	115.381	151.994	246.592	144.372	0.773286	0.000672411	Lrp8	low density lipoprotein receptor-related protein 8, apolipoprotein e receptor [Source:RGD Symbol;Acc:1305729]
ENSRNOG00000031431	314.185	304.197	248.462	188.819	182.024	135.825	288.948	168.889	0.773173	9.66053e-05	Cdca8	cell division cycle associated 8 [Source:RGD Symbol;Acc:1566306]
ENSRNOG00000004146	1966.86	2070.47	2040.29	1168.58	1204.54	1184.69	2025.87	1185.94	0.772499	8.84026e-16	Coro7	coronin 7 [Source:RGD Symbol;Acc:621591]
ENSRNOG00000012852	3565.36	3125.02	3392.32	1938.54	2066.92	1903.7	3360.9	1969.72	0.770724	1.41428e-14	Bin1	bridging integrator 1 [Source:RGD Symbol;Acc:621786]
ENSRNOG00000022060	71.8981	130.37	108.815	47.2046	53.712	81.926	103.695	60.9475	0.768848	0.0188703	Magi1	membrane associated guanylate kinase, WW and PDZ domain containing 1 [Source:RGD Symbol;Acc:1586025]
ENSRNOG00000023633	333.883	206.661	259.343	164.692	155.168	149.838	266.629	156.566	0.767628	0.000337313	Crabp1	cellular retinoic acid binding protein 1 [Source:RGD Symbol;Acc:2400]
ENSRNOG00000017328	287.592	361.173	304.683	152.104	200.923	206.971	317.816	186.666	0.767598	5.52737e-05	Pter	phosphotriesterase related [Source:RGD Symbol;Acc:61313]
ENSRNOG00000015179	688.449	553.349	550.425	354.559	363.053	335.25	597.407	350.954	0.76677	2.43017e-07	Tradd	TNFRSF1A-associated via death domain [Source:RGD Symbol;Acc:621313]
ENSRNOG00000023312	725.875	823.746	753.547	511.908	434.669	408.552	767.723	451.71	0.765136	3.38857e-08	Lonrf2	LON peptidase N-terminal domain and ring finger 2 [Source:RGD Symbol;Acc:1562137]
ENSRNOG00000021705	262.97	306.128	282.013	173.084	184.013	143.371	283.704	166.822	0.765058	2.86389e-05	Zfp664	zinc finger protein 664 [Source:RGD Symbol;Acc:6486767]
ENSRNOG00000048891	472.755	786.083	688.258	338.824	405.824	404.24	649.032	382.963	0.761263	6.06859e-05	Prr14l	proline rich 14-like [Source:RGD Symbol;Acc:1305469]
ENSRNOG00000047307	74.8528	71.4621	72.5436	48.2536	36.8026	44.1969	72.9529	43.0844	0.761038	0.0133429	Cntfr	ciliary neurotrophic factor receptor [Source:RGD Symbol;Acc:1303100]
ENSRNOG00000054901	79.7774	259.774	202.215	103.85	66.6426	149.838	180.589	106.777	0.759921	0.0464049	Rif1	Rap1 interacting factor 1 homolog (yeast) [Source:MGI Symbol;Acc:MGI:1098622]
ENSRNOG00000021472	61.0642	164.17	116.977	78.6744	55.7013	67.9124	114.07	67.4294	0.75973	0.0308529	Ermn	ermin, ERM-like protein [Source:RGD Symbol;Acc:1308367]
ENSRNOG00000018214	499.347	381.453	408.058	237.072	287.458	237.154	429.619	253.895	0.757717	1.04796e-05	Bok	BCL2-related ovarian killer [Source:RGD Symbol;Acc:70984]
ENSRNOG00000015160	207.815	225.009	219.444	135.32	132.291	118.577	217.423	128.729	0.755785	6.80547e-05	Gem	GTP binding protein overexpressed in skeletal muscle [Source:RGD Symbol;Acc:1307386]
ENSRNOG00000010646	86.6717	75.3249	102.468	49.3026	53.712	53.8987	88.1548	52.3044	0.753999	0.0089148	Tmem229b	transmembrane protein 229B [Source:RGD Symbol;Acc:1562622]
ENSRNOG00000020701	55.1547	105.262	68.9165	41.9597	46.7493	47.4309	76.4443	45.3799	0.752269	0.0278333	Brca1	breast cancer 1, early onset [Source:RGD Symbol;Acc:2218]
ENSRNOG00000018999	105.385	136.164	113.349	80.7724	65.648	64.6784	118.3	70.3663	0.749634	0.00364031	Cdc14b	cell division cycle 14B [Source:RGD Symbol;Acc:1311163]
ENSRNOG00000034233	205.845	512.789	444.33	217.141	184.013	292.131	387.655	231.095	0.747307	0.00913081	Fyttd1	forty-two-three domain containing 1 [Source:RGD Symbol;Acc:1306899]
ENSRNOG00000000632	520.03	479.955	413.499	275.885	370.016	196.191	471.161	280.697	0.7456	0.000500356	Cdk1	cyclin-dependent kinase 1 [Source:RGD Symbol;Acc:2319]
ENSRNOG00000025742	322.064	228.872	298.336	198.259	149.2	159.54	283.091	169	0.744707	0.0002744	Lmnb2	lamin B2 [Source:RGD Symbol;Acc:1563803]
ENSRNOG00000028043	119.174	66.6336	110.629	56.6456	55.7013	64.6784	98.8121	59.0084	0.744666	0.0152982	Cxcl3	chemokine (C-X-C motif) ligand 3 [Source:RGD Symbol;Acc:621812]
ENSRNOG00000008165	314.185	380.487	298.336	234.974	193.96	163.852	331.003	197.595	0.743679	0.000116194	Tpx2	TPX2, microtubule-associated [Source:RGD Symbol;Acc:1311894]
ENSRNOG00000004578	2596.21	2567.81	2523.61	1503.21	1678	1411.07	2562.54	1530.76	0.743011	1.37551e-12	Cthrc1	collagen triple helix repeat containing 1 [Source:RGD Symbol;Acc:628801]
ENSRNOG00000026791	55.1547	62.7708	65.2893	40.9107	27.8506	40.963	61.0716	36.5748	0.742632	0.0305189	Pgbd5	piggyBac transposable element derived 5 [Source:RGD Symbol;Acc:1310825]
ENSRNOG00000013408	691.404	628.673	676.469	432.185	382.946	378.369	665.516	397.833	0.742381	2.02633e-08	Npas2	neuronal PAS domain protein 2 [Source:RGD Symbol;Acc:1309681]
ENSRNOG00000011777	146.751	199.901	127.858	105.948	93.4986	84.082	158.17	94.5096	0.741959	0.0030667	Spag5	sperm associated antigen 5 [Source:RGD Symbol;Acc:620152]
ENSRNOG00000059008	426.464	354.413	434.355	258.052	249.661	218.829	405.078	242.181	0.74189	5.83227e-06	Socs7	suppressor of cytokine signaling 7 [Source:MGI Symbol;Acc:MGI:2651588]
ENSRNOG00000004377	450.102	445.19	516.873	262.248	303.373	279.195	470.722	281.605	0.741191	8.57663e-07	Lpin1	lipin 1 [Source:RGD Symbol;Acc:1307646]
ENSRNOG00000018848	2001.33	1875.4	1788.2	1074.17	1188.63	1128.64	1888.31	1130.48	0.739876	2.50015e-12	Eif1b	eukaryotic translation initiation factor 1B [Source:RGD Symbol;Acc:1309241]
ENSRNOG00000033740	1994.43	1751.79	1645.83	1065.78	1166.74	996.048	1797.35	1076.19	0.739477	9.3233e-10	Lurap1l	leucine rich adaptor protein 1-like [Source:RGD Symbol;Acc:1308059]
ENSRNOG00000051100	48.2604	86.9134	84.332	44.0577	32.824	54.9767	73.1686	43.9528	0.738764	0.0402214	Rn60_13_0829.4	-
ENSRNOG00000021101	239.332	171.895	214.004	137.418	128.312	108.875	208.41	124.868	0.738364	0.000616995	Sema6c	sema domain, transmembrane domain (TM), and cytoplasmic domain, (semaphorin) 6C [Source:RGD Symbol;Acc:3659]
ENSRNOG00000051719	85.6868	67.5993	56.2213	38.8127	47.744	38.8071	69.8358	41.7879	0.738038	0.02552	AABR07065498.1	-
ENSRNOG00000055300	673.675	687.581	575.815	396.519	415.77	349.264	645.691	387.184	0.736893	2.80705e-07	Ncapd2	non-SMC condensin I complex, subunit D2 [Source:RGD Symbol;Acc:1562596]
ENSRNOG00000004479	210.77	203.764	180.452	136.369	123.339	97.0177	198.329	118.908	0.736676	0.000551607	Aurka	aurora kinase A [Source:RGD Symbol;Acc:628895]
ENSRNOG00000012959	629.395	576.906	616.601	326.004	422.978	349.116	607.634	366.033	0.731118	7.00781e-07	Nab1	Ngfi-A binding protein 1 [Source:RGD Symbol;Acc:70882]
ENSRNOG00000011471	59.0943	90.7762	57.1281	29.3718	45.7546	49.5868	68.9995	41.5711	0.73041	0.0416164	Fgf9	fibroblast growth factor 9 [Source:RGD Symbol;Acc:2610]
ENSRNOG00000002105	170.389	221.146	198.588	124.83	110.408	120.733	196.708	118.657	0.73005	0.000427768	Cdc7	cell division cycle 7 [Source:RGD Symbol;Acc:1308351]
ENSRNOG00000013428	97.5057	87.8791	107.909	48.2536	76.5893	51.7428	97.7645	58.8619	0.730023	0.0125924	Atp6v0a4	ATPase, H+ transporting, lysosomal V0 subunit A4 [Source:RGD Symbol;Acc:1305055]
ENSRNOG00000022015	120.158	286.814	233.953	118.536	124.333	144.449	213.642	129.106	0.72751	0.011598	Cntrl	centriolin [Source:RGD Symbol;Acc:1305317]
ENSRNOG00000031739	119.174	92.7076	98.8407	56.6456	78.5786	52.8207	103.574	62.6816	0.721765	0.010665	Fam71e1	family with sequence similarity 71, member E1 [Source:RGD Symbol;Acc:1311142]
ENSRNOG00000000866	225.543	407.527	337.328	200.357	203.907	184.334	323.466	196.199	0.721397	0.00109192	Rbmx	RNA binding motif protein, X-linked [Source:RGD Symbol;Acc:1565256]
ENSRNOG00000003116	411.691	338.962	345.489	222.386	242.699	200.503	365.381	221.863	0.718559	2.08318e-05	Dph1	diphthamide biosynthesis 1 [Source:RGD Symbol;Acc:1562694]
ENSRNOG00000022971	51.2151	62.7708	91.5863	46.1556	30.8346	48.5088	68.5241	41.833	0.716119	0.0475292	LOC102555919	zinc finger protein 454-like [Source:RGD Symbol;Acc:7529496]
ENSRNOG00000053303	55.1547	76.2906	51.6873	30.4208	34.8133	46.3529	61.0442	37.1957	0.715447	0.0451544	Bend4	BEN domain containing 4 [Source:MGI Symbol;Acc:MGI:3648414]
ENSRNOG00000028208	746.559	722.347	720.902	450.018	463.514	421.488	729.936	445.007	0.713508	6.11664e-09	Mief2	mitochondrial elongation factor 2 [Source:RGD Symbol;Acc:1560728]
ENSRNOG00000001585	733.755	1179.12	954.856	602.121	548.061	600.432	955.912	583.538	0.712322	2.60113e-05	Nrip1	nuclear receptor interacting protein 1 [Source:RGD Symbol;Acc:1311850]
ENSRNOG00000011951	3142.83	2983.06	2794.74	1803.22	1845.11	1798.06	2973.55	1815.46	0.711689	1.51653e-13	Plk2	polo-like kinase 2 [Source:RGD Symbol;Acc:620760]
ENSRNOG00000004773	746.559	784.152	689.165	430.087	464.509	461.373	739.958	451.99	0.710826	2.11917e-08	Yaf2	YY1 associated factor 2 [Source:RGD Symbol;Acc:1582851]
ENSRNOG00000013729	1069.61	1146.29	1177.02	738.49	594.81	741.646	1130.97	691.649	0.710125	3.87718e-08	RGD1306271	similar to KIAA1549 protein [Source:RGD Symbol;Acc:1306271]
ENSRNOG00000055608	81.7472	91.7419	103.375	54.5476	57.6906	57.1326	92.2879	56.4569	0.709822	0.00997634	Zfp94	zinc finger protein 94 [Source:MGI Symbol;Acc:MGI:107610]
ENSRNOG00000000041	49.2453	56.0108	50.7805	29.3718	34.8133	31.2612	52.0122	31.8154	0.708199	0.0454112	Slc26a1	solute carrier family 26 (anion exchanger), member 1 [Source:RGD Symbol;Acc:620136]
ENSRNOG00000010311	197.966	276.191	211.283	154.202	139.253	126.123	228.48	139.859	0.707694	0.00075192	Dzip1	DAZ interacting zinc finger protein 1 [Source:RGD Symbol;Acc:1307701]
ENSRNOG00000008862	101.445	59.8737	88.866	41.9597	62.664	48.5088	83.395	51.0442	0.706589	0.0305633	Abcg4	ATP-binding cassette, subfamily G (WHITE), member 4 [Source:RGD Symbol;Acc:1305840]
ENSRNOG00000008688	142.811	337.996	266.598	148.957	114.387	195.113	249.135	152.819	0.706532	0.0176163	Usp45	ubiquitin specific peptidase 45 [Source:RGD Symbol;Acc:1310976]
ENSRNOG00000030170	68.9434	96.5704	95.2135	53.4986	50.728	56.0546	86.9091	53.4271	0.70343	0.0162444	Krt10	keratin 10, type I [Source:RGD Symbol;Acc:1359092]
ENSRNOG00000058539	355.551	386.282	301.056	209.798	272.539	157.384	347.63	213.24	0.703193	0.000976249	Ccnb1	G2/mitotic-specific cyclin-B1 [Source:UniProtKB/Swiss-Prot;Acc:P30277]
ENSRNOG00000006731	80.7623	98.5018	95.2135	63.9885	65.648	38.8071	91.4925	56.1478	0.702613	0.0205352	Spc25	SPC25, NDC80 kinetochore complex component [Source:RGD Symbol;Acc:1307811]
ENSRNOG00000015423	212.74	232.735	180.452	137.418	141.243	105.641	208.642	128.101	0.701972	0.000989322	Ccna2	cyclin A2 [Source:RGD Symbol;Acc:621059]
ENSRNOG00000049496	136.902	98.5018	107.909	79.7234	63.6586	67.9124	114.437	70.4315	0.700175	0.00819908	Trim62	tripartite motif-containing 62 [Source:RGD Symbol;Acc:1586169]
ENSRNOG00000011310	907.098	1349.09	1154.35	710.168	691.293	698.527	1136.85	699.996	0.699768	3.94321e-06	Pde10a	phosphodiesterase 10A [Source:RGD Symbol;Acc:68434]
ENSRNOG00000017208	213.725	161.273	162.316	116.438	85.5413	129.357	179.105	110.445	0.698572	0.00351711	Cspg4	chondroitin sulfate proteoglycan 4 [Source:RGD Symbol;Acc:619942]
ENSRNOG00000052157	93.566	121.679	117.883	83.9194	66.6426	54.9767	111.043	68.5129	0.696724	0.011268	Nav3	neuron navigator 3 [Source:EntrezGene;Acc:314814]
ENSRNOG00000029394	296.457	250.117	262.064	170.986	182.024	145.526	269.546	166.179	0.696536	0.000154462	Dusp8	dual specificity phosphatase 8 [Source:MGI Symbol;Acc:MGI:106626]
ENSRNOG00000027405	186.147	424.91	329.167	203.504	171.083	205.893	313.408	193.493	0.696504	0.00767838	Ccp110	centriolar coiled coil protein 110kDa [Source:RGD Symbol;Acc:1310509]
ENSRNOG00000050071	76.8226	84.0163	69.8232	54.5476	46.7493	40.963	76.8874	47.42	0.696247	0.0211762	Cdc45	cell division cycle 45 [Source:RGD Symbol;Acc:1590928]
ENSRNOG00000011032	3001.99	2797.65	3248.14	1860.91	1898.82	1829.32	3015.93	1863.02	0.695009	4.57399e-12	Lhfpl2	lipoma HMGIC fusion partner-like 2 [Source:RGD Symbol;Acc:1309869]
ENSRNOG00000019145	1676.31	2030.88	2067.49	1195.85	1170.72	1207.33	1924.89	1191.3	0.69247	3.14473e-09	Kdm2a	lysine (K)-specific demethylase 2A [Source:RGD Symbol;Acc:1309419]
ENSRNOG00000009222	462.906	482.852	555.866	316.796	296.41	318.002	500.541	310.403	0.690171	2.43518e-06	Epha2	Eph receptor A2 [Source:RGD Symbol;Acc:1307204]
ENSRNOG00000017154	1339.47	1536.44	1481.7	867.516	919.071	916.278	1452.54	900.955	0.689115	4.19095e-10	Atp11a	ATPase, class VI, type 11A [Source:RGD Symbol;Acc:1308688]
ENSRNOG00000001607	412.675	521.48	426.194	260.15	276.517	307.223	453.45	281.297	0.689054	2.03527e-05	Adamts1	ADAM metallopeptidase with thrombospondin type 1 motif, 1 [Source:RGD Symbol;Acc:621241]
ENSRNOG00000017974	684.509	640.262	641.104	425.891	414.776	378.369	655.292	406.345	0.689003	9.71069e-08	AABR07072537.1	-
ENSRNOG00000024077	60.0792	95.6047	73.4504	49.3026	50.728	42.041	76.3781	47.3572	0.688815	0.0308602	Fbxo5	F-box protein 5 [Source:RGD Symbol;Acc:1309405]
ENSRNOG00000046980	69.9283	121.679	97.0271	65.0375	51.7226	62.5225	96.2114	59.7609	0.688462	0.023217	LOC100910951	coronin-7-like [Source:RGD Symbol;Acc:6495492]
ENSRNOG00000027489	107.355	103.33	97.9339	68.1845	58.6853	64.6784	102.873	63.8494	0.688437	0.00760023	Mn1	meningioma 1 [Source:RGD Symbol;Acc:1565571]
ENSRNOG00000027456	271.834	240.46	198.588	133.222	177.051	130.435	236.961	146.902	0.687616	0.00129138	Cdc42bpg	CDC42 binding protein kinase gamma (DMPK-like) [Source:RGD Symbol;Acc:1307260]
ENSRNOG00000016258	5620.86	5269.85	5511.5	3653.64	3268.47	3263.03	5467.4	3395.05	0.687443	3.67972e-13	Zfp516	zinc finger protein 516 [Source:RGD Symbol;Acc:1306817]
ENSRNOG00000015131	336.838	274.26	241.208	180.427	203.907	144.449	284.102	176.261	0.686801	0.000859593	Ube2c	ubiquitin-conjugating enzyme E2C [Source:RGD Symbol;Acc:1305382]
ENSRNOG00000006839	4139.56	8632.43	6720.26	3804.69	3976.67	4331.3	6497.42	4037.56	0.68642	0.000489016	Arl5a	ADP-ribosylation factor-like 5A [Source:RGD Symbol;Acc:621327]
ENSRNOG00000013521	84.7019	111.056	104.281	53.4986	73.6053	59.2886	100.013	62.1308	0.685822	0.0137848	Dhfr	dihydrofolate reductase [Source:RGD Symbol;Acc:2500]
ENSRNOG00000001169	65.0038	84.0163	65.2893	44.0577	58.6853	30.1833	71.4364	44.3087	0.685577	0.0468078	Slc37a1	solute carrier family 37 (glucose-6-phosphate transporter), member 1 [Source:RGD Symbol;Acc:1308587]
ENSRNOG00000020021	1103.09	1098.97	1165.23	696.531	711.186	686.669	1122.43	698.129	0.685082	2.56371e-10	Brsk2	BR serine/threonine kinase 2 [Source:RGD Symbol;Acc:1566256]
ENSRNOG00000004686	1414.32	1636.87	1586.89	911.574	973.778	1002.52	1546.03	962.623	0.683667	1.1514e-09	Spop	speckle-type POZ protein [Source:RGD Symbol;Acc:1311613]
ENSRNOG00000015308	63.034	70.4964	77.0776	51.4006	51.7226	28.0273	70.2027	43.7169	0.681514	0.0464852	Pbk	PDZ binding kinase [Source:RGD Symbol;Acc:1309565]
ENSRNOG00000011292	38812.2	37721.4	27054.2	21461.3	18586.3	24617.7	34529.3	21555.1	0.679792	5.25172e-06	Col1a2	collagen, type I, alpha 2 [Source:RGD Symbol;Acc:621351]
ENSRNOG00000028426	1245.91	1264.11	1241.4	860.173	800.706	683.436	1250.47	781.438	0.677978	2.76434e-08	Mcf2l	MCF.2 cell line derived transforming sequence-like [Source:RGD Symbol;Acc:619782]
ENSRNOG00000003455	200.921	181.552	164.13	120.634	117.371	103.486	182.201	113.83	0.677399	0.00116122	Zfp13	zinc finger protein 13 [Source:RGD Symbol;Acc:1304577]
ENSRNOG00000012503	272.819	262.672	301.963	191.966	173.072	159.54	279.151	174.859	0.675055	0.000132249	Dnajc16	DnaJ (Hsp40) homolog, subfamily C, member 16 [Source:RGD Symbol;Acc:1359395]
ENSRNOG00000019955	195.011	185.415	141.46	119.585	112.397	94.8617	173.962	108.948	0.673477	0.00309745	Ogdhl	oxoglutarate dehydrogenase-like [Source:RGD Symbol;Acc:1310916]
ENSRNOG00000013167	352.596	410.424	306.497	245.464	231.757	192.957	356.506	223.393	0.673343	0.000206359	Hmgb2	high mobility group box 2 [Source:RGD Symbol;Acc:69291]
ENSRNOG00000001198	570.26	402.699	494.204	262.248	359.074	298.599	489.054	306.64	0.672696	0.000221635	Fam222a	family with sequence similarity 222, member A [Source:RGD Symbol;Acc:1565883]
ENSRNOG00000025075	277.743	243.357	199.495	146.859	171.083	134.747	240.199	150.896	0.66874	0.00115478	Relt	RELT tumor necrosis factor receptor [Source:RGD Symbol;Acc:1305381]
ENSRNOG00000023951	1700.93	1796.21	1877.97	1194.8	1103.08	1084.44	1791.71	1127.44	0.668415	1.92722e-10	Tbc1d30	TBC1 domain family, member 30 [Source:RGD Symbol;Acc:1305255]
ENSRNOG00000003813	64.0189	69.5307	66.1961	45.1067	40.7813	39.885	66.5819	41.9243	0.667401	0.0323675	Kcnk10	potassium channel, two pore domain subfamily K, member 10 [Source:RGD Symbol;Acc:619732]
ENSRNOG00000033411	188.117	194.107	270.225	139.516	122.344	149.838	217.483	137.233	0.666247	0.00232361	Usp12	ubiquitin specific peptidase 12 [Source:RGD Symbol;Acc:1308045]
ENSRNOG00000018962	203.875	180.587	176.825	119.585	126.323	107.797	187.096	117.902	0.664913	0.00106252	Ctf1	cardiotrophin 1 [Source:RGD Symbol;Acc:2442]
ENSRNOG00000012543	552.532	542.726	475.161	338.824	356.09	295.365	523.473	330.093	0.664199	7.44322e-06	Mcm3	minichromosome maintenance complex component 3 [Source:RGD Symbol;Acc:1305168]
ENSRNOG00000003218	166.449	198.935	237.58	129.026	119.36	132.591	200.988	126.992	0.663952	0.00185515	Zfp286a	zinc finger protein 286A [Source:RGD Symbol;Acc:1561950]
ENSRNOG00000025889	544.653	480.921	532.289	324.138	331.224	328.782	519.287	328.048	0.662617	1.4565e-06	Gnas	GNAS complex locus [Source:RGD Symbol;Acc:2716]
ENSRNOG00000001844	556.472	647.988	611.18	417.499	347.138	383.759	605.213	382.799	0.661411	3.00703e-06	Klhl42	kelch-like family, member 42 [Source:RGD Symbol;Acc:1560924]
ENSRNOG00000033658	68.9434	126.507	81.6116	50.3516	63.6586	61.4445	92.3541	58.4849	0.658591	0.038303	Kntc1	kinetochore associated 1 [Source:RGD Symbol;Acc:1307905]
ENSRNOG00000005917	140.842	205.695	199.495	104.899	136.269	105.641	182.011	115.603	0.654317	0.00555928	Pawr	PRKC, apoptosis, WT1, regulator [Source:RGD Symbol;Acc:69065]
ENSRNOG00000010060	768.226	751.318	747.199	525.545	467.493	447.359	755.581	480.132	0.654054	2.16872e-07	Panx1	Pannexin 1 [Source:RGD Symbol;Acc:735204]
ENSRNOG00000002525	878.536	1186.85	1078.18	525.545	559.997	916.278	1047.86	667.273	0.651642	0.00121752	Ptgs2	prostaglandin-endoperoxide synthase 2 [Source:RGD Symbol;Acc:620349]
ENSRNOG00000048495	501.317	540.794	612.994	346.167	351.117	356.809	551.702	351.365	0.651483	4.52385e-06	Rrp12	ribosomal RNA processing 12 homolog (S. cerevisiae) [Source:RGD Symbol;Acc:1591867]
ENSRNOG00000010516	197.966	201.832	146.901	103.85	106.429	137.981	182.233	116.087	0.650659	0.00476061	Plau	plasminogen activator, urokinase [Source:RGD Symbol;Acc:3343]
ENSRNOG00000002139	810.577	1019.78	953.949	658.767	532.146	586.418	928.103	592.444	0.648048	4.40555e-06	RGD1311575	hypothetical LOC289568 [Source:RGD Symbol;Acc:1311575]
ENSRNOG00000033893	409.721	366.002	391.736	291.62	215.843	238.232	389.153	248.565	0.647221	0.000121891	Cacna1h	calcium channel, voltage-dependent, T type, alpha 1H subunit [Source:RGD Symbol;Acc:68943]
ENSRNOG00000021966	92.5811	80.1534	86.1456	50.3516	54.7066	60.3665	86.2934	55.1416	0.646406	0.0207201	Il17rd	interleukin 17 receptor D [Source:RGD Symbol;Acc:1565237]
ENSRNOG00000011502	1137.57	1135.67	1254.1	731.147	708.202	818.182	1175.78	752.511	0.644378	4.62649e-08	Col9a2	collagen, type IX, alpha 2 [Source:RGD Symbol;Acc:1307029]
ENSRNOG00000007483	301.381	272.329	301.963	169.937	220.816	169.242	291.891	186.665	0.643784	0.00042297	Ccnf	cyclin F [Source:RGD Symbol;Acc:67401]
ENSRNOG00000013177	106.37	139.061	87.0524	54.5476	81.5626	76.5362	110.828	70.8821	0.643297	0.0268437	LOC100912399	mitogen-activated protein kinase kinase kinase 1-like [Source:RGD Symbol;Acc:6487511]
ENSRNOG00000029910	1443.87	2575.53	2202.61	1451.8	1169.73	1364.72	2074	1328.75	0.64255	0.000441835	Golga4	golgin A4 [Source:RGD Symbol;Acc:1591925]
ENSRNOG00000018350	1752.15	2524.35	2294.19	1458.1	1319.92	1434.78	2190.23	1404.27	0.641458	5.56638e-06	RGD1311558	similar to 4930506M07Rik protein [Source:RGD Symbol;Acc:1311558]
ENSRNOG00000022804	317.14	278.123	281.107	173.084	197.939	190.801	292.123	187.275	0.640801	0.000174324	Foxp4	forkhead box P4 [Source:RGD Symbol;Acc:1311386]
ENSRNOG00000047244	96.5208	92.7076	107.909	68.1845	53.712	68.9903	99.0457	63.6289	0.640496	0.0168777	AABR07051400.1	Uncharacterized protein [Source:UniProtKB/TrEMBL;Acc:M0RBV9]
ENSRNOG00000020081	132.962	140.993	146.901	81.8214	94.4933	93.7837	140.285	90.0328	0.640013	0.00440164	As3mt	arsenite methyltransferase [Source:RGD Symbol;Acc:621325]
ENSRNOG00000008691	2112.62	2064.68	2024.87	1377.33	1396.51	1206.25	2067.39	1326.7	0.63968	1.21671e-09	Ick	intestinal cell kinase [Source:RGD Symbol;Acc:71050]
ENSRNOG00000057601	94.5509	112.987	75.264	55.5966	68.632	57.1326	94.2675	60.4537	0.638717	0.0268196	AABR07044080.2	-
ENSRNOG00000003195	550.562	508.926	572.188	330.432	336.197	382.681	543.892	349.77	0.637544	5.82634e-06	Caskin1	CASK interacting protein 1 [Source:RGD Symbol;Acc:620191]
ENSRNOG00000043370	690.419	1101.87	897.727	593.729	573.922	565.936	896.672	577.863	0.633965	0.00015216	Fubp1	far upstream element (FUSE) binding protein 1 [Source:RGD Symbol;Acc:1591892]
ENSRNOG00000010265	129.023	139.061	142.367	100.703	74.6	89.4718	136.817	88.2583	0.633921	0.00692833	Ada	adenosine deaminase [Source:RGD Symbol;Acc:2031]
ENSRNOG00000007271	116.219	101.399	97.9339	69.2335	73.6053	60.3665	105.184	67.7351	0.633233	0.0143352	Map3k9	mitogen-activated protein kinase kinase kinase 9 [Source:RGD Symbol;Acc:1562149]
ENSRNOG00000019570	303.351	235.632	240.301	173.084	162.131	167.086	259.761	167.433	0.63319	0.00072079	Gng3	guanine nucleotide binding protein (G protein), gamma 3 [Source:RGD Symbol;Acc:620805]
ENSRNOG00000004482	832.245	885.551	981.153	641.983	513.248	586.418	899.65	580.55	0.632627	3.13667e-06	Ccdc88c	coiled-coil domain containing 88C [Source:RGD Symbol;Acc:1307429]
ENSRNOG00000001979	3180.26	2682.73	2856.41	1910.21	1895.83	1818.54	2906.46	1874.86	0.632372	1.35386e-09	Rcan1	regulator of calcineurin 1 [Source:RGD Symbol;Acc:631338]
ENSRNOG00000021713	110.309	123.61	94.3067	73.4294	73.6053	64.6784	109.409	70.5711	0.631126	0.0143479	Kif18b	kinesin family member 18B [Source:RGD Symbol;Acc:1310360]
ENSRNOG00000006738	538.743	718.484	666.495	416.45	408.808	417.176	641.241	414.144	0.63106	2.05709e-05	Fbxo32	F-box protein 32 [Source:RGD Symbol;Acc:620373]
ENSRNOG00000018782	117.204	103.33	82.5184	70.2825	72.6106	52.8207	101.018	65.2379	0.628175	0.0257696	Gmnn	geminin, DNA replication inhibitor [Source:RGD Symbol;Acc:1308137]
ENSRNOG00000028168	179.253	137.13	165.037	108.046	90.5146	113.187	160.473	103.916	0.628014	0.00549113	Ankrd16	ankyrin repeat domain 16 [Source:RGD Symbol;Acc:1311405]
ENSRNOG00000006209	752.468	584.251	716.368	493.026	413.781	422.566	684.362	443.124	0.627235	2.95343e-05	Mbd6	methyl-CpG binding domain protein 6 [Source:RGD Symbol;Acc:1311050]
ENSRNOG00000052634	124.098	163.204	204.936	105.948	104.44	108.875	164.079	106.421	0.626173	0.0100664	AC139927.1	-
ENSRNOG00000006494	115.234	107.193	100.654	72.3804	75.5946	61.4445	107.694	69.8065	0.623861	0.0141641	Tubg2	tubulin, gamma 2 [Source:RGD Symbol;Acc:1585798]
ENSRNOG00000049351	172.358	149.684	194.054	105.948	124.333	104.563	172.032	111.615	0.62384	0.0041629	Nat8l	N-acetyltransferase 8-like [Source:RGD Symbol;Acc:1305719]
ENSRNOG00000001424	2177.63	2298.38	2205.33	1616.5	1422.37	1297.88	2227.11	1445.58	0.623444	3.74115e-08	Cux1	cut-like homeobox 1 [Source:RGD Symbol;Acc:620618]
ENSRNOG00000005234	293.502	578.457	480.602	293.718	262.592	322.314	450.853	292.875	0.623067	0.00563251	Gxylt1	glucoside xylosyltransferase 1 [Source:RGD Symbol;Acc:1563062]
ENSRNOG00000000800	619.506	987.915	807.955	563.309	489.376	517.428	805.125	523.371	0.621647	0.000308724	Man1a1	mannosidase, alpha, class 1A, member 1 [Source:RGD Symbol;Acc:1310891]
ENSRNOG00000015347	94.5509	95.6047	67.1029	54.5476	59.68	52.8207	85.7528	55.6828	0.620817	0.0345169	Trim45	tripartite motif-containing 45 [Source:RGD Symbol;Acc:1309168]
ENSRNOG00000011156	96.5208	79.1877	105.188	48.2536	66.6426	67.9124	93.6323	60.9362	0.620091	0.0305167	Clstn3	calsyntenin 3 [Source:RGD Symbol;Acc:621153]
ENSRNOG00000009592	4982.64	4753.2	4879.47	2960.26	3377.89	3191.88	4871.77	3176.67	0.616845	6.09064e-11	Cyb5r3	cytochrome b5 reductase 3 [Source:RGD Symbol;Acc:2502]
ENSRNOG00000010721	240.317	322.545	253.903	201.406	192.965	137.981	272.255	177.451	0.616525	0.00340113	Dlgap5	discs, large (Drosophila) homolog-associated protein 5 [Source:RGD Symbol;Acc:1311247]
ENSRNOG00000060359	658.902	659.576	654.706	407.009	478.434	401.006	657.728	428.817	0.616419	3.60531e-06	AABR07032751.1	-
ENSRNOG00000037449	88.6415	122.644	112.443	61.8905	67.6373	81.926	107.91	70.4846	0.615821	0.0222806	Pole	polymerase (DNA directed), epsilon, catalytic subunit [Source:RGD Symbol;Acc:1594540]
ENSRNOG00000011566	58.1094	94.639	97.0271	55.5966	51.7226	56.0546	83.2585	54.458	0.614233	0.0491812	Cecr2	cat eye syndrome chromosome region, candidate 2 [Source:RGD Symbol;Acc:1564182]
ENSRNOG00000020271	311.23	476.092	447.957	233.925	267.565	306.145	411.76	269.212	0.613757	0.00176476	Tial1	Tia1 cytotoxic granule-associated RNA binding protein-like 1 [Source:RGD Symbol;Acc:1595845]
ENSRNOG00000008345	1391.67	1346.19	1520.7	1003.89	884.258	895.796	1419.52	927.98	0.613491	7.74447e-08	Clcn6	chloride channel, voltage-sensitive 6 [Source:RGD Symbol;Acc:1305379]
ENSRNOG00000005410	123.113	140.027	126.951	65.0375	102.451	87.3159	130.031	84.9347	0.613171	0.0154016	Cdca7l	cell division cycle associated 7 like [Source:RGD Symbol;Acc:1564080]
ENSRNOG00000003977	1256.74	675.993	609.367	539.182	571.933	551.923	847.366	554.346	0.611755	0.00689402	Dusp1	dual specificity phosphatase 1 [Source:RGD Symbol;Acc:620897]
ENSRNOG00000003496	245.242	307.094	251.182	175.182	159.147	191.879	267.839	175.403	0.611355	0.00103045	Tbc1d9	TBC1 domain family, member 9 (with GRAM domain) [Source:RGD Symbol;Acc:1308221]
ENSRNOG00000016949	115.234	106.227	96.1203	66.0865	87.5306	53.8987	105.861	69.1719	0.610817	0.0278018	Slc25a33	solute carrier family 25 (pyrimidine nucleotide carrier), member 33 [Source:RGD Symbol;Acc:1583942]
ENSRNOG00000001888	1130.67	1071.93	1133.49	722.755	733.069	729.788	1112.03	728.538	0.610146	1.32999e-08	Arvcf	armadillo repeat gene deleted in velo-cardio-facial syndrome [Source:RGD Symbol;Acc:1306655]
ENSRNOG00000025757	457.981	600.668	670.122	306.306	393.888	433.346	576.257	377.846	0.609477	0.000997646	Myh6	myosin, heavy chain 6, cardiac muscle, alpha [Source:RGD Symbol;Acc:62029]
ENSRNOG00000059059	135.917	130.37	121.511	88.1153	89.5199	76.5362	129.266	84.7238	0.608234	0.00886637	Skp2	S-phase kinase-associated protein 2, E3 ubiquitin protein ligase [Source:RGD Symbol;Acc:1562456]
ENSRNOG00000020457	666.781	616.119	599.392	465.752	424.722	343.874	627.431	411.45	0.608104	5.35866e-05	Tacc2	transforming, acidic coiled-coil containing protein 2 [Source:RGD Symbol;Acc:1303004]
ENSRNOG00000000967	702.238	703.998	625.689	431.136	457.546	444.125	677.308	444.269	0.607907	2.01877e-06	Aacs	acetoacetyl-CoA synthetase [Source:RGD Symbol;Acc:708522]
ENSRNOG00000023509	7883.19	7764.26	8785.94	5302.65	5292.62	5440.53	8144.46	5345.27	0.607624	3.87595e-11	Irs2	insulin receptor substrate 2 [Source:RGD Symbol;Acc:69316]
ENSRNOG00000030925	120.158	107.193	90.6795	90.2133	66.6426	51.7428	106.01	69.5329	0.607007	0.0359576	Tgif2-ps1	TGFB-induced factor homeobox 2, pseudogene 1 [Source:RGD Symbol;Acc:1596717]
ENSRNOG00000009691	1070.59	904.865	1000.2	656.669	686.32	611.211	991.884	651.4	0.606275	9.21575e-07	Lrrn2	leucine rich repeat neuronal 2 [Source:RGD Symbol;Acc:1305482]
ENSRNOG00000005046	147.736	166.101	119.697	97.5562	95.4879	91.6278	144.511	94.8907	0.605731	0.00949613	Tspan13	tetraspanin 13 [Source:RGD Symbol;Acc:1311788]
ENSRNOG00000006170	94.5509	77.2563	98.8407	63.9885	52.7173	61.4445	90.216	59.3834	0.604777	0.0301866	Bach2	BTB and CNC homology 1, basic leucine zipper transcription factor 2 [Source:RGD Symbol;Acc:1562865]
ENSRNOG00000009658	2283.01	3384.79	3048.65	1918.61	1828.2	1987.78	2905.48	1911.53	0.604191	2.31582e-05	Rnf19a	ring finger protein 19A, RBR E3 ubiquitin protein ligase [Source:RGD Symbol;Acc:1307807]
ENSRNOG00000055687	111.294	202.798	155.062	104.899	100.461	103.486	156.385	102.949	0.603642	0.0198815	AABR07035273.1	-
ENSRNOG00000012273	86.6717	61.8051	72.5436	49.3026	49.7333	46.3529	73.6735	48.4629	0.603451	0.0485774	Dmtn	dematin actin binding protein [Source:RGD Symbol;Acc:1311419]
ENSRNOG00000002864	3204.88	2629.61	2727.64	1906.02	1995.3	1734.46	2854.05	1878.59	0.603123	2.0357e-07	Nacc1	nucleus accumbens associated 1, BEN and BTB (POZ) domain containing [Source:RGD Symbol;Acc:621003]
ENSRNOG00000048043	410.706	479.955	464.279	286.375	326.25	279.195	451.647	297.274	0.602966	6.81467e-05	F2r	coagulation factor II (thrombin) receptor [Source:RGD Symbol;Acc:2586]
ENSRNOG00000012053	172.358	110.09	170.478	97.5562	97.4773	103.486	150.975	99.5063	0.602059	0.0154102	S100a16	S100 calcium binding protein A16 [Source:RGD Symbol;Acc:1306770]
ENSRNOG00000031113	120.158	145.821	134.206	100.703	70.6213	92.7058	133.395	88.0101	0.601647	0.0140744	Zscan22	zinc finger and SCAN domain containing 22 [Source:RGD Symbol;Acc:2322471]
ENSRNOG00000002711	90.6113	135.199	77.0776	75.5274	64.6533	59.2886	100.963	66.4898	0.601523	0.0457089	Nuf2	NUF2, NDC80 kinetochore complex component [Source:RGD Symbol;Acc:1307952]
ENSRNOG00000003703	686.479	710.758	612.087	473.095	462.52	388.071	669.775	441.229	0.60141	1.93838e-05	Mcm6	minichromosome maintenance complex component 6 [Source:RGD Symbol;Acc:61967]
ENSRNOG00000037299	131.977	127.473	145.087	74.4784	113.392	78.6921	134.846	88.8542	0.600129	0.0170438	Smpd5	sphingomyelin phosphodiesterase 5 [Source:RGD Symbol;Acc:2323312]

## Sheet: Table S2.3
Table S2.3. The GO term list (P value<0.01 and FDR<0.01) of downregulated genes in Stat1-knockdown SCs differentiated for 2 days compared to the control
Term_ID	Term_description	ListHit	Enrichment_score	p-value	FDR_bh
GO:0007155	myelination	18	3.97007	6.45e-10	3.76e-08
GO:0042552	cell adhesion	32	3.48061	8.81549e-10	1.95792e-06
GO:0005178	integrin binding	17	4.8027	8.02377e-08	4.90252e-05
GO:0001558	regulation of cell growth	13	5.98388	1.99137e-07	0.000147428
GO:0030335	positive regulation of cell migration	22	3.23487	1.35733e-06	0.000437216
GO:0005102	signaling receptor binding	31	2.44867	4.38161e-06	0.000773613
GO:0005764	lysosome	23	2.83223	7.619e-06	0.000263065
GO:0030198	extracellular matrix organization	12	4.01186	4.26094e-05	0.00499021
GO:0001649	cell differentiation	11	4.31317	4.49e-05	0.00499022
GO:0031643	positive regulation of myelination	5	10.5869	7.01931e-05	0.00653403
GO:0070301	cellular response to hydrogen peroxide	11	4.11019	7.06064e-05	0.00653403
GO:0042246	tissue regeneration	7	6.53894	7.57738e-05	0.00673175
GO:0001822	kidney development	15	3.17606	7.95513e-05	0.00679552
GO:0008285	regulation of cell proliferation	27	2.2216	9.83972e-05	0.00771211
GO:0035457	cellular response to interferon-alpha	5	9.92518	9.94635e-05	0.00771211
GO:0045671	regulation of osteoclast differentiation	6	7.62254	0.000100698	0.00771211
GO:0010469	regulation of signaling receptor activity	27	2.20446	0.000111893	0.00828381
GO:0014070	response to organic cyclic compound	21	2.4887	0.000122683	0.00870724
GO:0090090	negative regulation of canonical Wnt signaling pathway	12	3.59554	0.000125453	0.00870724
GO:0050731	positive regulation of peptidyl-tyrosine phosphorylation	12	3.56194	0.00013734	0.00924343
GO:0005518	collagen binding	9	4.55208	0.000143394	0.0109517
GO:0005788	endoplasmic reticulum lumen	9	4.5562	0.000143781	0.00387103
GO:0048678	response to axon injury	8	5.08169	0.000153517	0.00950491
GO:0007159	leukocyte cell-cell adhesion	6	7.05791	0.000159537	0.00950491
GO:0001503	ossification	11	3.75663	0.000160896	0.00950491
GO:0010838	positive regulation of keratinocyte proliferation	4	12.7042	0.000175462	0.00950491
GO:0048048	embryonic eye morphogenesis	4	12.7042	0.000175462	0.00950491
GO:0032940	secretion by cell	4	12.7042	0.000175462	0.00950491
GO:0046598	positive regulation of viral entry into host cell	4	12.7042	0.000175462	0.00950491
GO:0060700	regulation of ribonuclease activity	4	12.7042	0.000175462	0.00950491
GO:0001730	2'-5'-oligoadenylate synthetase activity	4	12.5435	0.000184204	0.0125054
GO:0051607	defense response to virus	14	3.06654	0.000198063	0.0102792
GO:0032526	response to retinoic acid	10	3.97007	0.00020054	0.0102792
GO:0007566	embryo implantation	8	4.88624	0.000203641	0.0102792
GO:0005887	integral component of plasma membrane	55	1.63938	0.000210687	0.00496825
GO:0006869	lipid transport	9	4.33099	0.00021308	0.0105167
GO:0016323	basolateral plasma membrane	18	2.59765	0.000218645	0.00496825
GO:0045071	negative regulation of viral genome replication	7	5.5581	0.000223017	0.00107679
GO:0005581	collagen trimer	8	4.8141	0.00022712	0.00496825
GO:0008284	positive regulation of cell proliferation	33	1.92665	0.000261428	0.00186286
GO:0035987	endodermal cell differentiation	5	5.47596	0.00192841	0.00446145

## Sheet: Table S2.4
Table S2.4. The GO term list (P value<0.01 and FDR<0.01) of upregulated genes in Stat1-knockdown SCs differentiated for 2 days compared to the control
Term_ID	Term_description	ListHit	Enrichment_score	p-value	FDR_bh
GO:0051301	cell division	29	6.14038	4.0095e-15	5.43206e-12
GO:0007059	chromosome segregation	19	10.7083	5.81279e-15	5.43206e-12
GO:0072686	mitotic spindle	18	10.3966	5.55479e-14	1.92751e-11
GO:0000278	mitotic cell cycle	21	7.18583	1.12627e-12	7.01668e-10
GO:0008017	microtubule binding	30	4.61089	3.00805e-12	1.46793e-09
GO:0005813	centrosome	42	3.40027	4.39448e-12	7.00993e-10
GO:0030496	midbody	22	6.26002	6.06046e-12	7.00993e-10
GO:0005819	spindle	18	7.18112	4.87702e-11	4.09857e-09
GO:0051233	spindle midzone	10	17.5901	5.90572e-11	4.09857e-09
GO:0005871	kinesin complex	13	9.67457	4.91568e-10	2.8429e-08
GO:0000070	mitotic sister chromatid segregation	10	14.1942	7.50996e-10	2.99743e-07
GO:0007052	mitotic spindle organization	11	12.0448	8.0188e-10	2.99743e-07
GO:0005876	spindle microtubule	10	10.7495	1.67763e-08	8.31624e-07
GO:0003777	microtubule motor activity	15	6.04592	2.35008e-08	5.7342e-06
GO:0000775	chromosome, centromeric region	10	9.21388	8.45141e-08	3.6658e-06
GO:0005634	nucleus	173	1.4139	1.14753e-07	4.42438e-06
GO:0000777	condensed chromosome kinetochore	10	8.79506	1.36067e-07	4.72152e-06
GO:0007018	microtubule-based movement	15	5.22606	1.70803e-07	5.12768e-05
GO:0000776	kinetochore	13	5.98902	2.28301e-07	7.20186e-06
GO:0051988	regulation of attachment of spindle microtubules to kinetochore	5	27.3746	2.37973e-07	5.12768e-05
GO:0051256	mitotic spindle midzone assembly	5	27.3746	2.37973e-07	5.12768e-05
GO:0051310	metaphase plate congression	6	19.1622	2.46919e-07	5.12768e-05
GO:0005737	cytoplasm	171	1.38934	4.95781e-07	1.43363e-05
GO:0005524	ATP binding	64	1.85201	1.0371e-06	0.000168701
GO:0000778	condensed nuclear chromosome kinetochore	5	21.499	1.30431e-06	3.48151e-05
GO:0000922	spindle pole	13	5.03078	1.78235e-06	4.41768e-05
GO:0032133	chromosome passenger complex	4	30.9586	2.15637e-06	4.9884e-05
GO:0000281	mitotic cytokinesis	10	6.2827	3.62846e-06	0.000678159
GO:0043949	regulation of cAMP-mediated signaling	4	25.5496	6.58231e-06	0.00111839
GO:1990023	mitotic spindle midzone	5	16.1243	7.68699e-06	0.000166711
GO:0007051	spindle organization	6	11.4973	8.67023e-06	0.00135039
GO:0008574	ATP-dependent microtubule motor activity, plus-end-directed	7	8.91935	9.85004e-06	0.00120171
GO:0005874	microtubule	20	2.98828	1.41548e-05	0.000274153
GO:0045171	intercellular bridge	9	6.11025	1.42212e-05	0.000274153
GO:0032467	positive regulation of cytokinesis	7	8.38347	1.50309e-05	0.00216099
GO:0017017	MAP kinase tyrosine/serine/threonine phosphatase activity	5	14.1071	1.68305e-05	0.00164265
GO:0006270	DNA replication initiation	6	9.99768	2.11275e-05	0.00282053
GO:0016887	ATPase activity	16	3.32632	2.75915e-05	0.00224411
GO:0007080	mitotic metaphase plate congression	7	7.25057	4.10775e-05	0.00511826
GO:0015630	microtubule cytoskeleton	15	3.37485	4.16725e-05	0.000761072
GO:0000793	condensed chromosome	7	7.12863	4.63622e-05	0.000804384
GO:0000086	G2/M transition of mitotic cell cycle	7	7.05977	4.92323e-05	0.00541266
GO:0032465	regulation of cytokinesis	7	7.05977	4.92323e-05	0.00541266
GO:0000779	condensed chromosome, centromeric region	4	17.1992	5.00286e-05	0.000826664
GO:0097431	mitotic spindle pole	6	8.59962	5.37808e-05	0.00084827
GO:0000940	condensed chromosome outer kinetochore	4	15.4793	8.1679e-05	0.00123229
GO:0030071	regulation of mitotic metaphase/anaphase transition	4	15.3298	8.47789e-05	0.00833957
GO:0051315	attachment of mitotic spindle microtubules to kinetochore	4	15.3298	8.47789e-05	0.00833957
GO:0006468	protein phosphorylation	28	2.18551	9.77721e-05	0.0091368
GO:0031100	animal organ regeneration	10	4.30612	0.000106795	0.00950473
GO:0004674	protein serine/threonine kinase activity	21	2.49099	0.000122973	0.00841017
GO:0008138	protein tyrosine/serine/threonine phosphatase activity	7	6.01087	0.000144561	0.00841017
GO:0010997	anaphase-promoting complex binding	3	23.7	0.000155106	0.00841017
GO:0061673	mitotic spindle astral microtubule	3	23.219	0.000164932	0.00229997
GO:0005814	centriole	11	3.76709	0.000165704	0.00229997

## Sheet: Table S2.5
Table S2.5. The GSEA term list (|NES|>1，NOM p-val<0.05，FDR q-val<0.25) of downregulated and d upregulated genes in Stat1-knockdown SCs differentiated for 2 days compared to the control
NAME	SIZE	ES	NES	NOM p-val	FDR q-val
CELL_DIFFERENTIATION(GO:0030154)	22	-0.639597	-1.58274	0	0.0181777
CELLULAR_DEVELOPMENTAL_PROCESS(GO:0048869)	27	-0.688539	-1.55009	0	0.0257646
REGULATION_OF_MULTICELLULAR_ORGANISMAL_PROCESS(GO:0051239)	17	-0.738746	-1.53367	0	0.0247655
REGULATION_OF_DEVELOPMENTAL_PROCESS(GO:0050793)	17	-0.800634	-1.52179	0	0.196742
LIPOPROTEIN_METABOLIC_PROCESS(GO:0042157)	29	-0.701671	-1.43794	0	0.214463
INTERSPECIES_INTERACTION_BETWEEN_ORGANISMS(GO:0044419)	17	-0.865896	-1.50069	0	0.154565
DEVELOPMENTAL_PROCESS(GO:0032502)	110	-0.552037	-1.49001	0	0.14277
IRON_ION_BINDING(GO:0005506)	123	-0.651423	-1.43734	0	0.203809
REGULATORY_REGION_NUCLEIC_ACID_BINDING(GO:0001067)	17	-0.669917	-1.46402	0	0.179561
TRANSCRIPTION_REGULATORY_REGION_DNA_BINDING(GO:0044212)	17	-0.669917	-1.46402	0	0.166735
LIPID_BINDING(GO:0008289)	120	-0.528847	-1.41848	0	0.229852
TISSUE_DEVELOPMENT(GO:0009888)	24	-0.796553	-1.41476	0	0.237412
ANATOMICAL_STRUCTURE_DEVELOPMENT(GO:0048856)	108	-0.51504	-1.41285	0	0.239361
GROWTH_FACTOR_BINDING(GO:0019838)	21	-0.818794	-1.40177	0	0.12706
ORGANELLE_SUBCOMPARTMENT(GO:0031984)	51	-0.664321	-1.39824	0	0.127143
EXTRACELLULAR_REGION(GO:0005576)	358	-0.517443	-1.33389	0	0.152547
EXOPEPTIDASE_ACTIVITY(GO:0008238)	41	-0.463379	-1.33131	0	0.152331
ENDOMEMBRANE_SYSTEM(GO:0012505)	123	-0.533281	-1.32871	0	0.249859
COFACTOR_BINDING(GO:0048037)	292	-0.422626	-1.30768	0	0.160305
MEMBRANE_LIPID_METABOLIC_PROCESS(GO:0006643)	22	-0.65804	-1.3022	0	0.161447
MEMBRANE_LIPID_BIOSYNTHETIC_PROCESS(GO:0046467)	17	-0.606237	-1.25414	0	0.153342
LIPID_METABOLIC_PROCESS(GO:0006629)	168	-0.393343	-1.22743	0	0.153629
MEMBRANE_PART(GO:0044425)	3003	-0.377183	-1.22507	0	0.155016
RECEPTOR_REGULATOR_ACTIVITY(GO:0030545)	211	-0.480267	-1.22271	0	0.155428
RECEPTOR_LIGAND_ACTIVITY(GO:0048018)	211	-0.480267	-1.22271	0	0.154905
LIPID_BIOSYNTHETIC_PROCESS(GO:0008610)	49	-0.426828	-1.21795	0	0.15431
CELL_SURFACE_RECEPTOR_SIGNALING_PATHWAY(GO:0007166)	83	-0.423846	-1.2192	0	0.154846
CELLULAR_LIPID_METABOLIC_PROCESS(GO:0044255)	87	-0.383659	-1.21801	0	0.154764
MOLECULAR_FUNCTION_REGULATOR(GO:0098772)	498	-0.379845	-1.20556	0	0.156165
SYSTEM_DEVELOPMENT(GO:0048731)	30	-0.456276	-1.20466	0	0.156354
NEGATIVE_REGULATION_OF_CELLULAR_PROCESS(GO:0048523)	76	-0.398583	-1.14833	0	0.166546
CELLULAR_RESPONSE_TO_ORGANIC_SUBSTANCE(GO:0071310)	21	-0.424051	-1.14026	0	0.163494
CELLULAR_RESPONSE_TO_CHEMICAL_STIMULUS(GO:0070887)	21	-0.424051	-1.14026	0	0.163127
TRANSFERASE_ACTIVITY,_TRANSFERRING_HEXOSYL_GROUPS(GO:0016758)	88	-0.406956	-1.13927	0	0.163417
MONOVALENT_INORGANIC_CATION_TRANSPORT(GO:0015672)	94	-0.384963	-1.13921	0	0.163125
ORGANONITROGEN_COMPOUND_METABOLIC_PROCESS(GO:1901564)	1972	-0.316993	-1.08257	0	0.168831
LYSOSOME(RNO04142)	140	-0.60242	-1.26955	0	0.125643
CELL_CYCLE(RNO04110)	133	0.531112	1.20081	0	0.0510036
OOCYTE_MEIOSIS(RNO04114)	140	0.45881	1.19891	0.0194726	0.0838427
NICOTINE_ADDICTION(RNO05033)	43	0.54156	1.16929	0.016537	0.195901
RNA_DEGRADATION(RNO03018)	115	0.426471	1.16198	0.288462	0.194405
HEDGEHOG_SIGNALING_PATHWAY(RNO04340)	50	0.450701	1.16126	0.0111111	0.188992
NEUROTROPHIN_SIGNALING_PATHWAY(RNO04722)	132	0.38095	1.16049	0	0.184051
CIRCADIAN_RHYTHM(RNO04710)	32	0.413163	1.14543	0.0223062	0.189089
AMINOACYL-TRNA_BIOSYNTHESIS(RNO00970)	50	0.407503	1.14454	0.0113852	0.185995
PROGESTERONE-MEDIATED_OOCYTE_MATURATION(RNO04914)	101	0.449514	1.1407	0.0167984	0.183804
2-OXOCARBOXYLIC_ACID_METABOLISM(RNO01210)	21	0.461802	1.12686	0.0217308	0.186372
PROTEIN_DIGESTION_AND_ABSORPTION(RNO04974)	105	0.447477	1.12644	0.0187683	0.182964
SPINOCEREBELLAR_ATAXIA(RNO05017)	156	0.397742	1.11723	0.0111111	0.185003
ANTIFOLATE_RESISTANCE(RNO01523)	35	0.461885	1.09193	0.0313954	0.19577
GLYCINE,_SERINE_AND_THREONINE_METABOLISM(RNO00260)	50	0.430271	1.09052	0.023384	0.192673
AMPK_SIGNALING_PATHWAY(RNO04152)	142	0.341867	1.08854	0.0629921	0.189849
AMPHETAMINE_ADDICTION(RNO05031)	75	0.400949	1.08067	0.0172414	0.190292
CENTRAL_CARBON_METABOLISM_IN_CANCER(RNO05230)	85	0.33666	1.07441	0.02	0.191129
VALINE,_LEUCINE_AND_ISOLEUCINE_DEGRADATION(RNO00280)	54	0.326437	1.06096	0	0.195219
TASTE_TRANSDUCTION(RNO04742)	89	0.382957	1.04792	0.0193974	0.199162
SPLICEOSOME(RNO03040)	199	0.386592	1.02571	0.041502	0.1
BLADDER_CANCER(RNO05219)	45	0.329992	1.02531	0.0426692	0.1
GLUTAMATERGIC_SYNAPSE(RNO04724)	126	0.328805	1.02314	0.0345756	0.1
TERPENOID_BACKBONE_BIOSYNTHESIS(RNO00900)	26	0.329886	1.02036	0.0515658	0.1
OXYTOCIN_SIGNALING_PATHWAY(RNO04921)	169	0.365111	1.01899	0.0377282	0.199442
ASCORBATE_AND_ALDARATE_METABOLISM(RNO00053)	16	0.444755	1.01122	0.0350093	0.1
INSULIN_SIGNALING_PATHWAY(RNO04910)	152	0.334538	1.00744	0.0601594	0.199442
GLYCEROLIPID_METABOLISM(RNO00561)	71	0.35146	1.00536	0.0299228	0.197949
PYRUVATE_METABOLISM(RNO00620)	50	0.368639	1.00271	0.0225989	0.196432
