# Supplementary material for: The transcription factor Stat-1 is essential for Schwann cell differentiation, myelination and myelin sheath regeneration
Source: Mol Med. 2023 Jun 26;29:79. doi: 10.1186/s10020-023-00667-w (PMC10291779; doi:10.1186/s10020-023-00667-w)
Supplement: Supplementary file 4 — Additional file 4: Table S3. The analysis of ChIP-Seq data. [file 10020_2023_667_MOESM4_ESM.xlsx]

## Sheet: Summary
		Table S3. The analysis of ChIPseq data
		Table S3.1. The significant ChIP-seq peaks (Peak score > 40) for Stat1 occupancy on the target gene promoters
		Table S3.2. The GO enrichment analysis of the top 500 peak-related genes
		Table S3.3. The overlap of genes with top 500 peak in the promoter related genes (ChIPseq) and 386 differentially expressed genes (p value<0.05 and FC>2) between Stat1-KD groups and the control groups (RNAseq)
		Table S3.4. The myelination-related genes occupanced by Stat1

## Sheet: Table S3.1
Table S3.1. The significant ChIP-seq peaks (Peak score > 40) for Stat1 occupancy on the target gene promoters
Seqnames	start	end	width	strand	Peak	Peak score	annotation	geneLength	Gene Id	Transcript Id	DistanceToTSS	Ensembl	Name	Gene description
chr14	46644850	46645670	821	*	Peak_1	2344	Promoter (<=1kb)		100861534	NR_046238	-495	ENSRNOG00000059852	Rn5-8s	5.8S ribosomal RNA
chr14	46643712	46644084	373	*	Peak_5	754	Promoter (<=1kb)		24723	NR_046239	490	NA	Rn45s	45S pre-ribosomal RNA
chr1	11906119	11906367	249	*	Peak_7	742	Promoter (<=1kb)		100861534	NR_046238	227	ENSRNOG00000059852	Rn5-8s	5.8S ribosomal RNA
chr12	1510324	1510662	339	*	Peak_10	685	Promoter (<=1kb)		24720	NR_033176	0	ENSRNOG00000050259	Rn5s	5S RNA
chr6	30631282	30631868	587	*	Peak_13	618	Promoter (<=1kb)		100861534	NR_046238	381	ENSRNOG00000059852	Rn5-8s	5.8S ribosomal RNA
chr5	91132223	91132461	239	*	Peak_21	471	Promoter (<=1kb)		100861534	NR_046238	-505	ENSRNOG00000059852	Rn5-8s	5.8S ribosomal RNA
chr16	15111114	15111806	693	*	Peak_22	461	Promoter (<=1kb)		683469	NM_001115040	0	ENSRNOG00000039601		similar to RNA polymerase II transcription factor SIII subunit A2 (Elongin A2) (EloA2) (Transcription elongation factor B polypeptide 3B)
chr7	23011429	23012002	574	*	Peak_48	296	Promoter (<=1kb)		300308	NM_001013952	0	ENSRNOG00000048230		similar to hypothetical protein 4930509O22
chr12	1509322	1509522	201	*	Peak_55	269	Promoter (<=1kb)		24720	NR_033176	995	ENSRNOG00000050259	Rn5s	5S RNA
chr2	191292681	191293544	864	*	Peak_137	197	Promoter (<=1kb)		499657	NM_001109187	830	ENSRNOG00000043325	S100a7l2	S100 calcium binding protein A7 like 2
chr14	46648929	46649300	372	*	Peak_141	194	Promoter (1-2kb)		100861535	NR_046246	1834	NA	Rn28s	28S ribosomal RNA
chrX	17484505	17485663	1159	*	Peak_245	160	Promoter (1-2kb)		302879	NM_182818	1058	ENSRNOG00000028033	Smptb	polypyrimidine tract-binding protein
chr1	221800099	221800283	185	*	Peak_252	159	Promoter (1-2kb)		116595	NM_053846	-1241	ENSRNOG00000021103	Nrxn2	neurexin 2
chr20	45814089	45814918	830	*	Peak_276	158	Promoter (1-2kb)		83683	NM_031806	1022	ENSRNOG00000049580	Gpr6	G protein-coupled receptor 6
chr1	168943815	168944027	213	*	Peak_288	157	Promoter (1-2kb)		361619	NM_198776	-1540	ENSRNOG00000047098	Hbb-b1	hemoglobin, beta adult major chain
chr1	11905584	11905818	235	*	Peak_328	150	Promoter (<=1kb)		100861534	NR_046238	776	ENSRNOG00000059852	Rn5-8s	5.8S ribosomal RNA
chr1	213534181	213534748	568	*	Peak_406	143	Promoter (<=1kb)		502372	NM_001025058	0	ENSRNOG00000024073	Syce1	synaptonemal complex central element protein 1
chr9	13875324	13876087	764	*	Peak_409	143	Promoter (1-2kb)		316205	NM_001039699	1043	ENSRNOG00000011803	Lrfn2	leucine rich repeat and fibronectin type III domain containing 2
chr4	156564446	156564893	448	*	Peak_428	142	Promoter (1-2kb)		502891	NM_001099510	-1008	ENSRNOG00000037155	Vom2r51	vomeronasal 2 receptor, 51
chr7	117586532	117586756	225	*	Peak_483	138	Promoter (<=1kb)		366951	NM_001130570	347	ENSRNOG00000025594	Scrt1	scratch family transcriptional repressor 1
chr13	51023260	51023454	195	*	Peak_490	137	Promoter (<=1kb)		89824	NM_001309820	123	ENSRNOG00000053272	Chi3l1	chitinase 3 like 1
chr14	102293085	102293595	511	*	Peak_507	136	Promoter (<=1kb)		498420	NM_001109094	82	ENSRNOG00000006185	Etaa1	Ewing tumor-associated antigen 1
chrX	153455287	153455560	274	*	Peak_652	130	Promoter (1-2kb)		293925	NM_001173448	1450	ENSRNOG00000056271	RGD1564599	RGD1564599
chr6	129397680	129397896	217	*	Peak_731	127	Promoter (1-2kb)		25245	NM_173100	-1572	ENSRNOG00000047300	Bdkrb2	bradykinin receptor B2
chr1	79689233	79689439	207	*	Peak_861	123	Promoter (1-2kb)		24256	NM_001270654	1021	ENSRNOG00000038101	Psg19	pregnancy specific glycoprotein 19
chr7	10935958	10936714	757	*	Peak_982	120	Promoter (<=1kb)		299639	NM_001106771	0	ENSRNOG00000006759	Ankrd24	ankyrin repeat domain 24
chr6	15190442	15191262	821	*	Peak_1028	120	Promoter (<=1kb)		60391	NM_021767	398	ENSRNOG00000050220	Nrxn1	neurexin 1
chr1	217902476	217902691	216	*	Peak_1061	118	Promoter (<=1kb)		309135	NM_001107564	-3	ENSRNOG00000020865	Ano1	anoctamin 1
chr9	82556670	82557296	627	*	Peak_1097	116	Promoter (<=1kb)		64362	NM_022531	88	ENSRNOG00000019810	Des	desmin
chr14	24123076	24123292	217	*	Peak_1146	115	Promoter (<=1kb)		365265	NM_001004020	0	ENSRNOG00000002002	Tmprss11b	transmembrane serine protease 11B
chr5	56798038	56798988	951	*	Peak_1222	115	Promoter (<=1kb)		690918	NM_001109613	536	ENSRNOG00000042246	Tmem215	transmembrane protein 215
chr12	48255432	48255800	369	*	Peak_1308	113	Promoter (<=1kb)		304577	NM_001013124	-632	ENSRNOG00000000692	Ung	uracil-DNA glycosylase
chr16	75581140	75581699	560	*	Peak_1452	111	Promoter (<=1kb)		641647	NM_001037523	0	ENSRNOG00000038128	Defb33	defensin beta 33
chr5	60850827	60851069	243	*	Peak_1530	111	Promoter (<=1kb)		298081	NM_001013090	0	ENSRNOG00000012454	Trmt10b	tRNA methyltransferase 10B
chr4	91372978	91373175	198	*	Peak_1586	110	Promoter (<=1kb)		500153	NM_001134622	-766	ENSRNOG00000029321	Ccser1	coiled-coil serine-rich protein 1
chr6	105215401	105215630	230	*	Peak_1615	110	Promoter (1-2kb)		100302447	NM_001163153	-1072	ENSRNOG00000047115	Cox16	cytochrome c oxidase assembly factor COX16
chr6	128894378	128894588	211	*	Peak_1622	110	Promoter (<=1kb)		690575	NM_001109601	173	ENSRNOG00000025233	Tcl1a	T-cell leukemia/lymphoma 1A
chr16	75240202	75240496	295	*	Peak_1634	109	Promoter (<=1kb)		641631	NM_001037507	807	ENSRNOG00000038147	Defb2	defensin beta 2
chr4	42692924	42693774	851	*	Peak_1637	109	Promoter (<=1kb)		24255	NM_031506	0	ENSRNOG00000055103	Cftr	cystic fibrosis transmembrane conductance regulator
chr11	70496351	70496543	193	*	Peak_1670	108	Promoter (1-2kb)		266733	NM_153625	1894	ENSRNOG00000001792	Slc12a8	solute carrier family 12, member 8
chr18	30019075	30019689	615	*	Peak_1675	108	Promoter (1-2kb)		394223	NM_199486	1157	ENSRNOG00000020119	Pcdha11	protocadherin alpha 11
chr3	171167255	171167581	327	*	Peak_1698	107	Promoter (<=1kb)		100360757	NM_001322486	264	ENSRNOG00000028661	Ctcfl	CCCTC-binding factor like
chr7	118685360	118685623	264	*	Peak_1708	107	Promoter (<=1kb)		315108	NM_001277359	343	ENSRNOG00000042771	Apol3	apolipoprotein L, 3
chr1	197770383	197771035	653	*	Peak_1746	106	Promoter (<=1kb)		81511	NM_030853	0	ENSRNOG00000017429	Lat	linker for activation of T cells
chr10	34165623	34165795	173	*	Peak_1747	106	Promoter (<=1kb)		303088	NM_001134737	804	ENSRNOG00000002388	Trim41	tripartite motif-containing 41
chr8	49710912	49711081	170	*	Peak_1748	106	Promoter (<=1kb)		29639	NM_017349	435	ENSRNOG00000016469	Fxyd2	FXYD domain-containing ion transport regulator 2
chr15	46592338	46592492	155	*	Peak_1764	105	Promoter (1-2kb)		364403	NM_001025751	1078	ENSRNOG00000010798	Blk	BLK proto-oncogene, Src family tyrosine kinase
chr10	15213107	15213678	572	*	Peak_1773	105	Promoter (1-2kb)		287156	NM_181823	-1368	ENSRNOG00000019930	Rhot2	ras homolog family member T2
chr1	66003190	66003382	193	*	Peak_1851	105	Promoter (<=1kb)		292615	NM_001099473	-967	ENSRNOG00000050831	Vom2r35	vomeronasal 2 receptor, 35
chr2	83392160	83392512	353	*	Peak_1905	105	Promoter (<=1kb)		114028	NM_001271502	-770	ENSRNOG00000010649	Ctnnd2	catenin delta 2
chr5	106921566	106922152	587	*	Peak_1932	105	Promoter (<=1kb)		298205	NM_001106667	980	ENSRNOG00000033823	Ifna4	interferon, alpha 4
chr7	44120774	44121005	232	*	Peak_1961	105	Promoter (<=1kb)		299757	NM_001102381	0	ENSRNOG00000004179	Nts	neurotensin
chrX	16304386	16304952	567	*	Peak_1984	105	Promoter (1-2kb)		79254	NM_024402	1126	ENSRNOG00000002921	Akap4	A-kinase anchoring protein 4
chr5	146067811	146068123	313	*	Peak_2025	105	Promoter (1-2kb)		682102	NM_001134732	1500	ENSRNOG00000048129		hypothetical protein LOC682102
chr3	175477534	175477864	331	*	Peak_2049	105	Promoter (1-2kb)		85268	NM_001270564	1531	ENSRNOG00000061153	Hrh3	histamine receptor H3
chr1	198577179	198577344	166	*	Peak_2078	104	Promoter (<=1kb)		24796	NM_001271086	0	ENSRNOG00000036711	Spn	sialophorin
chr16	15110012	15110770	759	*	Peak_2079	104	Promoter (<=1kb)		683469	NM_001115040	815	ENSRNOG00000039601		similar to RNA polymerase II transcription factor SIII subunit A2 (Elongin A2) (EloA2) (Transcription elongation factor B polypeptide 3B)
chr5	154259977	154260187	211	*	Peak_2093	104	Promoter (<=1kb)		57302	NM_001164142	0	ENSRNOG00000009260	Cnr2	cannabinoid receptor 2
chr8	47107210	47107765	556	*	Peak_2130	103	Promoter (<=1kb)		24406	NM_012572	152	ENSRNOG00000030910	Grik4	glutamate ionotropic receptor kainate type subunit 4
chr16	21090557	21090746	190	*	Peak_2135	103	Promoter (1-2kb)		361129	NM_001108398	-1049	ENSRNOG00000049949	Hapln4	hyaluronan and proteoglycan link protein 4
chr9	113919284	113919861	578	*	Peak_2159	103	Promoter (<=1kb)		367328	NM_001127390	368	ENSRNOG00000053306	Washc1	WASH complex subunit 1
chr2	191294869	191295071	203	*	Peak_2207	102	Promoter (<=1kb)		499657	NM_001109187	-495	ENSRNOG00000043325	S100a7l2	S100 calcium binding protein A7 like 2
chr4	6448211	6448367	157	*	Peak_2231	102	Promoter (1-2kb)		499968	NM_001025148	1582	ENSRNOG00000040301	Galntl5	polypeptide N-acetylgalactosaminyltransferase-like 5
chr3	149625693	149625924	232	*	Peak_2324	102	Promoter (<=1kb)		246238	NM_172031	826	ENSRNOG00000013859	Bpifa1	BPI fold containing family A, member 1
chr2	168259893	168260064	172	*	Peak_2345	101	Promoter (<=1kb)		691791	NM_001166763	472	ENSRNOG00000049810	Vom1r55	vomeronasal 1 receptor 55
chr18	29968213	29968571	359	*	Peak_2424	101	Promoter (1-2kb)		116780	NM_053941	1968	NA	Pcdha3	protocadherin alpha 3
chr8	41447322	41447593	272	*	Peak_2518	101	Promoter (1-2kb)		171573	NM_138537	-1600	ENSRNOG00000008563		spleen protein 1 precursor
chr1	91464527	91465069	543	*	Peak_2547	101	Promoter (1-2kb)		89787	NM_053541	-1924	ENSRNOG00000011451	Lrp3	LDL receptor related protein 3
chr17	62300400	62300743	344	*	Peak_2571	100	Promoter (<=1kb)		266707	NM_001100487	-745	ENSRNOG00000018407	Gjd4	gap junction protein, delta 4
chr7	116606840	116607158	319	*	Peak_2586	100	Promoter (<=1kb)		300025	NM_001134839	250	ENSRNOG00000007334	Ly6h	lymphocyte antigen 6 family member H
chr17	12763083	12763385	303	*	Peak_2612	100	Promoter (<=1kb)		291006	NM_001169578	331	ENSRNOG00000032328	Diras2	DIRAS family GTPase 2
chr11	81444572	81445016	445	*	Peak_2664	99	Promoter (<=1kb)		24903	NM_012696	0	ENSRNOG00000030387	Kng2	kininogen 2
chr12	48790410	48791306	897	*	Peak_2707	98	Promoter (1-2kb)		60669	NM_022218	1149	ENSRNOG00000000704	Cmklr1	chemerin chemokine-like receptor 1
chr1	198269050	198269326	277	*	Peak_2800	97	Promoter (1-2kb)		499265	NM_001109155	-1957	ENSRNOG00000036713	RGD1563217	similar to RIKEN cDNA 4930451I11
chr15	35164061	35164763	703	*	Peak_2837	97	Promoter (1-2kb)		691670	NM_001109646	1448	ENSRNOG00000049919		similar to natural killer cell protease 7
chr1	85221565	85221860	296	*	Peak_2846	97	Promoter (1-2kb)		245917	NM_139086	-1328	NA	Sycn	syncollin
chr1	72809503	72809833	331	*	Peak_2914	96	Promoter (<=1kb)		171125	NM_001191945	-712	ENSRNOG00000058906	Ptprh	protein tyrosine phosphatase, receptor type, H
chr10	53622838	53623067	230	*	Peak_2919	96	Promoter (1-2kb)		24583	NM_012604	1463	ENSRNOG00000046276	Myh3	myosin heavy chain 3
chr18	69942961	69943189	229	*	Peak_2937	96	Promoter (<=1kb)		54268	NM_019319	461	ENSRNOG00000015401	Mapk4	mitogen-activated protein kinase 4
chr6	110903234	110903539	306	*	Peak_2943	96	Promoter (<=1kb)		314329	NM_001012470	749	ENSRNOG00000011026	Irf2bpl	interferon regulatory factor 2 binding protein-like
chr17	36334147	36334290	144	*	Peak_2948	96	Promoter (<=1kb)		291105	NM_001137626	11	ENSRNOG00000029273	E2f3	E2F transcription factor 3
chr20	294941	295095	155	*	Peak_2962	96	Promoter (<=1kb)		294141	NM_001009651	-243	ENSRNOG00000000728	Clic2	chloride intracellular channel 2
chr18	29981778	29982685	908	*	Peak_3165	95	Promoter (1-2kb)		393087	NM_199505	1510	NA	Pcdha5	protocadherin alpha 5
chr18	30809793	30810544	752	*	Peak_3166	95	Promoter (1-2kb)		553129	NM_001037140	1389	NA	Pcdhga1	protocadherin gamma subfamily A, 1
chr20	10014414	10014599	186	*	Peak_3190	95	Promoter (1-2kb)		361818	NM_001012176	-1223	ENSRNOG00000057862	Rsph1	radial spoke head component 1
chr2	200631862	200632292	431	*	Peak_3235	95	Promoter (1-2kb)		24470	NM_012584	1025	ENSRNOG00000019417	Hsd3b5	hydroxy-delta-5-steroid dehydrogenase, 3 beta- and steroid delta-isomerase 5
chr4	155923258	155923841	584	*	Peak_3313	95	Promoter (<=1kb)		362431	NM_001005891	-179	ENSRNOG00000010018	Clec4a3	C-type lectin domain family 4, member A3
chr1	65565918	65566378	461	*	Peak_3546	94	Promoter (1-2kb)		308366	NM_001107478	1745	ENSRNOG00000027459	Zbtb45	zinc finger and BTB domain containing 45
chr1	89111146	89111311	166	*	Peak_3578	94	Promoter (1-2kb)		361545	NM_001014159	-1920	ENSRNOG00000024278	Rbm42	RNA binding motif protein 42
chr7	115970217	115970391	175	*	Peak_3631	94	Promoter (<=1kb)		300017	NM_001130545	-913	ENSRNOG00000006058	Lypd2	Ly6/Plaur domain containing 2
chr8	130430999	130431394	396	*	Peak_3633	94	Promoter (1-2kb)		301073	NM_001106868	-1928	ENSRNOG00000019404	Hhatl	hedgehog acyltransferase-like
chr5	155250958	155251134	177	*	Peak_3677	93	Promoter (<=1kb)		29687	NM_019262	859	ENSRNOG00000012749	C1qb	complement C1q B chain
chr1	112946413	112946740	328	*	Peak_3681	93	Promoter (<=1kb)		29707	NM_017295	0	ENSRNOG00000010803	Gabra5	gamma-aminobutyric acid type A receptor alpha 5 subunit
chr3	81815967	81816134	168	*	Peak_3694	93	Promoter (1-2kb)		80977	NM_030839	1680	ENSRNOG00000008000	Syt13	synaptotagmin 13
chr15	15276264	15276721	458	*	Peak_3711	93	Promoter (<=1kb)		26989	NM_013219	775	ENSRNOG00000008570	Cadps	calcium dependent secretion activator
chr7	125795725	125796034	310	*	Peak_3726	93	Promoter (<=1kb)		300115	NM_001004242	0	ENSRNOG00000033570	Arhgap8	Rho GTPase activating protein 8
chr1	224390868	224391082	215	*	Peak_3763	93	Promoter (1-2kb)		171397	NM_134379	-1369	ENSRNOG00000049826	UST4r	integral membrane transport protein UST4r
chr2	44503978	44504391	414	*	Peak_3840	93	Promoter (<=1kb)		310090	NM_001077647	0	ENSRNOG00000026686	Ddx4	DEAD-box helicase 4
chr5	68907340	68907550	211	*	Peak_3878	93	Promoter (1-2kb)		298051	NM_001346301	-1281	ENSRNOG00000005721	RGD1309291	similar to RIKEN cDNA 4930547C10
chr12	18680997	18681186	190	*	Peak_3943	93	Promoter (1-2kb)		170509	NM_001024232	1188	ENSRNOG00000001379	Cyp3a62	cytochrome P450, family 3, subfamily a, polypeptide 62
chr7	130449988	130450272	285	*	Peak_4057	91	Promoter (<=1kb)		315222	NM_001034933	545	ENSRNOG00000012953	Arsa	arylsulfatase A
chr8	93489932	93490122	191	*	Peak_4058	91	Promoter (1-2kb)		83684	NM_031807	-1639	ENSRNOG00000010694	Tpbg	trophoblast glycoprotein
chr2	192778601	192778994	394	*	Peak_4226	91	Promoter (1-2kb)		24899	NM_031536	1637	ENSRNOG00000009326	Smcp	sperm mitochondria-associated cysteine-rich protein
chr9	88916699	88916921	223	*	Peak_4369	91	Promoter (1-2kb)		29538	NM_019233	-1505	ENSRNOG00000015992	Ccl20	C-C motif chemokine ligand 20
chr11	37599447	37600199	753	*	Peak_4403	91	Promoter (<=1kb)		171119	NM_133587	0	ENSRNOG00000027992	Dscam	DS cell adhesion molecule
chr3	120414119	120414362	244	*	Peak_4413	91	Promoter (<=1kb)		296138	NM_001106508	-33	ENSRNOG00000016179	Acoxl	acyl-CoA oxidase-like
chr3	170253089	170253853	765	*	Peak_4414	91	Promoter (<=1kb)		29310	NM_001025270	188	ENSRNOG00000004451	Mc3r	melanocortin 3 receptor
chr9	81559872	81560319	448	*	Peak_4433	91	Promoter (<=1kb)		338443	NM_177936	267	ENSRNOG00000058260	Gpbar1	G protein-coupled bile acid receptor 1
chr14	77812107	77812362	256	*	Peak_4641	89	Promoter (1-2kb)		498392	NM_001134604	-1960	ENSRNOG00000028108	Cytl1	cytokine like 1
chr20	4487782	4488135	354	*	Peak_4660	89	Promoter (1-2kb)		24298	NM_057101	1146	ENSRNOG00000000428	Cyp21a1	cytochrome P450, family 21, subfamily a, polypeptide 1
chr3	80022713	80022886	174	*	Peak_4679	89	Promoter (1-2kb)		24162	NM_016988	1273	ENSRNOG00000013594	Acp2	acid phosphatase 2, lysosomal
chr1	71135104	71135449	346	*	Peak_4734	89	Promoter (<=1kb)		499067	NM_001109138	352	ENSRNOG00000042502	Smim17	small integral membrane protein 17
chr9	100283052	100283192	141	*	Peak_4748	89	Promoter (1-2kb)		24792	NM_030656	1713	ENSRNOG00000023856	Agxt	alanine--glyoxylate and serine--pyruvate aminotransferase
chrX	70205551	70205715	165	*	Peak_4823	89	Promoter (1-2kb)		104796155	NR_128705	-1300	ENSRNOG00000061112	Mir676	microRNA 676
chr1	88923385	88923837	453	*	Peak_4837	89	Promoter (<=1kb)		64563	NM_022628	952	ENSRNOG00000020873	Nphs1	NPHS1 adhesion molecule, nephrin
chr10	110310321	110310516	196	*	Peak_4850	88	Promoter (1-2kb)		691099	NM_001109622	-1807	ENSRNOG00000036671	Tex19.2	testis expressed gene 19.2
chr10	18784323	18784827	505	*	Peak_4898	88	Promoter (<=1kb)		65023	NM_022929	-240	ENSRNOG00000005365	Kcnip1	potassium voltage-gated channel interacting protein 1
chr12	2203361	2203854	494	*	Peak_4935	88	Promoter (1-2kb)		246250	NM_144741	1452	ENSRNOG00000001001	Retn	resistin
chr2	220296915	220297108	194	*	Peak_4961	87	Promoter (1-2kb)		295401	NM_001001508	-1131	ENSRNOG00000016872	Plppr4	phospholipid phosphatase related 4
chr19	56677620	56677855	236	*	Peak_5000	87	Promoter (<=1kb)		29437	NM_019212	-536	ENSRNOG00000017786	Acta1	actin, alpha 1, skeletal muscle
chr3	113311342	113311685	344	*	Peak_5010	87	Promoter (<=1kb)		311355	NM_001080783	442	ENSRNOG00000014436	Ppip5k1	diphosphoinositol pentakisphosphate kinase 1
chr6	78119621	78119781	161	*	Peak_5021	87	Promoter (<=1kb)		171151	NM_133614	226	ENSRNOG00000008931	Slc25a21	solute carrier family 25 member 21
chr3	148103813	148104013	201	*	Peak_5061	87	Promoter (<=1kb)		641644	NM_001037516	470	ENSRNOG00000036895	Defb25	defensin beta 25
chr10	41409459	41409702	244	*	Peak_5068	87	Promoter (<=1kb)		64042	NM_022275	-941	ENSRNOG00000014081	Nmur2	neuromedin U receptor 2
chr4	117294736	117295124	389	*	Peak_5166	87	Promoter (<=1kb)		25129	NM_019137	958	ENSRNOG00000015719	Egr4	early growth response 4
chr9	100307589	100308004	416	*	Peak_5176	87	Promoter (<=1kb)		501185	NM_001109311	-760	ENSRNOG00000023557	Mab21l4	mab-21 like 4
chrX	2655561	2656359	799	*	Peak_5287	86	Promoter (<=1kb)		302302	NM_207600	796	ENSRNOG00000004258	Chst7	carbohydrate sulfotransferase 7
chr15	34624290	34624621	332	*	Peak_5489	86	Promoter (<=1kb)		408240	NM_001135010	458	ENSRNOG00000049096	Mcpt8l2	mast cell protease 8-like 2
chr17	43356399	43356727	329	*	Peak_5557	86	Promoter (1-2kb)		306942	NM_201561	-1161	ENSRNOG00000016628	Scgn	secretagogin, EF-hand calcium binding protein
chr1	75694324	75694682	359	*	Peak_5565	86	Promoter (1-2kb)		365194	NM_001108907	1092	ENSRNOG00000014787	Cabp5	calcium binding protein 5
chr18	30583507	30583984	478	*	Peak_5581	86	Promoter (1-2kb)		680203	NM_001109395	1977	ENSRNOG00000033123	Pcdhb20	protocadherin beta 20
chr1	83103807	83104476	670	*	Peak_5584	86	Promoter (<=1kb)		361523	NM_001198676	0	ENSRNOG00000020775	Cyp2b2	cytochrome P450, family 2, subfamily b, polypeptide 2
chr2	196114610	196114815	206	*	Peak_5672	86	Promoter (1-2kb)		140927	NM_080892	-1828	ENSRNOG00000053812	Selenbp1	selenium binding protein 1
chr4	166014076	166014340	265	*	Peak_5779	86	Promoter (1-2kb)		257651	NM_172065	1995	ENSRNOG00000010485	Prpmp5	proline-rich protein MP5
chr5	110325687	110325955	269	*	Peak_5814	86	Promoter (<=1kb)		502968	NM_001109357	985	ENSRNOG00000033600	Zfp352	zinc finger protein 352
chr5	1349655	1349886	232	*	Peak_5822	86	Promoter (1-2kb)		312890	NM_001107897	-1709	ENSRNOG00000005850	Gdap1	ganglioside-induced differentiation-associated-protein 1
chrX	130008145	130008484	340	*	Peak_5997	86	Promoter (1-2kb)		298164	NM_001195270	1058	ENSRNOG00000045953	Tex13c	TEX13 family member C
chr2	113006649	113006939	291	*	Peak_6053	86	Promoter (1-2kb)		246775	NM_145681	-1385	ENSRNOG00000013269	Tnfsf10	TNF superfamily member 10
chr7	13014549	13014951	403	*	Peak_6107	85	Promoter (1-2kb)		299599	NM_001013102	1008	ENSRNOG00000007960	Theg	theg spermatid protein
chr8	23146447	23146596	150	*	Peak_6236	85	Promoter (<=1kb)		25732	NM_019144	93	ENSRNOG00000046261	Acp5	acid phosphatase 5, tartrate resistant
chr1	99761280	99761477	198	*	Peak_6239	85	Promoter (<=1kb)		29245	NM_019175	-847	ENSRNOG00000031927	Klk6	kallikrein related-peptidase 6
chr16	7026236	7026401	166	*	Peak_6252	85	Promoter (<=1kb)		306251	NM_001107291	96	ENSRNOG00000033386	Itih1	inter-alpha trypsin inhibitor, heavy chain 1
chr18	58326453	58326673	221	*	Peak_6257	85	Promoter (1-2kb)		307382	NM_001107384	1134	ENSRNOG00000018914	Napg	NSF attachment protein gamma
chr13	26902778	26903098	321	*	Peak_6315	85	Promoter (<=1kb)		116589	NM_057108	0	ENSRNOG00000002640	Serpinb5	serpin family B member 5
chr5	56574585	56574760	176	*	Peak_6450	85	Promoter (1-2kb)		297990	NM_001106646	1916	ENSRNOG00000024539	Ndufb6	NADH:ubiquinone oxidoreductase subunit B6
chr9	10846521	10846700	180	*	Peak_6490	85	Promoter (<=1kb)		301130	NM_001305241	0	ENSRNOG00000050748	Dpp9	dipeptidyl peptidase 9
chr9	13876692	13877160	469	*	Peak_6494	85	Promoter (<=1kb)		316205	NM_001039699	0	ENSRNOG00000011803	Lrfn2	leucine rich repeat and fibronectin type III domain containing 2
chr1	42971549	42971778	230	*	Peak_6578	84	Promoter (<=1kb)		683313	NM_001101007	-308	NA		similar to keratin complex 2, basic, gene 6a
chr17	15924447	15924773	327	*	Peak_6604	84	Promoter (<=1kb)		306811	NM_001191556	399	ENSRNOG00000016684	Wnk2	WNK lysine deficient protein kinase 2
chr6	110409974	110410388	415	*	Peak_6687	83	Promoter (<=1kb)		299210	NM_001008516	0	ENSRNOG00000010259	Esrrb	estrogen-related receptor beta
chr20	3751482	3752043	562	*	Peak_6698	83	Promoter (<=1kb)		294562	NM_001009178	0	ENSRNOG00000046487	Pou5f1	POU class 5 homeobox 1
chr9	9675392	9675762	371	*	Peak_6705	83	Promoter (<=1kb)		25156	NM_012759	-225	ENSRNOG00000050430	Vav1	vav guanine nucleotide exchange factor 1
chrX	13600597	13600751	155	*	Peak_6756	83	Promoter (<=1kb)		25611	NM_013078	323	ENSRNOG00000003370	Otc	ornithine carbamoyltransferase
chr1	72278494	72278656	163	*	Peak_6803	83	Promoter (1-2kb)		292583	NM_001106222	-1461	ENSRNOG00000015743	Rfpl4a	ret finger protein-like 4A
chr3	123106966	123107423	458	*	Peak_6871	83	Promoter (<=1kb)		25504	NM_012996	272	ENSRNOG00000021225	Oxt	oxytocin/neurophysin I prepropeptide
chr8	62408884	62409137	254	*	Peak_6926	82	Promoter (1-2kb)		315707	NM_001030039	1201	ENSRNOG00000019374	Csk	C-terminal Src kinase
chr1	99648335	99648693	359	*	Peak_6929	82	Promoter (<=1kb)		292848	NM_001170405	0	ENSRNOG00000022353	Klk13	kallikrein related-peptidase 13
chr6	127651061	127651550	490	*	Peak_6942	82	Promoter (1-2kb)		362774	NM_001008776	1574	ENSRNOG00000011141	Serpina11	serpin family A member 11
chr7	104500693	104500914	222	*	Peak_6943	82	Promoter (<=1kb)		314959	NM_001014084	0	ENSRNOG00000059240	RGD1359449	gasdermin domain containing protein RGD1359449
chr12	2412598	2413219	622	*	Peak_7012	82	Promoter (<=1kb)		363856	NM_001108849	105	ENSRNOG00000001017	Cd209	CD209 molecule
chr1	282694998	282695145	148	*	Peak_7030	82	Promoter (<=1kb)		100910144	NM_001271303	90	ENSRNOG00000036571	Ces2	carboxylesterase 2
chr15	35152118	35153224	1107	*	Peak_7100	82	Promoter (<=1kb)		691668	NM_001191116	580	ENSRNOG00000029860	Gzmn	granzyme N
chr16	75649137	75649605	469	*	Peak_7147	82	Promoter (<=1kb)		641627	NM_001037504	-599	ENSRNOG00000032304	Defb14	defensin beta 14
chr5	52462655	52462867	213	*	Peak_7373	82	Promoter (<=1kb)		100314210	NR_032756	-931	ENSRNOG00000041320	Mir876	microRNA 876
chr6	128002137	128002595	459	*	Peak_7399	82	Promoter (<=1kb)		24794	NM_012657	823	ENSRNOG00000010410	Serpina3c	serine (or cysteine) proteinase inhibitor, clade A, member 3C
chr7	32894622	32894814	193	*	Peak_7439	82	Promoter (<=1kb)		100314280	NR_031881	162	ENSRNOG00000035529	Mir135a	microRNA 135a
chrX	105307613	105308522	910	*	Peak_7496	82	Promoter (<=1kb)		363493	NM_001135877	32	ENSRNOG00000026315	Taf7l	TATA-box binding protein associated factor 7-like
chrX	79546001	79547139	1139	*	Peak_7526	82	Promoter (<=1kb)		302366	NM_001106935	0	ENSRNOG00000033458	RGD1562871	similar to BMI1-like protein
chr7	15363446	15363606	161	*	Peak_7545	82	Promoter (<=1kb)		299557	NM_001106765	597	ENSRNOG00000026582	RGD1310212	similar to KIAA1111-like protein
chr8	41446537	41446715	179	*	Peak_7548	82	Promoter (<=1kb)		171573	NM_138537	-815	ENSRNOG00000008563		spleen protein 1 precursor
chr13	98080102	98080273	172	*	Peak_7565	82	Promoter (1-2kb)		360886	NM_001271270	-1156	ENSRNOG00000023541	Ahctf1	AT hook containing transcription factor 1
chr5	141016054	141016368	315	*	Peak_7700	81	Promoter (1-2kb)		366463	NM_001012221	1930	NA	Oxct2a	3-oxoacid CoA transferase 2A
chrX	14783790	14784336	547	*	Peak_7744	81	Promoter (<=1kb)		691895	NM_001110367	0	ENSRNOG00000059740		similar to ferritin, heavy polypeptide-like 17
chrX	70977417	70977600	184	*	Peak_7748	81	Promoter (<=1kb)		29485	NM_017217	28	ENSRNOG00000004133	Slc7a3	solute carrier family 7 member 3
chr16	10278062	10278858	797	*	Peak_7832	81	Promoter (<=1kb)		24711	NM_001191832	287	ENSRNOG00000051911	Rbp3	retinol binding protein 3
chr20	11562127	11562434	308	*	Peak_7870	81	Promoter (<=1kb)		690415	NM_001109590	689	NA		hypothetical protein LOC690415
chr5	143500185	143500549	365	*	Peak_7912	81	Promoter (<=1kb)		298521	NM_001112716	0	ENSRNOG00000008992	Grik3	glutamate ionotropic receptor kainate type subunit 3
chr13	90942943	90943474	532	*	Peak_8031	80	Promoter (<=1kb)		289236	NM_001105972	0	ENSRNOG00000008668	Vsig8	V-set and immunoglobulin domain containing 8
chr3	104042362	104042540	179	*	Peak_8044	80	Promoter (<=1kb)		311299	NM_001107757	194	ENSRNOG00000006419	Aven	apoptosis and caspase activation inhibitor
chr9	9675875	9676103	229	*	Peak_8048	80	Promoter (<=1kb)		25156	NM_012759	-708	ENSRNOG00000050430	Vav1	vav guanine nucleotide exchange factor 1
chr3	176645519	176645670	152	*	Peak_8052	80	Promoter (<=1kb)		170848	NM_133322	-568	ENSRNOG00000011624	Kcnq2	potassium voltage-gated channel subfamily Q member 2
chr3	3832131	3832480	350	*	Peak_8135	80	Promoter (1-2kb)		306322	NM_001013135	1739	ENSRNOG00000018876	Entr1	endosome associated trafficking regulator 1
chr10	4258765	4259074	310	*	Peak_8173	80	Promoter (<=1kb)		287034	NM_001105761	-919	ENSRNOG00000021987	Tnfrsf17	TNF receptor superfamily member 17
chr1	191345375	191345870	496	*	Peak_8248	80	Promoter (<=1kb)		293451	NM_181370	396	ENSRNOG00000017659	Hs3st2	heparan sulfate-glucosamine 3-sulfotransferase 2
chr9	16847395	16847572	178	*	Peak_8282	80	Promoter (<=1kb)		171047	NM_133525	942	ENSRNOG00000018397	Dnph1	2'-deoxynucleoside 5'-phosphate N-hydrolase 1
chr3	159936660	159937098	439	*	Peak_8294	80	Promoter (<=1kb)		25735	NM_022180	0	ENSRNOG00000008895	Hnf4a	hepatocyte nuclear factor 4, alpha
chr5	165414856	165415027	172	*	Peak_8298	80	Promoter (<=1kb)		64459	NM_172043	-134	ENSRNOG00000011258	Masp2	mannan-binding lectin serine peptidase 2
chr3	146493143	146493329	187	*	Peak_8303	80	Promoter (1-2kb)		689704	NM_001109546	-1306	ENSRNOG00000042220	Vsx1	visual system homeobox 1
chr20	12225738	12225893	156	*	Peak_8318	80	Promoter (<=1kb)		85251	NM_053489	536	ENSRNOG00000001229	Col18a1	collagen type XVIII alpha 1 chain
chr2	199051709	199051912	204	*	Peak_8327	80	Promoter (<=1kb)		29601	NM_153465	558	ENSRNOG00000046703	Gja8	gap junction protein, alpha 8
chr15	5466946	5467099	154	*	Peak_8332	80	Promoter (<=1kb)		316940	NM_001009968	0	ENSRNOG00000029659	Spetex-2F	Spetex-2F protein
chr6	108030697	108030862	166	*	Peak_8451	79	Promoter (1-2kb)		314310	NM_001108042	-1994	ENSRNOG00000010985	Zfp410	zinc finger protein 410
chr9	14617841	14618201	361	*	Peak_8487	79	Promoter (<=1kb)		301227	NM_001106884	0	ENSRNOG00000013578	Trem2	triggering receptor expressed on myeloid cells 2
chr6	25618569	25618754	186	*	Peak_8490	79	Promoter (1-2kb)		25446	NM_012954	-1574	ENSRNOG00000052357	Fosl2	FOS like 2, AP-1 transcription factor subunit
chr13	76054844	76055112	269	*	Peak_8494	79	Promoter (<=1kb)		304900	NM_001170603	-143	ENSRNOG00000005667	Astn1	astrotactin 1
chr14	85189403	85189682	280	*	Peak_8507	79	Promoter (1-2kb)		24587	NM_012607	1875	ENSRNOG00000008716	Nefh	neurofilament heavy
chr1	82421832	82422304	473	*	Peak_8519	79	Promoter (1-2kb)		308440	NM_001107492	1885	ENSRNOG00000020606	B3gnt8	UDP-GlcNAc:betaGal beta-1,3-N-acetylglucosaminyltransferase 8
chr8	48805738	48805877	140	*	Peak_8556	78	Promoter (<=1kb)		300673	NM_001106817	54	ENSRNOG00000012420	Bcl9l	BCL9 like
chr14	83884429	83884625	197	*	Peak_8603	78	Promoter (1-2kb)		100125371	NR_130147	1166	ENSRNOG00000051135	Tug1	taurine up-regulated 1
chr1	78178548	78178754	207	*	Peak_8614	78	Promoter (1-2kb)		445269	NM_001003710	1462	ENSRNOG00000049028	C5ar2	complement component 5a receptor 2
chr2	186603450	186603671	222	*	Peak_8625	78	Promoter (1-2kb)		310694	NM_001107702	1421	ENSRNOG00000016164	Fcrl2	Fc receptor-like 2
chr1	219249902	219250088	187	*	Peak_8663	78	Promoter (<=1kb)		293654	NM_001011937	-177	ENSRNOG00000018029	Doc2g	double C2-like domains, gamma
chr14	107750383	107750623	241	*	Peak_8669	78	Promoter (<=1kb)		498425	NM_001017504	221	ENSRNOG00000009639	Zrsr1	zinc finger (CCCH type), RNA binding motif and serine/arginine rich 1
chr7	124998788	124999450	663	*	Peak_8684	78	Promoter (<=1kb)		300108	NM_001130497	0	ENSRNOG00000022296	Pnpla5	patatin-like phospholipase domain containing 5
chr1	200162390	200162608	219	*	Peak_8740	78	Promoter (<=1kb)		309009	NM_001039608	498	ENSRNOG00000020394	Mcmbp	minichromosome maintenance complex binding protein
chr8	114917022	114917345	324	*	Peak_8761	78	Promoter (<=1kb)		338457	NM_198131	897	ENSRNOG00000048161	Tlr9	toll-like receptor 9
chr8	13289259	13289514	256	*	Peak_8762	78	Promoter (1-2kb)		500945	NM_001109289	1259	ENSRNOG00000009203	RGD1561795	similar to RIKEN cDNA 1700012B09
chr13	84451510	84452142	633	*	Peak_8782	78	Promoter (<=1kb)		364039	NM_001108857	0	ENSRNOG00000003790	Mael	maelstrom spermatogenic transposon silencer
chr4	137785417	137785604	188	*	Peak_8798	78	Promoter (<=1kb)		116658	NM_053879	133	ENSRNOG00000005652	Cntn4	contactin 4
chr7	113937123	113937367	245	*	Peak_8818	78	Promoter (<=1kb)		84429	NM_053405	288	ENSRNOG00000009265	Kcnk9	potassium two pore domain channel subfamily K member 9
chr4	153874678	153875227	550	*	Peak_8825	78	Promoter (<=1kb)		171163	NM_133623	-922	ENSRNOG00000012876	Slc6a13	solute carrier family 6 member 13
chr1	191344437	191345252	816	*	Peak_8830	78	Promoter (<=1kb)		293451	NM_181370	0	ENSRNOG00000017659	Hs3st2	heparan sulfate-glucosamine 3-sulfotransferase 2
chr2	36247310	36247536	227	*	Peak_8848	78	Promoter (<=1kb)		24473	NM_012585	682	ENSRNOG00000010254	Htr1a	5-hydroxytryptamine receptor 1A
chr3	170040300	170041019	720	*	Peak_8850	78	Promoter (<=1kb)		499947	NM_001109210	0	ENSRNOG00000004372	Cbln4	cerebellin 4 precursor
chr4	7314679	7314844	166	*	Peak_8961	77	Promoter (<=1kb)		499973	NM_001191968	310	ENSRNOG00000023449	Atg9b	autophagy related 9B
chr10	40951654	40951818	165	*	Peak_9004	76	Promoter (1-2kb)		25674	NM_013133	1833	ENSRNOG00000013588	Glra1	glycine receptor, alpha 1
chr1	169432599	169432899	301	*	Peak_9023	76	Promoter (<=1kb)		101241893	NM_001276491	-640	ENSRNOG00000042686	Trim34	tripartite motif-containing 34
chr11	80359036	80359298	263	*	Peak_9029	76	Promoter (<=1kb)		24797	NM_012659	864	ENSRNOG00000001837	Sst	somatostatin
chr12	18937836	18938006	171	*	Peak_9039	76	Promoter (1-2kb)		498159	NM_001109063	1242	ENSRNOG00000060153	Spry3	sprouty RTK signaling antagonist 3
chr3	161970177	161970662	486	*	Peak_9237	76	Promoter (<=1kb)		29182	NM_019161	210	ENSRNOG00000018557	Cdh22	cadherin 22
chr6	86221278	86221569	292	*	Peak_9333	76	Promoter (1-2kb)		500659	NM_001271107	1483	ENSRNOG00000032241	Fscb	fibrous sheath CABYR binding protein
chrX	157372963	157373277	315	*	Peak_9403	76	Promoter (1-2kb)		309275	NM_001107580	-1028	ENSRNOG00000056983	Trex2	three prime repair exonuclease 2
chrX	22248584	22248966	383	*	Peak_9406	76	Promoter (1-2kb)		685244	NM_001277386	1395	ENSRNOG00000058975	Iqsec2	IQ motif and Sec7 domain 2
chr7	2432962	2433145	184	*	Peak_9415	76	Promoter (1-2kb)		286964	NM_173305	-1716	ENSRNOG00000002597	Hsd17b6	hydroxysteroid (17-beta) dehydrogenase 6
chr11	86553610	86553914	305	*	Peak_9443	76	Promoter (1-2kb)		360737	NM_001108322	1588	ENSRNOG00000001892	Tbx1	T-box 1
chr19	24497777	24498059	283	*	Peak_9448	76	Promoter (1-2kb)		304646	NM_001025666	1204	ENSRNOG00000003695	Mgat4d	MGAT4 family, member D
chr8	118743473	118743674	202	*	Peak_9450	76	Promoter (<=1kb)		501059	NM_001192000	-559	ENSRNOG00000020891	Kif9	kinesin family member 9
chr11	35261659	35261873	215	*	Peak_9535	76	Promoter (<=1kb)		25743	NM_013192	489	ENSRNOG00000001658	Kcnj6	potassium voltage-gated channel subfamily J member 6
chr15	35112117	35113056	940	*	Peak_9871	76	Promoter (<=1kb)		290257	NM_001106041	622	ENSRNOG00000020647	Ctsg	cathepsin G
chr16	75056376	75056573	198	*	Peak_9992	76	Promoter (1-2kb)		652922	NM_001037552	-1999	ENSRNOG00000032089	Defb38	defensin beta 38
chr17	3993323	3993533	211	*	Peak_10023	76	Promoter (1-2kb)		246147	NM_139262	1993	ENSRNOG00000017946	Ctsq	cathepsin Q
chr18	29973686	29973851	166	*	Peak_10077	76	Promoter (<=1kb)		116741	NM_053933	878	ENSRNOG00000020119	Pcdha4	protocadherin alpha 4
chr18	30417575	30418352	778	*	Peak_10078	76	Promoter (1-2kb)		291653	NM_001014780	1537	ENSRNOG00000054953	Pcdhb6	protocadherin beta 6
chr4	155924856	155925018	163	*	Peak_10452	76	Promoter (1-2kb)		362431	NM_001005891	-1777	ENSRNOG00000010018	Clec4a3	C-type lectin domain family 4, member A3
chr4	156480550	156480880	331	*	Peak_10456	76	Promoter (1-2kb)		500312	NM_001099507	-1566	ENSRNOG00000049200	Vom2r50	vomeronasal 2 receptor, 50
chr4	156563012	156563159	148	*	Peak_10459	76	Promoter (<=1kb)		502891	NM_001099510	279	ENSRNOG00000037155	Vom2r51	vomeronasal 2 receptor, 51
chr4	162856208	162856421	214	*	Peak_10466	76	Promoter (<=1kb)		689853	NM_001177689	10	ENSRNOG00000052128	Clec2e	C-type lectin domain family 2, member E
chr4	162932216	162932778	563	*	Peak_10467	76	Promoter (1-2kb)		362447	NM_001048075	-1417	ENSRNOG00000059538	Clec2g	C-type lectin domain family 2, member G
chr4	165775657	165775806	150	*	Peak_10472	76	Promoter (1-2kb)		78981	NM_023995	-1531	ENSRNOG00000005646	Tas2r107	taste receptor, type 2, member 107
chr5	134007806	134008462	657	*	Peak_10559	76	Promoter (<=1kb)		266674	NM_031605	0	ENSRNOG00000008842	Cyp4a8	cytochrome P450, family 4, subfamily a, polypeptide 8
chr7	28655813	28655989	177	*	Peak_10761	76	Promoter (<=1kb)		24659	NM_012625	607	ENSRNOG00000004632	Pmch	pro-melanin-concentrating hormone
chr7	57679702	57679905	204	*	Peak_10783	76	Promoter (<=1kb)		366894	NM_001108991	0	ENSRNOG00000005278	Trhde	thyrotropin-releasing hormone degrading enzyme
chr8	5676617	5676809	193	*	Peak_10860	76	Promoter (<=1kb)		171045	NM_133523	9	ENSRNOG00000032626	Mmp3	matrix metallopeptidase 3
chr1	83653271	83653878	608	*	Peak_11178	76	Promoter (<=1kb)		24299	NM_012542	23	ENSRNOG00000020817	Cyp2a3	cytochrome P450, family 2, subfamily a, polypeptide 3
chr5	134206198	134206451	254	*	Peak_11209	76	Promoter (1-2kb)		24306	NM_001044770	1412	ENSRNOG00000030154	Cyp4a2	cytochrome P450, family 4, subfamily a, polypeptide 2
chr1	64322671	64322855	185	*	Peak_11258	76	Promoter (1-2kb)		140727	NM_080694	-1627	ENSRNOG00000057852	Cacng6	calcium voltage-gated channel auxiliary subunit gamma 6
chr6	26624718	26625072	355	*	Peak_11262	76	Promoter (<=1kb)		362708	NM_001013217	-768	ENSRNOG00000006146	Trim54	tripartite motif-containing 54
chr10	5262306	5262453	148	*	Peak_11269	76	Promoter (1-2kb)		85483	NM_053529	-1698	ENSRNOG00000002659	Ciita	class II, major histocompatibility complex, transactivator
chr18	15090817	15090996	180	*	Peak_11275	76	Promoter (<=1kb)		25727	NM_013183	-828	ENSRNOG00000049345	Mep1b	meprin A subunit beta
chr7	23010118	23010540	423	*	Peak_11346	76	Promoter (1-2kb)		300308	NM_001013952	-1422	ENSRNOG00000048230		similar to hypothetical protein 4930509O22
chr17	30963982	30964182	201	*	Peak_11367	75	Promoter (1-2kb)		361238	NM_001025719	-1760	ENSRNOG00000017093	Pxdc1	PX domain containing 1
chr2	210702436	210702727	292	*	Peak_11421	75	Promoter (<=1kb)		295362	NM_001106464	538	ENSRNOG00000060939	Gstm6l	glutathione S-transferase, mu 6-like
chr10	109245831	109246019	189	*	Peak_11501	75	Promoter (<=1kb)		100526577	NR_037344	836	ENSRNOG00000047717	Mir3562	microRNA 3562
chr16	20028400	20028621	222	*	Peak_11504	75	Promoter (1-2kb)		498604	NM_001100908	1052	ENSRNOG00000039357	Fam129c	family with sequence similarity 129, member C
chr13	49314956	49315263	308	*	Peak_11545	75	Promoter (1-2kb)		25356	NM_012884	-1018	ENSRNOG00000009033	Cntn2	contactin 2
chrX	156890516	156890755	240	*	Peak_11575	75	Promoter (<=1kb)		25108	NM_019136	283	ENSRNOG00000059862	Avpr2	arginine vasopressin receptor 2
chr13	52889686	52889882	197	*	Peak_11578	75	Promoter (<=1kb)		682930	NM_053873	116	ENSRNOG00000046231	Cacna1s	calcium voltage-gated channel subunit alpha1 S
chrX	72684483	72684754	272	*	Peak_11584	75	Promoter (<=1kb)		363483	NM_001014222	168	ENSRNOG00000037923	Dmrtc1c1	DMRT-like family C1c1
chr20	12427335	12427616	282	*	Peak_11687	75	Promoter (1-2kb)		294336	NM_001011945	-1694	ENSRNOG00000001245	Pcbp3	poly(rC) binding protein 3
chr1	147711784	147712214	431	*	Peak_11809	74	Promoter (1-2kb)		293989	NM_001013904	-1687	ENSRNOG00000024016	Cyp2c6v1	cytochrome P450, family 2, subfamily C, polypeptide 6, variant 1
chr1	166535418	166535763	346	*	Peak_11812	74	Promoter (<=1kb)		81743	NM_001143847	814	ENSRNOG00000019560	Pde2a	phosphodiesterase 2A
chr1	204582821	204583006	186	*	Peak_11819	74	Promoter (<=1kb)		64313	NM_022521	-751	ENSRNOG00000016807	Oat	ornithine aminotransferase
chr1	215859359	215859498	140	*	Peak_11824	74	Promoter (1-2kb)		24506	NM_019130	-1325	ENSRNOG00000020405	Ins2	insulin 2
chr1	221559848	221560106	259	*	Peak_11826	74	Promoter (1-2kb)		499306	NM_001024291	1755	ENSRNOG00000054336	Majin	membrane anchored junction protein
chr15	33630293	33630451	159	*	Peak_11869	74	Promoter (<=1kb)		29556	NM_017239	-701	ENSRNOG00000025757	Myh6	myosin heavy chain 6
chr15	52452812	52453016	205	*	Peak_11871	74	Promoter (<=1kb)		290361	NM_001106048	458	ENSRNOG00000013922	Dok2	docking protein 2
chr20	3166203	3166405	203	*	Peak_11929	74	Promoter (<=1kb)		24750	NM_001008855	-680	ENSRNOG00000000795	RT1-N3	RT1 class Ib, locus N3
chr2	24822099	24822395	297	*	Peak_11947	74	Promoter (1-2kb)		309962	NM_199268	1974	ENSRNOG00000010280	Pde8b	phosphodiesterase 8B
chr3	148579912	148580242	331	*	Peak_11956	74	Promoter (<=1kb)		25734	NM_013185	0	ENSRNOG00000009331	Hck	HCK proto-oncogene, Src family tyrosine kinase
chr5	28737609	28737760	152	*	Peak_12008	74	Promoter (<=1kb)		64169	NM_022302	-53	ENSRNOG00000007256	Necab1	N-terminal EF-hand calcium binding protein 1
chr6	133731842	133731981	140	*	Peak_12017	74	Promoter (1-2kb)		100313979	NR_031785	-1259	ENSRNOG00000036267	Mir341	microRNA 341
chr6	138402056	138402240	185	*	Peak_12019	74	Promoter (<=1kb)		360742	NM_001012146	-352	ENSRNOG00000061814	Dgcr2	DiGeorge syndrome critical region gene 2
chrX	17486026	17486941	916	*	Peak_12076	74	Promoter (<=1kb)		302879	NM_182818	0	ENSRNOG00000028033	Smptb	polypyrimidine tract-binding protein
chr10	82800720	82800881	162	*	Peak_12081	74	Promoter (<=1kb)		84686	NM_053474	16	ENSRNOG00000052113	Ppp1r9b	protein phosphatase 1, regulatory subunit 9B
chr5	172275623	172275913	291	*	Peak_12132	74	Promoter (<=1kb)		313755	NM_001107997	64	ENSRNOG00000012593	Mmel1	membrane metallo-endopeptidase-like 1
chrX	113473691	113473863	173	*	Peak_12245	74	Promoter (<=1kb)		116556	NM_053831	301	ENSRNOG00000019086	Gucy2f	guanylate cyclase 2F
chr5	126910363	126910554	192	*	Peak_12307	74	Promoter (<=1kb)		25430	NM_001324210	978	ENSRNOG00000061237	Dio1	iodothyronine deiodinase 1
chr9	42804037	42804319	283	*	Peak_12324	74	Promoter (1-2kb)		171129	NM_133596	1141	ENSRNOG00000014901	Uggt1	UDP-glucose glycoprotein glucosyltransferase 1
chr10	13374435	13374637	203	*	Peak_12393	73	Promoter (<=1kb)		302971	NM_001106984	171	ENSRNOG00000039698	Prss22	serine protease 22
chr12	18526709	18526914	206	*	Peak_12401	73	Promoter (<=1kb)		246281	NM_144759	-459	ENSRNOG00000001324	Asmt	acetylserotonin O-methyltransferase
chr14	3463618	3463827	210	*	Peak_12408	73	Promoter (1-2kb)		305123	NM_001012031	-1005	NA	Brdt	bromodomain testis associated
chr1	72645472	72645927	456	*	Peak_12417	73	Promoter (1-2kb)		308344	NM_001145401	1139	ENSRNOG00000033173	Fam71e2	family with sequence similarity 71, member E2
chr2	30634049	30634254	206	*	Peak_12432	73	Promoter (<=1kb)		365657	NM_001108936	0	ENSRNOG00000052167	Marveld2	MARVEL domain containing 2
chr3	176644114	176644267	154	*	Peak_12435	73	Promoter (<=1kb)		170848	NM_133322	684	ENSRNOG00000011624	Kcnq2	potassium voltage-gated channel subfamily Q member 2
chr6	124903505	124903644	140	*	Peak_12442	73	Promoter (<=1kb)		314386	NM_001108049	305	ENSRNOG00000046309	Gpr68	G protein-coupled receptor 68
chr7	113938083	113938503	421	*	Peak_12445	73	Promoter (<=1kb)		84429	NM_053405	-428	ENSRNOG00000009265	Kcnk9	potassium two pore domain channel subfamily K member 9
chr5	120504583	120504753	171	*	Peak_12474	73	Promoter (1-2kb)		24536	NM_012596	1108	ENSRNOG00000023664	Lepr	leptin receptor
chr1	213869348	213869560	213	*	Peak_12502	73	Promoter (<=1kb)		309105	NM_001107562	-768	ENSRNOG00000053075	B4galnt4	beta-1,4-N-acetyl-galactosaminyl transferase 4
chr17	57816003	57816744	742	*	Peak_12535	73	Promoter (<=1kb)		502143	NM_001192008	0	ENSRNOG00000046404	Idi2	isopentenyl-diphosphate delta isomerase 2
chr20	3753305	3753566	262	*	Peak_12544	73	Promoter (1-2kb)		294562	NM_001009178	-1311	ENSRNOG00000046487	Pou5f1	POU class 5 homeobox 1
chr20	4874554	4874780	227	*	Peak_12546	73	Promoter (<=1kb)		102549726	NR_110713	-572	ENSRNOG00000054031		uncharacterized LOC102549726
chr7	117642558	117642748	191	*	Peak_12595	73	Promoter (1-2kb)		362943	NM_001135798	-1228	ENSRNOG00000030334	Adck5	aarF domain containing kinase 5
chr9	82570839	82571027	189	*	Peak_12609	73	Promoter (<=1kb)		363256	NM_001108802	-318	ENSRNOG00000019850	Speg	striated muscle enriched protein kinase
chrX	42558444	42558887	444	*	Peak_12613	73	Promoter (<=1kb)		317517	NM_001191734	-25	ENSRNOG00000003675	Ptchd1	patched domain containing 1
chr10	94193539	94193739	201	*	Peak_12642	73	Promoter (<=1kb)		498012	NM_001258237	958	ENSRNOG00000007467	Ace3	angiotensin I converting enzyme (peptidyl-dipeptidase A) 3
chr1	72883192	72883521	330	*	Peak_12654	73	Promoter (<=1kb)		29248	NM_017144	386	ENSRNOG00000018250	Tnni3	troponin I3, cardiac type
chr16	75465748	75465979	232	*	Peak_13051	73	Promoter (<=1kb)		498658	NM_001025763	38	ENSRNOG00000046453	Defa9	defensin alpha 9
chr2	104416983	104417348	366	*	Peak_13157	73	Promoter (<=1kb)		365751	NM_001012218	11	ENSRNOG00000012723	Trim55	tripartite motif-containing 55
chr4	163096370	163096604	235	*	Peak_13370	73	Promoter (<=1kb)		500335	NM_001194985	-983	ENSRNOG00000057254	RGD1564770	similar to CD69 antigen (p60, early T-cell activation antigen)
chrX	17707480	17708036	557	*	Peak_13739	73	Promoter (<=1kb)		302576	NM_001013959	298	ENSRNOG00000030417		similar to mgclh
chr1	99753124	99753326	203	*	Peak_13829	73	Promoter (1-2kb)		292852	NM_001106254	1720	ENSRNOG00000018664	Klk7	kallikrein-related peptidase 7
chr10	5260156	5260356	201	*	Peak_13986	73	Promoter (<=1kb)		85483	NM_053529	252	ENSRNOG00000002659	Ciita	class II, major histocompatibility complex, transactivator
chr3	105470630	105470828	199	*	Peak_14007	73	Promoter (<=1kb)		50564	NM_019281	-155	ENSRNOG00000008337	Gjd2	gap junction protein, delta 2
chr8	115194229	115194379	151	*	Peak_14028	73	Promoter (1-2kb)		503227	NM_001109361	1056	ENSRNOG00000037289	Iqcf1	IQ motif containing F1
chr8	53224857	53225039	183	*	Peak_14030	73	Promoter (1-2kb)		79246	NM_024394	-1053	ENSRNOG00000006595	Htr3a	5-hydroxytryptamine receptor 3A
chr4	144382756	144382901	146	*	Peak_14129	72	Promoter (<=1kb)		29161	NM_019155	-44	ENSRNOG00000005798	Cav3	caveolin 3
chr8	112883615	112884129	515	*	Peak_14152	72	Promoter (<=1kb)		56780	NM_001134901	0	ENSRNOG00000011820	Acpp	acid phosphatase, prostate
chr6	1656198	1656381	184	*	Peak_14210	72	Promoter (<=1kb)		313837	NM_001134557	-951	ENSRNOG00000005705	Qpct	glutaminyl-peptide cyclotransferase
chrX	105239978	105240152	175	*	Peak_14229	72	Promoter (<=1kb)		66027	NM_023971	138	ENSRNOG00000026704	Drp2	dystrophin related protein 2
chrX	157372527	157372704	178	*	Peak_14276	72	Promoter (1-2kb)		309275	NM_001107580	-1601	ENSRNOG00000056983	Trex2	three prime repair exonuclease 2
chr16	20298509	20298789	281	*	Peak_14308	72	Promoter (1-2kb)		114613	NM_052983	1095	ENSRNOG00000018822	Slc5a5	solute carrier family 5 member 5
chr16	9091696	9092085	390	*	Peak_14319	72	Promoter (<=1kb)		361112	NM_001029920	-222	ENSRNOG00000020078	Vstm4	V-set and transmembrane domain containing 4
chr6	26486895	26487037	143	*	Peak_14375	72	Promoter (<=1kb)		683980	NM_001109674	-200	ENSRNOG00000047941	Krtcap3	keratinocyte associated protein 3
chr7	117757869	117758049	181	*	Peak_14410	72	Promoter (1-2kb)		81670	NM_031039	-1034	ENSRNOG00000033915	Gpt	glutamic--pyruvic transaminase
chr4	78352430	78352589	160	*	Peak_14447	72	Promoter (1-2kb)		500113	NM_001024328	-1746	ENSRNOG00000038740	Gimap7	GTPase, IMAP family member 7
chr19	14524150	14524325	176	*	Peak_14453	72	Promoter (<=1kb)		291885	NM_001106170	580	ENSRNOG00000014336	Mcm5	minichromosome maintenance complex component 5
chr6	108490418	108490634	217	*	Peak_14459	72	Promoter (1-2kb)		500694	NM_001109278	1740	ENSRNOG00000012085	Isca2	iron-sulfur cluster assembly 2
chr6	41916400	41916548	149	*	Peak_14470	71	Promoter (<=1kb)		64636	NM_022695	-546	ENSRNOG00000049054	Ntsr2	neurotensin receptor 2
chr9	82053620	82054149	530	*	Peak_14475	71	Promoter (<=1kb)		316527	NM_001108227	39	ENSRNOG00000052510	Wnt10a	Wnt family member 10A
chr9	98543848	98544008	161	*	Peak_14476	71	Promoter (<=1kb)		100912214	NR_131101	92	NA		uncharacterized LOC100912214
chr9	15216681	15216880	200	*	Peak_14512	71	Promoter (1-2kb)		316214	NM_001025707	-1858	ENSRNOG00000014666	Tfeb	transcription factor EB
chr11	37993285	37993451	167	*	Peak_14514	71	Promoter (<=1kb)		304050	NM_001107102	-78	ENSRNOG00000001962	Fam3b	family with sequence similarity 3, member B
chr2	195615941	195616250	310	*	Peak_14562	71	Promoter (<=1kb)		499668	NM_001109189	-794	ENSRNOG00000022863	Lingo4	leucine rich repeat and Ig domain containing 4
chr16	18736775	18737011	237	*	Peak_14589	71	Promoter (<=1kb)		24548	NM_012599	621	ENSRNOG00000011706	Mbl1	mannose-binding lectin (protein A) 1
chr8	114984120	114984306	187	*	Peak_14604	71	Promoter (<=1kb)		501048	NM_001109296	0	ENSRNOG00000037295	Poc1a	POC1 centriolar protein A
chr7	107009761	107009900	140	*	Peak_14633	71	Promoter (<=1kb)		29682	NM_031597	-122	ENSRNOG00000005206	Kcnq3	potassium voltage-gated channel subfamily Q member 3
chrX	14498395	14498566	172	*	Peak_14646	71	Promoter (<=1kb)		497078	NM_001012227	172	ENSRNOG00000003749	Xk	X-linked Kx blood group
chr13	105408665	105409019	355	*	Peak_14684	71	Promoter (<=1kb)		364073	NM_001108858	486	ENSRNOG00000002501	Ddx3y	DEAD-box helicase 3, Y-linked
chr20	5815833	5816277	445	*	Peak_14689	71	Promoter (<=1kb)		294303	NM_001013906	0	ENSRNOG00000022283	Lhfpl5	LHFPL tetraspan subfamily member 5
chr1	220265698	220266183	486	*	Peak_14715	71	Promoter (<=1kb)		266734	NM_153626	0	ENSRNOG00000020009	Npas4	neuronal PAS domain protein 4
chr1	22466699	22466838	140	*	Peak_14761	71	Promoter (<=1kb)		294131	NM_175588	-531	ENSRNOG00000048265	Taar7g	trace amine-associated receptor 7g
chr4	122124423	122124644	222	*	Peak_14849	71	Promoter (<=1kb)		286893	NM_173113	0	ENSRNOG00000049645	Vom1r105	vomeronasal 1 receptor 105
chrX	128495067	128495283	217	*	Peak_14923	71	Promoter (1-2kb)		313304	NM_001173507	1453	ENSRNOG00000029885	Stag2	stromal antigen 2
chr4	153876446	153876595	150	*	Peak_14953	70	Promoter (<=1kb)		171163	NM_133623	297	ENSRNOG00000012876	Slc6a13	solute carrier family 6 member 13
chr20	11556280	11556448	169	*	Peak_14977	70	Promoter (<=1kb)		365547	NM_001108929	0	ENSRNOG00000060674	RGD1561557	similar to chromosome 21 open reading frame 29
chr7	71140122	71140647	526	*	Peak_15066	70	Promoter (1-2kb)		360420	NM_133543	-1704	NA	Rdh7	retinol dehydrogenase 7
chr10	40682496	40682795	300	*	Peak_15123	70	Promoter (<=1kb)		65048	NM_022954	0	ENSRNOG00000012575	Fat2	FAT atypical cadherin 2
chr1	98502719	98503072	354	*	Peak_15134	70	Promoter (1-2kb)		114903	NM_053771	-1470	ENSRNOG00000017681	Lim2	lens intrinsic membrane protein 2
chr10	14721057	14721573	517	*	Peak_15145	70	Promoter (1-2kb)		29268	NM_019180	-1099	ENSRNOG00000018611	Tpsb2	tryptase beta 2
chr7	143496745	143497023	279	*	Peak_15207	70	Promoter (<=1kb)		407757	NM_001008805	85	ENSRNOG00000031785	Krt76	keratin 76
chr15	35195241	35195564	324	*	Peak_15253	70	Promoter (<=1kb)		266704	NM_153466	161	ENSRNOG00000028810	Gzmf	granzyme F
chr20	14112334	14112565	232	*	Peak_15280	70	Promoter (1-2kb)		100314145	NR_106668	-1594	ENSRNOG00000059368	Mir327	microRNA 327
chr3	143118896	143119263	368	*	Peak_15296	70	Promoter (<=1kb)		266776	NM_153734	-437	ENSRNOG00000004946	Cst12	cystatin 12
chr4	50684211	50684369	159	*	Peak_15308	70	Promoter (<=1kb)		681395	NM_001044278	-907	NA	Rnf133	ring finger protein 133
chr1	81193104	81193550	447	*	Peak_15349	70	Promoter (<=1kb)		292706	NM_001106233	179	ENSRNOG00000019427	Tescl	tescalcin-like
chr16	69048828	69048991	164	*	Peak_15471	70	Promoter (<=1kb)		498650	NM_001197241	89	ENSRNOG00000058940	Rab11fip1	RAB11 family interacting protein 1
chr6	133690743	133690932	190	*	Peak_15475	69	Promoter (<=1kb)		100314114	NR_032289	-449	ENSRNOG00000040354	Mir673	microRNA 673
chr12	9605806	9606020	215	*	Peak_15476	69	Promoter (1-2kb)		288457	NM_001191663	1148	ENSRNOG00000000952	Gsx1	GS homeobox 1
chr1	53520480	53520784	305	*	Peak_15490	69	Promoter (<=1kb)		292310	NM_001169132	4	ENSRNOG00000039255	Gpr31	G protein-coupled receptor 31
chr1	266072602	266072775	174	*	Peak_15505	69	Promoter (1-2kb)		171381	NM_134370	1406	ENSRNOG00000019435	Psd	pleckstrin and Sec7 domain containing
chr2	88111707	88111976	270	*	Peak_15536	69	Promoter (<=1kb)		54231	NM_019291	892	ENSRNOG00000009629	Car2	carbonic anhydrase 2
chr6	108122087	108122539	453	*	Peak_15569	69	Promoter (1-2kb)		500693	NM_001134631	-1316	ENSRNOG00000011376	Bbof1	basal body orientation factor 1
chr13	52669259	52669486	228	*	Peak_15578	69	Promoter (1-2kb)		24837	NM_012676	1290	ENSRNOG00000033734	Tnnt2	troponin T2, cardiac type
chr1	170596071	170596728	658	*	Peak_15614	69	Promoter (1-2kb)		83534	NM_031357	-1912	ENSRNOG00000019212	Tpp1	tripeptidyl peptidase 1
chr9	10498622	10498764	143	*	Peak_15626	69	Promoter (<=1kb)		104940696	NR_130129	-526	NA	Tincr	TINCR ubiquitin domain containing
chr1	64432580	64432922	343	*	Peak_15683	69	Promoter (<=1kb)		24681	NM_012628	714	ENSRNOG00000054371	Prkcg	protein kinase C, gamma
chr8	115329382	115329634	253	*	Peak_15701	69	Promoter (<=1kb)		503229	NM_001109362	847	ENSRNOG00000042065	Iqcf6	IQ motif containing F6
chr10	14855055	14855230	176	*	Peak_15742	69	Promoter (1-2kb)		25354	NM_012882	-1228	ENSRNOG00000018834	Sstr5	somatostatin receptor 5
chr6	109093777	109093940	164	*	Peak_15759	69	Promoter (1-2kb)		314320	NM_001108043	1575	ENSRNOG00000006699	Mlh3	mutL homolog 3
chr1	266935483	266936156	674	*	Peak_15762	69	Promoter (1-2kb)		499368	NM_001191956	-1180	ENSRNOG00000026086	Calhm3	calcium homeostasis modulator 3
chr10	40952893	40953149	257	*	Peak_15816	69	Promoter (<=1kb)		25674	NM_013133	502	ENSRNOG00000013588	Glra1	glycine receptor, alpha 1
chr10	5520590	5520985	396	*	Peak_15822	69	Promoter (<=1kb)		497859	NM_001017471	-774	ENSRNOG00000025522	Atf7ip2	activating transcription factor 7 interacting protein 2
chr10	63174666	63174816	151	*	Peak_15827	69	Promoter (<=1kb)		25553	NM_013034	4	ENSRNOG00000003476	Slc6a4	solute carrier family 6 member 4
chr4	172710100	172710304	205	*	Peak_16281	69	Promoter (<=1kb)		502919	NM_001109355	376	ENSRNOG00000008125	Igbp1b	immunoglobulin (CD79A) binding protein 1b
chr5	172809060	172810097	1038	*	Peak_16338	69	Promoter (<=1kb)		29689	NM_017289	0	ENSRNOG00000016385	Gabrd	gamma-aminobutyric acid type A receptor delta subunit
chr7	121783178	121783423	246	*	Peak_16422	69	Promoter (<=1kb)		685900	NM_001135913	12	ENSRNOG00000025344	Enthd1	ENTH domain containing 1
chr2	187739243	187739440	198	*	Peak_16570	68	Promoter (1-2kb)		681021	NM_001191077	1476	ENSRNOG00000026059	Paqr6	progestin and adipoQ receptor family member 6
chr4	85587764	85587984	221	*	Peak_16581	68	Promoter (<=1kb)		25321	NM_012850	-705	ENSRNOG00000011808	Ghrhr	growth hormone releasing hormone receptor
chr8	127870360	127870927	568	*	Peak_16670	68	Promoter (<=1kb)		316061	NM_001108193	265	NA	Slc22a14	solute carrier family 22, member 14
chr9	92529680	92529821	142	*	Peak_16675	68	Promoter (1-2kb)		316578	NM_001108229	1117	ENSRNOG00000017072	Slc16a14	solute carrier family 16, member 14
chr10	85574726	85574875	150	*	Peak_16696	68	Promoter (<=1kb)		691153	NM_001109627	14	ENSRNOG00000048187	Epop	elongin BC and polycomb repressive complex 2 associated protein
chr3	3807059	3807275	217	*	Peak_16721	68	Promoter (<=1kb)		64171	NM_022303	-346	ENSRNOG00000051470	Card9	caspase recruitment domain family, member 9
chr4	170345508	170345658	151	*	Peak_16723	68	Promoter (1-2kb)		500350	NM_001047957	-1752	ENSRNOG00000030158		LRRGT00139
chr3	173969134	173969427	294	*	Peak_16810	68	Promoter (<=1kb)		311693	NM_001191745	0	ENSRNOG00000053332	Cdh26	cadherin 26
chr4	78620035	78620231	197	*	Peak_16823	68	Promoter (1-2kb)		312317	NM_199291	1116	ENSRNOG00000032432	Doxl2	diamine oxidase-like protein 2
chr9	10290357	10290529	173	*	Peak_16871	68	Promoter (1-2kb)		680177	NM_001126375	-1437	ENSRNOG00000047295	Prr22	proline rich 22
chr15	4076948	4077099	152	*	Peak_16887	68	Promoter (<=1kb)		498440	NM_001109097	0	ENSRNOG00000040122	Myoz1	myozenin 1
chr2	104418003	104418188	186	*	Peak_16913	67	Promoter (1-2kb)		365751	NM_001012218	1031	ENSRNOG00000012723	Trim55	tripartite motif-containing 55
chr2	203198870	203199067	198	*	Peak_16917	67	Promoter (1-2kb)		295322	NM_001024244	-1368	ENSRNOG00000015279	Vtcn1	V-set domain containing T cell activation inhibitor 1
chr4	21316969	21317312	344	*	Peak_16925	67	Promoter (<=1kb)		24416	NM_001105712	-383	ENSRNOG00000005519	Grm3	glutamate metabotropic receptor 3
chr13	90839077	90839243	167	*	Peak_17004	67	Promoter (<=1kb)		289235	NM_001105971	0	ENSRNOG00000008045	Slamf9	SLAM family member 9
chr1	79122594	79122952	359	*	Peak_17039	67	Promoter (<=1kb)		24926	NM_012702	1	ENSRNOG00000027607	Ceacam3	carcinoembryonic antigen-related cell adhesion molecule 3
chr18	29988435	29988926	492	*	Peak_17045	67	Promoter (1-2kb)		393088	NM_199506	1229	ENSRNOG00000020119	Pcdha6	protocadherin alpha 6
chr7	126027291	126027568	278	*	Peak_17136	67	Promoter (<=1kb)		300121	NM_001130498	684	ENSRNOG00000032570	Smc1b	structural maintenance of chromosomes 1B
chr7	61235959	61236213	255	*	Peak_17145	67	Promoter (<=1kb)		500836	NM_001191988	0	ENSRNOG00000007365	Il22	interleukin 22
chr8	4085782	4086373	592	*	Peak_17156	67	Promoter (<=1kb)		292516	NM_001013893	0	ENSRNOG00000026033	Actl9b	actin-like 9b
chr17	9238142	9238423	282	*	Peak_17199	67	Promoter (1-2kb)		364674	NM_001025029	1893	ENSRNOG00000011947	Tifab	TIFA inhibitor
chr1	170403854	170404020	167	*	Peak_17245	67	Promoter (<=1kb)		29722	NM_080478	25	ENSRNOG00000018020	Apbb1	amyloid beta precursor protein binding family B member 1
chr19	50037448	50037654	207	*	Peak_17253	67	Promoter (1-2kb)		29337	NM_017168	-1771	ENSRNOG00000051986	Plcg2	phospholipase C, gamma 2
chr1	189939266	189939456	191	*	Peak_17527	67	Promoter (<=1kb)		687561	NM_001127650	-848	ENSRNOG00000046181	Anks4b	ankyrin repeat and sterile alpha motif domain containing 4B
chr1	259289467	259289635	169	*	Peak_17620	67	Promoter (1-2kb)		171518	NM_138512	-1801	ENSRNOG00000021924	Cyp2c22	cytochrome P450, family 2, subfamily c, polypeptide 22
chr1	78259662	78259911	250	*	Peak_18231	67	Promoter (1-2kb)		317673	NM_173837	-1594	NA	Bbc3	Bcl-2 binding component 3
chr18	30382676	30383299	624	*	Peak_18269	67	Promoter (1-2kb)		291656	NM_001014783	1354	ENSRNOG00000020095	Pcdhb3	protocadherin beta 3
chr1	83105223	83105381	159	*	Peak_18273	67	Promoter (1-2kb)		361523	NM_001198676	1298	ENSRNOG00000020775	Cyp2b2	cytochrome P450, family 2, subfamily b, polypeptide 2
chr18	45379980	45380133	154	*	Peak_18305	67	Promoter (<=1kb)		291585	NM_001106146	597	ENSRNOG00000025422	Pudp	pseudouridine 5'-phosphatase
chr19	7246	7585	340	*	Peak_18370	67	Promoter (<=1kb)		679149	NM_001100999	-927	ENSRNOG00000048039		similar to carboxylesterase 2 (intestine, liver)
chr2	190101504	190101681	178	*	Peak_18557	67	Promoter (1-2kb)		94195	NM_053587	-1385	ENSRNOG00000011483	S100a9	S100 calcium binding protein A9
chr2	261338311	261338537	227	*	Peak_18636	67	Promoter (1-2kb)		295531	NM_181769	-1179	ENSRNOG00000028225	Tnni3k	TNNI3 interacting kinase
chr3	144432583	144432822	240	*	Peak_18766	67	Promoter (<=1kb)		296234	NM_198685	-815	ENSRNOG00000030857	Cyss	cystatin S
chr4	165682374	165682882	509	*	Peak_18951	67	Promoter (<=1kb)		690326	NM_001109578	-188	ENSRNOG00000024508	Lpal2	lipoprotein(a) like 2, pseudogene
chr4	42692103	42692270	168	*	Peak_19006	67	Promoter (1-2kb)		24255	NM_031506	-1388	ENSRNOG00000055103	Cftr	cystic fibrosis transmembrane conductance regulator
chr4	86125151	86125436	286	*	Peak_19049	67	Promoter (<=1kb)		500139	NM_001191973	0	ENSRNOG00000012165	Itprid1	ITPR interacting domain containing 1
chr6	56775067	56775252	186	*	Peak_19363	67	Promoter (<=1kb)		688392	NM_001099515	277	ENSRNOG00000050003	Vom2r49	vomeronasal 2 receptor, 49
chr7	14866391	14867206	816	*	Peak_19456	67	Promoter (<=1kb)		503122	NM_001109360	450	ENSRNOG00000043344	Cyp4f40	cytochrome P450, family 4, subfamily f, polypeptide 40
chr7	9991134	9991333	200	*	Peak_19553	67	Promoter (<=1kb)		170902	NM_133390	-174	NA	Zfp347	zinc finger protein 347
chr8	37349346	37349511	166	*	Peak_19612	67	Promoter (<=1kb)		100360049	NM_001260484	183	ENSRNOG00000046322		rCG64165-like
chrX	31734805	31735007	203	*	Peak_19871	67	Promoter (1-2kb)		367785	NM_001191913	1589	ENSRNOG00000003452	Asb9	ankyrin repeat and SOCS box-containing 9
chrX	63066005	63066175	171	*	Peak_19923	67	Promoter (1-2kb)		367830	NM_001037211	1055	ENSRNOG00000042530		similar to FAM48A protein
chrX	70234613	70235245	633	*	Peak_19934	67	Promoter (1-2kb)		302425	NM_001191724	-1592	ENSRNOG00000003030	Awat2	acyl-CoA wax alcohol acyltransferase 2
chr17	15747836	15747983	148	*	Peak_19981	67	Promoter (1-2kb)		361223	NM_001108409	-1980	ENSRNOG00000016225	Fgd3	FYVE, RhoGEF and PH domain containing 3
chr12	49577281	49577439	159	*	Peak_19998	67	Promoter (1-2kb)		25422	NM_012937	-1194	ENSRNOG00000050023	Crybb2	crystallin, beta B2
chr17	15922317	15922612	296	*	Peak_20012	67	Promoter (1-2kb)		306811	NM_001191556	-1436	ENSRNOG00000016684	Wnk2	WNK lysine deficient protein kinase 2
chr9	100306832	100306982	151	*	Peak_20055	67	Promoter (<=1kb)		501185	NM_001109311	-3	ENSRNOG00000023557	Mab21l4	mab-21 like 4
chr1	189513571	189513721	151	*	Peak_20112	67	Promoter (<=1kb)		24763	NM_033231	-832	ENSRNOG00000032246	Acsm3	acyl-CoA synthetase medium-chain family member 3
chr20	2057873	2058132	260	*	Peak_20151	67	Promoter (<=1kb)		414785	NM_001008852	0	ENSRNOG00000022107	RT1-M6-1	RT1 class I, locus M6, gene 1
chr4	168655558	168655705	148	*	Peak_20179	67	Promoter (<=1kb)		312787	NM_080579	968	ENSRNOG00000007126	Gpr19	G protein-coupled receptor 19
chr8	49620497	49620937	441	*	Peak_20220	67	Promoter (<=1kb)		300682	NM_001127528	-631	ENSRNOG00000016397	Tmprss13	transmembrane serine protease 13
chr10	15090192	15090574	383	*	Peak_20235	67	Promoter (1-2kb)		685451	NM_001135918	1257	ENSRNOG00000039350	Gng13	G protein subunit gamma 13
chrX	110819235	110819473	239	*	Peak_20339	67	Promoter (<=1kb)		315911	NM_001173349	619	ENSRNOG00000055721	Rnf128	ring finger protein 128
chr1	197875326	197875528	203	*	Peak_20347	67	Promoter (<=1kb)		116601	NM_058213	-288	NA	Atp2a1	ATPase sarcoplasmic/endoplasmic reticulum Ca2+ transporting 1
chr11	35262361	35262509	149	*	Peak_20415	67	Promoter (<=1kb)		25743	NM_013192	0	ENSRNOG00000001658	Kcnj6	potassium voltage-gated channel subfamily J member 6
chr1	188894665	188895686	1022	*	Peak_20429	67	Promoter (<=1kb)		293545	NM_001024241	0	ENSRNOG00000023863	Gpr139	G protein-coupled receptor 139
chr15	35153366	35153583	218	*	Peak_20522	67	Promoter (<=1kb)		691668	NM_001191116	221	ENSRNOG00000029860	Gzmn	granzyme N
chr2	26470796	26470952	157	*	Peak_20633	67	Promoter (<=1kb)		29478	NM_019223	-221	ENSRNOG00000018068	Ndufs6	NADH:ubiquinone oxidoreductase subunit S6
chr2	30126386	30126780	395	*	Peak_20634	67	Promoter (<=1kb)		29131	NM_017110	489	ENSRNOG00000017712	Cartpt	CART prepropeptide
chr5	49438904	49439315	412	*	Peak_20731	67	Promoter (<=1kb)		500432	NM_001191982	0	ENSRNOG00000008232	Spaca1	sperm acrosome associated 1
chr6	136434655	136434809	155	*	Peak_20754	67	Promoter (1-2kb)		314465	NM_001108062	1811	ENSRNOG00000012653	Ppp1r13b	protein phosphatase 1, regulatory subunit 13B
chr9	54556839	54556978	140	*	Peak_20835	67	Promoter (1-2kb)		117057	NM_053986	-1224	ENSRNOG00000048152	Myo1b	myosin Ib
chr5	147689975	147690114	140	*	Peak_20943	67	Promoter (1-2kb)		297891	NM_001007650	1816	ENSRNOG00000008693	Tssk3	testis-specific serine kinase 3
chr10	18064051	18064199	149	*	Peak_20949	67	Promoter (<=1kb)		29369	NM_019199	-660	NA	Fgf18	fibroblast growth factor 18
chr10	56424407	56424548	142	*	Peak_20955	67	Promoter (1-2kb)		497938	NM_001017475	1464	ENSRNOG00000058939	Spem2	SPEM family member 2
chr1	147713849	147714098	250	*	Peak_20964	67	Promoter (<=1kb)		293989	NM_001013904	0	ENSRNOG00000024016	Cyp2c6v1	cytochrome P450, family 2, subfamily C, polypeptide 6, variant 1
chr1	199683390	199683529	140	*	Peak_20974	67	Promoter (<=1kb)		64522	NM_022590	702	ENSRNOG00000020039	Slc5a2	solute carrier family 5 member 2
chr13	93677905	93678077	173	*	Peak_20999	67	Promoter (<=1kb)		24368	NM_017005	-534	ENSRNOG00000003653	Fh	fumarate hydratase
chr1	85304334	85304568	235	*	Peak_21033	67	Promoter (<=1kb)		365222	NM_001127694	475	ENSRNOG00000019869	Lrfn1	leucine rich repeat and fibronectin type III domain containing 1
chr3	171166924	171167122	199	*	Peak_21075	67	Promoter (<=1kb)		100360757	NM_001322486	723	ENSRNOG00000028661	Ctcfl	CCCTC-binding factor like
chr4	156751362	156751747	386	*	Peak_21092	67	Promoter (<=1kb)		312701	NM_001107887	-346	ENSRNOG00000010253	Cd163	CD163 molecule
chr10	75171755	75172134	380	*	Peak_21178	67	Promoter (<=1kb)		303414	NM_001107037	0	ENSRNOG00000008707	Epx	eosinophil peroxidase
chr7	15188672	15188837	166	*	Peak_21207	67	Promoter (1-2kb)		56266	NM_019623	1883	ENSRNOG00000004786	Cyp4f1	cytochrome P450, family 4, subfamily f, polypeptide 1
chr5	143059943	143060292	350	*	Peak_21274	66	Promoter (1-2kb)		298524	NM_001031647	1911	ENSRNOG00000024957	Dnali1	dynein, axonemal, light intermediate chain 1
chr10	75172423	75172896	474	*	Peak_21328	66	Promoter (<=1kb)		303414	NM_001107037	-649	ENSRNOG00000008707	Epx	eosinophil peroxidase
chr19	27861966	27862273	308	*	Peak_21367	66	Promoter (<=1kb)		363337	NM_001014221	554	ENSRNOG00000042971		similar to RIKEN cDNA 1700081O22
chr7	70362733	70362891	159	*	Peak_21374	66	Promoter (1-2kb)		65218	NM_023026	-1922	ENSRNOG00000025584	Agap2	ArfGAP with GTPase domain, ankyrin repeat and PH domain 2
chr8	58348362	58348510	149	*	Peak_21375	66	Promoter (<=1kb)		300713	NM_001106822	605	ENSRNOG00000009014	Slc35f2	solute carrier family 35, member F2
chr13	50512564	50512901	338	*	Peak_21413	66	Promoter (1-2kb)		24715	NM_012642	1052	ENSRNOG00000002937	Ren	renin
chr19	49158815	49158977	163	*	Peak_21427	66	Promoter (<=1kb)		292044	NM_001106189	251	ENSRNOG00000042888	Cdyl2	chromodomain Y-like 2
chr5	12924407	12924547	141	*	Peak_21443	66	Promoter (1-2kb)		100910984	NM_001302143	1024	ENSRNOG00000048703	Alkal1	ALK and LTK ligand 1
chr9	100279510	100279713	204	*	Peak_21458	66	Promoter (1-2kb)		24792	NM_001276706	-1626	ENSRNOG00000023856	Agxt	alanine--glyoxylate and serine--pyruvate aminotransferase
chr9	43251137	43251449	313	*	Peak_21462	66	Promoter (<=1kb)		501125	NM_001122658	0	ENSRNOG00000023941	Fam178b	family with sequence similarity 178, member B
chr12	12626634	12626807	174	*	Peak_21526	66	Promoter (1-2kb)		25503	NM_012995	1911	ENSRNOG00000001031	Ocm2	oncomodulin 2
chr5	158120690	158120947	258	*	Peak_21540	66	Promoter (<=1kb)		100270683	NM_001271266	796	ENSRNOG00000061876	Tas1r2	taste 1 receptor member 2
chr1	72811047	72811208	162	*	Peak_21561	66	Promoter (<=1kb)		171125	NM_001191945	502	ENSRNOG00000058906	Ptprh	protein tyrosine phosphatase, receptor type, H
chr20	5152228	5152368	141	*	Peak_21574	66	Promoter (1-2kb)		294250	NM_212462	1031	ENSRNOG00000000852	Prrc2a	proline-rich coiled-coil 2A
chr5	147304430	147304770	341	*	Peak_21583	66	Promoter (<=1kb)		29177	NM_017122	-929	ENSRNOG00000006979	Hpca	hippocalcin
chr12	16912163	16912322	160	*	Peak_21652	66	Promoter (<=1kb)		304325	NM_001025413	-990	ENSRNOG00000001275	Tmem184a	transmembrane protein 184A
chr10	13176202	13176376	175	*	Peak_21658	65	Promoter (<=1kb)		497873	NM_001109027	-339	ENSRNOG00000029279	Prss33	serine protease 33
chr18	6783243	6783461	219	*	Peak_21659	65	Promoter (<=1kb)		25293	NM_012825	-486	ENSRNOG00000016043	Aqp4	aquaporin 4
chr3	113321424	113321573	150	*	Peak_21660	65	Promoter (1-2kb)		29593	NM_001012738	1968	ENSRNOG00000014573	Ckmt1	creatine kinase, mitochondrial 1
chr1	89149121	89149466	346	*	Peak_21710	65	Promoter (<=1kb)		688924	NM_001109519	0	ENSRNOG00000037485		hypothetical protein LOC688924
chr15	18400362	18400546	185	*	Peak_21761	65	Promoter (<=1kb)		361018	NM_001025129	629	ENSRNOG00000033261	Fam107a	family with sequence similarity 107, member A
chr20	11561775	11561937	163	*	Peak_21779	65	Promoter (<=1kb)		690415	NM_001109590	337	NA		hypothetical protein LOC690415
chr9	113359824	113360005	182	*	Peak_21816	65	Promoter (1-2kb)		316777	NM_001005559	-1266	ENSRNOG00000027916	Txndc2	thioredoxin domain containing 2
chrX	122936961	122937120	160	*	Peak_21819	65	Promoter (<=1kb)		298322	NM_001191585	-915	ENSRNOG00000013092	Lonrf3	LON peptidase N-terminal domain and ring finger 3
chr7	15240339	15240594	256	*	Peak_21868	65	Promoter (1-2kb)		314587	NM_182823	-1555	ENSRNOG00000004572	Zfp472	zinc finger protein 472
chr12	16202690	16202855	166	*	Peak_22086	65	Promoter (1-2kb)		304322	NM_001037775	-1062	ENSRNOG00000001252	Chst12	carbohydrate sulfotransferase 12
chr16	10267933	10268111	179	*	Peak_22092	65	Promoter (<=1kb)		290921	NM_001106096	423	ENSRNOG00000057751	Gdf2	growth differentiation factor 2
chr3	161434466	161434991	526	*	Peak_22105	65	Promoter (1-2kb)		171373	NM_134363	1163	ENSRNOG00000018111	Slc12a5	solute carrier family 12 member 5
chr5	126324014	126324281	268	*	Peak_22109	65	Promoter (<=1kb)		298301	NM_001100965	-217	ENSRNOG00000058870	Mroh7	maestro heat-like repeat family member 7
chr5	173310463	173310842	380	*	Peak_22112	65	Promoter (1-2kb)		170634	NM_130818	1181	ENSRNOG00000019589	Tas1r3	taste 1 receptor member 3
chr10	15202509	15202860	352	*	Peak_22126	65	Promoter (1-2kb)		117025	NM_001191822	1283	ENSRNOG00000019921	Rhbdl1	rhomboid like 1
chr16	68861819	68862063	245	*	Peak_22145	65	Promoter (1-2kb)		81721	NM_057184	1801	ENSRNOG00000012283	Chrna6	cholinergic receptor nicotinic alpha 6 subunit
chr5	144031094	144031274	181	*	Peak_22151	65	Promoter (<=1kb)		298518	NM_001106685	-144	ENSRNOG00000008759	Csf3r	colony stimulating factor 3 receptor
chr9	82557512	82557652	141	*	Peak_22158	65	Promoter (<=1kb)		64362	NM_022531	930	ENSRNOG00000019810	Des	desmin
chr13	112231464	112231603	140	*	Peak_22170	65	Promoter (1-2kb)		100314246	NR_031920	1787	ENSRNOG00000035520	Mir205	microRNA 205
chr16	72008523	72008813	291	*	Peak_22188	65	Promoter (1-2kb)		498654	NM_020303	-1313	ENSRNOG00000017518	Adam5	ADAM metallopeptidase domain 5
chr4	101393302	101393535	234	*	Peak_22210	65	Promoter (<=1kb)		500204	NM_001109242	0	ENSRNOG00000024604	RGD1562515	similar to RIKEN cDNA 4931417E11
chr1	31531457	31531858	402	*	Peak_22239	65	Promoter (<=1kb)		502225	NM_001109333	314	ENSRNOG00000028357	Lrrc14b	leucine rich repeat containing 14B
chrX	156269345	156269543	199	*	Peak_22328	65	Promoter (1-2kb)		309295	NM_199103	1192	ENSRNOG00000060936	Ikbkg	inhibitor of nuclear factor kappa B kinase regulatory subunit gamma
chr7	143205717	143206201	485	*	Peak_22350	65	Promoter (<=1kb)		366991	NM_001008803	0	ENSRNOG00000033403	Krt82	keratin 82
chr14	84662356	84662507	152	*	Peak_22427	64	Promoter (<=1kb)		498400	NM_001017501	-213	ENSRNOG00000037865	Hormad2	HORMA domain containing 2
chr18	29972904	29973281	378	*	Peak_22456	64	Promoter (<=1kb)		116741	NM_053933	96	ENSRNOG00000020119	Pcdha4	protocadherin alpha 4
chr4	117745385	117745539	155	*	Peak_22492	64	Promoter (1-2kb)		24171	NM_001109880	1310	ENSRNOG00000015903	Add2	adducin 2
chr8	36841213	36841428	216	*	Peak_22543	64	Promoter (<=1kb)		100361414	NM_001256529	942	ENSRNOG00000046243	Pate3	prostate and testis expressed 3
chr6	128116583	128116798	216	*	Peak_22582	64	Promoter (<=1kb)		690435	NM_001047975	781	ENSRNOG00000029253		hypothetical protein LOC690435
chr3	83135297	83135436	140	*	Peak_22593	64	Promoter (1-2kb)		100313984	NR_031792	1957	ENSRNOG00000035542	Mir129-2	microRNA 129-2
chr15	18451203	18451657	455	*	Peak_22599	64	Promoter (1-2kb)		252898	NM_145770	1813	ENSRNOG00000007378	Acox2	acyl-CoA oxidase 2
chr18	30842428	30842909	482	*	Peak_22668	64	Promoter (1-2kb)		291637	NM_001037137	1728	NA	Pcdhga5	protocadherin gamma subfamily A, 5
chr5	154830702	154830918	217	*	Peak_22709	64	Promoter (<=1kb)		79428	NM_030830	-820	ENSRNOG00000022402	Luzp1	leucine zipper protein 1
chr1	189183316	189183621	306	*	Peak_22951	64	Promoter (1-2kb)		171459	NM_134418	-1010	ENSRNOG00000015716	Gp2	glycoprotein 2
chr12	36396464	36396859	396	*	Peak_22997	64	Promoter (1-2kb)		304458	NM_001134536	1374	ENSRNOG00000038406	Tmem132b	transmembrane protein 132B
chr1	42170826	42171021	196	*	Peak_23135	64	Promoter (1-2kb)		117064	NM_053991	1325	ENSRNOG00000018808	Vip	vasoactive intestinal peptide
chr15	35032324	35032623	300	*	Peak_23204	64	Promoter (<=1kb)		29266	NM_172044	246	ENSRNOG00000020625	Mcpt2	mast cell protease 2
chr16	75600081	75600320	240	*	Peak_23319	64	Promoter (<=1kb)		641624	NM_001037549	-598	ENSRNOG00000038126	Defb5	defensin beta 5
chr17	69982226	69982411	186	*	Peak_23374	64	Promoter (<=1kb)		291287	NM_001106118	546	ENSRNOG00000028750	Tubal3	tubulin, alpha-like 3
chr1	79066453	79066600	148	*	Peak_23384	64	Promoter (1-2kb)		308394	NM_001025679	1105	ENSRNOG00000042250	Psg16	pregnancy specific glycoprotein 16
chr1	79476055	79476212	158	*	Peak_23388	64	Promoter (1-2kb)		361516	NM_001108474	1246	ENSRNOG00000042158	Igfl3	IGF-like family member 3
chr18	29980338	29980920	583	*	Peak_23401	64	Promoter (<=1kb)		393087	NM_199505	70	NA	Pcdha5	protocadherin alpha 5
chr2	208900009	208900193	185	*	Peak_23630	64	Promoter (<=1kb)		295351	NM_001191712	0	ENSRNOG00000037115	Chi3l3	chitinase 3-like 3
chr4	156630197	156630450	254	*	Peak_23853	64	Promoter (<=1kb)		297590	NM_001099503	-248	ENSRNOG00000033494	Vom2r52	vomeronasal 2 receptor, 52
chr4	176509550	176509689	140	*	Peak_23872	64	Promoter (1-2kb)		24476	NM_012586	-1331	ENSRNOG00000012417	Iapp	islet amyloid polypeptide
chr8	4085322	4085672	351	*	Peak_24290	64	Promoter (<=1kb)		292516	NM_001013893	-164	ENSRNOG00000026033	Actl9b	actin-like 9b
chrX	136808809	136808958	150	*	Peak_24432	64	Promoter (<=1kb)		302822	NM_175763	-924	ENSRNOG00000007600	Igsf1	immunoglobulin superfamily, member 1
chr1	193187120	193187280	161	*	Peak_24540	64	Promoter (<=1kb)		252854	NM_001100482	-765	ENSRNOG00000013407	Slc5a11	solute carrier family 5 member 11
chr10	70884115	70884314	200	*	Peak_24623	64	Promoter (<=1kb)		116637	NM_053858	-281	ENSRNOG00000011406	Ccl4	C-C motif chemokine ligand 4
chr1	219387130	219387344	215	*	Peak_24628	64	Promoter (<=1kb)		365394	NM_001108926	665	ENSRNOG00000022044	Cabp4	calcium binding protein 4
chr1	245397618	245398308	691	*	Peak_24631	64	Promoter (<=1kb)		294065	NM_001106370	629	ENSRNOG00000012566	Kcnv2	potassium voltage-gated channel modifier subfamily V member 2
chr5	146795223	146795376	154	*	Peak_24663	64	Promoter (<=1kb)		362604	NM_001108682	0	ENSRNOG00000042455	Tlr12	toll-like receptor 12
chr7	115986130	115986269	140	*	Peak_24669	64	Promoter (1-2kb)		300018	NM_001130546	1813	ENSRNOG00000006086	Lynx1	Ly6/neurotoxin 1
chr14	77380565	77380704	140	*	Peak_24714	64	Promoter (<=1kb)		25247	NM_024128	301	ENSRNOG00000005700	Nsg1	neuronal vesicle trafficking associated 1
chr7	116925687	116925897	211	*	Peak_24794	64	Promoter (<=1kb)		315085	NM_207609	539	ENSRNOG00000007939	Naprt	nicotinate phosphoribosyltransferase
chr5	62621178	62621649	472	*	Peak_24813	64	Promoter (<=1kb)		83633	NM_031802	88	ENSRNOG00000008431	Gabbr2	gamma-aminobutyric acid type B receptor subunit 2
chr18	63357070	63357212	143	*	Peak_24828	64	Promoter (<=1kb)		307348	NM_001107381	86	ENSRNOG00000025324	Spire1	spire-type actin nucleation factor 1
chr8	85553952	85554172	221	*	Peak_24846	64	Promoter (<=1kb)		24422	NM_017013	226	ENSRNOG00000029861	Gsta2	glutathione S-transferase alpha 2
chr9	82571489	82571746	258	*	Peak_24857	64	Promoter (<=1kb)		363256	NM_001108802	144	ENSRNOG00000019850	Speg	striated muscle enriched protein kinase
chr20	11547459	11547651	193	*	Peak_24890	64	Promoter (1-2kb)		690386	NM_001109586	-1413	ENSRNOG00000042383		hypothetical protein LOC690386
chr5	154393459	154393617	159	*	Peak_24927	64	Promoter (<=1kb)		362631	NM_001025739	406	ENSRNOG00000026260	Rpl11	ribosomal protein L11
chr8	118335200	118335504	305	*	Peak_24931	64	Promoter (1-2kb)		50568	NM_133652	1494	ENSRNOG00000020833	Cspg5	chondroitin sulfate proteoglycan 5
chr2	243730265	243730441	177	*	Peak_24945	64	Promoter (1-2kb)		100145871	NM_001126120	1765	ENSRNOG00000046357	Adh5	alcohol dehydrogenase 5 (class III), chi polypeptide
chr1	220241656	220241870	215	*	Peak_24952	64	Promoter (1-2kb)		293666	NM_001006973	-1645	ENSRNOG00000019970	mrpl11	mitochondrial ribosomal protein L11
chr3	173970911	173971180	270	*	Peak_24992	63	Promoter (1-2kb)		311693	NM_001191745	1638	ENSRNOG00000053332	Cdh26	cadherin 26
chr4	49438384	49438539	156	*	Peak_24995	63	Promoter (1-2kb)		312159	NM_198771	1353	ENSRNOG00000060349	Fam3c	family with sequence similarity 3, member C
chr1	263185909	263186616	708	*	Peak_25104	63	Promoter (<=1kb)		309387	NM_001107593	0	ENSRNOG00000016302	Cnnm1	cyclin and CBS domain divalent metal cation transport mediator 1
chr3	152751677	152751890	214	*	Peak_25114	63	Promoter (<=1kb)		286930	NM_173145	-201	ENSRNOG00000020225	Dlgap4	DLG associated protein 4
chr5	78383590	78383758	169	*	Peak_25126	63	Promoter (<=1kb)		298098	NM_001007652	289	ENSRNOG00000055277	Pole3	DNA polymerase epsilon 3, accessory subunit
chr18	16499781	16499920	140	*	Peak_25142	63	Promoter (1-2kb)		291736	NM_001305179	-1868	ENSRNOG00000016036	Rprd1a	regulation of nuclear pre-mRNA domain containing 1A
chr19	37250079	37250356	278	*	Peak_25179	63	Promoter (<=1kb)		291961	NM_001106178	563	ENSRNOG00000015641	Exoc3l1	exocyst complex component 3-like 1
chr5	108275968	108276391	424	*	Peak_25201	63	Promoter (1-2kb)		313352	NM_001107945	-1826	ENSRNOG00000024093	Dmrta1	DMRT-like family A1
chr5	147302883	147303145	263	*	Peak_25202	63	Promoter (<=1kb)		29177	NM_017122	356	ENSRNOG00000006979	Hpca	hippocalcin
chr16	81519295	81519438	144	*	Peak_25226	63	Promoter (1-2kb)		361176	NM_001012159	-1646	ENSRNOG00000017397	Upf3a	UPF3A, regulator of nonsense mediated mRNA decay
chr7	11054606	11054793	188	*	Peak_25264	63	Promoter (<=1kb)		89788	NM_053542	0	ENSRNOG00000005378	Gna15	G protein subunit alpha 15
chr2	188494204	188494491	288	*	Peak_25269	63	Promoter (1-2kb)		310640	NM_001107690	-1138	ENSRNOG00000020518	Fam189b	family with sequence similarity 189, member B
chr7	11778351	11778922	572	*	Peak_25270	63	Promoter (<=1kb)		25378	NM_012902	-848	ENSRNOG00000019377	Amh	anti-Mullerian hormone
chr14	92116803	92116972	170	*	Peak_25326	63	Promoter (<=1kb)		498416	NM_001109093	951	ENSRNOG00000004290	Grb10	growth factor receptor bound protein 10
chr7	71004207	71004686	480	*	Peak_25333	63	Promoter (<=1kb)		299509	NM_019324	0	ENSRNOG00000004177	Myo1a	myosin IA
chr20	4517776	4518239	464	*	Peak_25383	63	Promoter (<=1kb)		361799	NM_212497	469	ENSRNOG00000000422	Dxo	decapping exoribonuclease
chr1	72400540	72400880	341	*	Peak_25392	63	Promoter (1-2kb)		308339	NM_001126276	1383	ENSRNOG00000016608	Zfp579	zinc finger protein 579
chr10	94194478	94194696	219	*	Peak_25426	63	Promoter (1-2kb)		498012	NM_001258237	1897	ENSRNOG00000007467	Ace3	angiotensin I converting enzyme (peptidyl-dipeptidase A) 3
chr2	148607455	148607598	144	*	Peak_25437	63	Promoter (<=1kb)		499624	NM_001191960	-458	ENSRNOG00000038044	Tsc22d2	TSC22 domain family, member 2
chr10	15124570	15124733	164	*	Peak_25523	62	Promoter (<=1kb)		60333	NM_031658	655	ENSRNOG00000019445	Msln	mesothelin
chr10	20623545	20623720	176	*	Peak_25529	62	Promoter (<=1kb)		363563	NM_001108824	-945	ENSRNOG00000015303	Fbll1	fibrillarin-like 1
chr17	42275544	42275721	178	*	Peak_25576	62	Promoter (1-2kb)		498750	NM_001017510	1076	ENSRNOG00000018456		similar to cDNA sequence BC005537
chr20	3161575	3161920	346	*	Peak_25588	62	Promoter (1-2kb)		24751	NM_001008856	1040	ENSRNOG00000032664	RT1-O1	RT1 class Ib, locus O1
chr9	81870087	81870243	157	*	Peak_25657	62	Promoter (1-2kb)		301514	NM_001007666	1822	ENSRNOG00000016754	Bcs1l	BCS1 homolog, ubiquinol-cytochrome c reductase complex chaperone
chr20	47494618	47494766	149	*	Peak_25677	62	Promoter (<=1kb)		309858	NM_001107637	348	ENSRNOG00000000314	Sec63	SEC63 homolog, protein translocation regulator
chr10	88163777	88163938	162	*	Peak_25678	62	Promoter (<=1kb)		287702	NM_212545	-65	ENSRNOG00000026371	Krt17	keratin 17
chr6	133707789	133707953	165	*	Peak_25684	62	Promoter (1-2kb)		100314180	NR_032757	1332	ENSRNOG00000040355	Mir665	microRNA 665
chr9	10287749	10287931	183	*	Peak_25736	62	Promoter (<=1kb)		680177	NM_001126375	989	ENSRNOG00000047295	Prr22	proline rich 22
chr16	49482818	49483128	311	*	Peak_25744	62	Promoter (1-2kb)		361151	NM_001014142	1832	ENSRNOG00000012087	Ufsp2	UFM1-specific peptidase 2
chr5	171329006	171329239	234	*	Peak_25750	62	Promoter (1-2kb)		679584	NM_001191063	-1556	ENSRNOG00000056358	Ccdc27	coiled-coil domain containing 27
chr10	5707446	5707705	260	*	Peak_25760	62	Promoter (<=1kb)		24409	NM_012573	-101	ENSRNOG00000033942	Grin2a	glutamate ionotropic receptor NMDA type subunit 2A
chr10	82801456	82801761	306	*	Peak_25761	62	Promoter (<=1kb)		84686	NM_053474	752	ENSRNOG00000052113	Ppp1r9b	protein phosphatase 1, regulatory subunit 9B
chr14	80732196	80732356	161	*	Peak_25766	62	Promoter (<=1kb)		24175	NM_138506	-186	ENSRNOG00000009299	Adra2c	adrenoceptor alpha 2C
chr19	52086609	52086955	347	*	Peak_25779	62	Promoter (<=1kb)		170928	NM_133415	284	ENSRNOG00000015084	Necab2	N-terminal EF-hand calcium binding protein 2
chr4	177331198	177331465	268	*	Peak_25788	62	Promoter (<=1kb)		362461	NM_001134581	409	ENSRNOG00000014382	C2cd5	C2 calcium-dependent domain containing 5
chr5	126226551	126226938	388	*	Peak_25790	62	Promoter (<=1kb)		298300	NM_001106671	179	ENSRNOG00000007189	Ttc22	tetratricopeptide repeat domain 22
chr10	91449095	91449264	170	*	Peak_25806	62	Promoter (<=1kb)		303583	NM_198759	-618	ENSRNOG00000028569	Arhgap27	Rho GTPase activating protein 27
chr1	89562231	89562370	140	*	Peak_25808	62	Promoter (1-2kb)		29686	NM_001271045	-1771	ENSRNOG00000021102	Scn1b	sodium voltage-gated channel beta subunit 1
chr2	250743442	250743697	256	*	Peak_25810	62	Promoter (<=1kb)		292156	NM_001011929	499	ENSRNOG00000012957	Sh3glb1	SH3 domain -containing GRB2-like endophilin B1
chrX	134864219	134864358	140	*	Peak_25846	62	Promoter (1-2kb)		58812	NM_031612	1852	ENSRNOG00000003984	Apln	apelin
chr16	10951002	10951410	409	*	Peak_25851	62	Promoter (1-2kb)		192223	NM_138860	1139	ENSRNOG00000053893	Opn4	opsin 4
chr10	97580682	97580821	140	*	Peak_25856	62	Promoter (1-2kb)		29481	NM_019224	1367	ENSRNOG00000003800	Rgs9	regulator of G-protein signaling 9
chr12	13923278	13923461	184	*	Peak_25860	62	Promoter (1-2kb)		288499	NM_001105911	1045	ENSRNOG00000001115	Slc29a4	solute carrier family 29 member 4
chr1	80881222	80881444	223	*	Peak_25872	62	Promoter (<=1kb)		292701	NM_001170324	366	ENSRNOG00000019260	Ceacam20	carcinoembryonic antigen-related cell adhesion molecule 20
chr1	85498699	85498933	235	*	Peak_25876	62	Promoter (1-2kb)		499113	NR_146924	1759	ENSRNOG00000051208	Selenov	selenoprotein V
chr3	123106446	123106627	182	*	Peak_25886	62	Promoter (<=1kb)		25504	NM_012996	-67	ENSRNOG00000021225	Oxt	oxytocin/neurophysin I prepropeptide
chr3	2852027	2852213	187	*	Peak_25891	62	Promoter (<=1kb)		83517	NM_031348	994	ENSRNOG00000017063	Fcna	ficolin A
chr4	170914247	170914495	249	*	Peak_25896	62	Promoter (1-2kb)		297698	NM_001106625	-1618	ENSRNOG00000005787	Erp27	endoplasmic reticulum protein 27
chr15	18321272	18321415	144	*	Peak_25992	62	Promoter (<=1kb)		289949	NM_001106027	-912	ENSRNOG00000007320	Fam3d	family with sequence similarity 3, member D
chr1	72271985	72272195	211	*	Peak_26011	62	Promoter (<=1kb)		751812	NM_001166675	0	ENSRNOG00000032913	Rasl2-9	RAS-like, family 2, locus 9
chr18	45026031	45026281	251	*	Peak_26023	62	Promoter (<=1kb)		498864	NM_001126293	-800	ENSRNOG00000015834	Fam170a	family with sequence similarity 170, member A
chr18	45027440	45027613	174	*	Peak_26024	62	Promoter (<=1kb)		498864	NM_001126293	359	ENSRNOG00000015834	Fam170a	family with sequence similarity 170, member A
chr18	30841363	30841652	290	*	Peak_26267	62	Promoter (<=1kb)		291637	NM_001037137	663	NA	Pcdhga5	protocadherin gamma subfamily A, 5
chr2	143475289	143475715	427	*	Peak_26276	62	Promoter (<=1kb)		84494	NM_001083115	0	ENSRNOG00000011133	Trpc4	transient receptor potential cation channel, subfamily C, member 4
chr3	117422311	117422457	147	*	Peak_26285	62	Promoter (<=1kb)		25065	NR_073053	638	ENSRNOG00000005367	Slc12a1	solute carrier family 12 member 1
chr3	122721020	122721239	220	*	Peak_26286	62	Promoter (<=1kb)		296153	NM_001106510	251	ENSRNOG00000007017	Tmc2	transmembrane channel-like 2
chr2	24825808	24825947	140	*	Peak_26351	62	Promoter (1-2kb)		309962	NM_199268	-1439	ENSRNOG00000010280	Pde8b	phosphodiesterase 8B
chr6	57516203	57516355	153	*	Peak_26519	62	Promoter (<=1kb)		54248	NM_019304	-657	ENSRNOG00000030771	Dgkb	diacylglycerol kinase, beta
chrX	63520536	63520705	170	*	Peak_26569	62	Promoter (<=1kb)		363474	NM_001199178	-328	ENSRNOG00000046918	Apoo	apolipoprotein O
chr20	11634023	11634204	182	*	Peak_26685	61	Promoter (<=1kb)		100361793	NM_001271304	0	ENSRNOG00000058151		keratin associated protein 12-1-like
chr19	55433579	55433726	148	*	Peak_26744	61	Promoter (<=1kb)		307920	NM_001113779	526	ENSRNOG00000029558	Pabpn1l	poly(A)binding protein nuclear 1-like
chr9	42838250	42838392	143	*	Peak_26757	61	Promoter (1-2kb)		316326	NM_001014100	1445	ENSRNOG00000015366	Neurl3	neuralized E3 ubiquitin protein ligase 3
chr7	98096251	98096401	151	*	Peak_26769	61	Promoter (1-2kb)		171043	NM_133521	1670	ENSRNOG00000006738	Fbxo32	F-box protein 32
chr10	90171488	90171650	163	*	Peak_26774	61	Promoter (1-2kb)		84580	NM_053450	-1638	ENSRNOG00000020905	Hdac5	histone deacetylase 5
chr5	143499896	143500045	150	*	Peak_26803	61	Promoter (<=1kb)		298521	NM_001112716	-396	ENSRNOG00000008992	Grik3	glutamate ionotropic receptor kainate type subunit 3
chrX	136806900	136807139	240	*	Peak_26883	61	Promoter (<=1kb)		302822	NM_175763	746	ENSRNOG00000007600	Igsf1	immunoglobulin superfamily, member 1
chr20	6921647	6921812	166	*	Peak_26885	61	Promoter (1-2kb)		294312	NM_001170481	-1686	ENSRNOG00000000525	Pi16	peptidase inhibitor 16
chr1	226886607	226886862	256	*	Peak_26909	61	Promoter (<=1kb)		25752	NM_175577	294	ENSRNOG00000020884	Cd6	Cd6 molecule
chrX	2435317	2435541	225	*	Peak_26963	61	Promoter (<=1kb)		317170	NM_001108242	12	ENSRNOG00000004150	Slc9a7	solute carrier family 9 member A7
chr10	104627587	104627974	388	*	Peak_26967	61	Promoter (<=1kb)		192177	NM_138844	690	ENSRNOG00000007439	Unc13d	unc-13 homolog D
chr10	107541412	107541831	420	*	Peak_26968	61	Promoter (1-2kb)		287847	NM_001134498	-1947	ENSRNOG00000003386	Rbfox3	RNA binding fox-1 homolog 3
chr10	86582253	86582397	145	*	Peak_26976	61	Promoter (<=1kb)		360619	NM_001108297	-215	ENSRNOG00000007943	Gsdma	gasdermin A
chr10	97712801	97712942	142	*	Peak_26978	61	Promoter (1-2kb)		360650	NM_001014121	1896	ENSRNOG00000000246	Amz2	archaelysin family metallopeptidase 2
chr1	247869096	247869287	192	*	Peak_26993	61	Promoter (<=1kb)		293890	NM_001106348	-469	ENSRNOG00000036608	Mlana	melan-A
chr2	199051224	199051392	169	*	Peak_27038	61	Promoter (1-2kb)		29601	NM_153465	1078	ENSRNOG00000046703	Gja8	gap junction protein, alpha 8
chr3	2491750	2491928	179	*	Peak_27053	61	Promoter (1-2kb)		296558	NM_001100532	1212	ENSRNOG00000011295	Anapc2	anaphase promoting complex subunit 2
chr4	145391983	145392240	258	*	Peak_27056	61	Promoter (1-2kb)		500292	NM_001244798	-1486	ENSRNOG00000009153	Cidec	cell death-inducing DFFA-like effector c
chr7	11737310	11738108	799	*	Peak_27084	61	Promoter (<=1kb)		690755	NM_001109609	17	ENSRNOG00000032569	Lingo3	leucine rich repeat and Ig domain containing 3
chr7	120272834	120272982	149	*	Peak_27088	61	Promoter (<=1kb)		29235	NM_019173	-135	ENSRNOG00000027060	Galr3	galanin receptor 3
chr8	127066613	127066898	286	*	Peak_27100	61	Promoter (1-2kb)		301056	NM_001106865	1321	ENSRNOG00000046257	Ctdspl	CTD small phosphatase like
chr3	149425136	149425562	427	*	Peak_27127	61	Promoter (<=1kb)		499925	NM_001109209	744	ENSRNOG00000034174	Bpifb4	BPI fold containing family B, member 4
chr5	127272681	127272893	213	*	Peak_27174	61	Promoter (<=1kb)		313484	NM_001191761	763	ENSRNOG00000023213	Dmrtb1	DMRT-like family B with proline-rich C-terminal, 1
chr13	79703503	79703827	325	*	Peak_27439	61	Promoter (1-2kb)		25385	NM_012908	1878	ENSRNOG00000002978	Faslg	Fas ligand
chr13	90260508	90260806	299	*	Peak_27449	61	Promoter (<=1kb)		501872	NM_001192006	0	ENSRNOG00000022884	Cd84	CD84 molecule
chr1	60247232	60247664	433	*	Peak_27567	61	Promoter (1-2kb)		100312665	NM_001167547	-1031	ENSRNOG00000054409	Vom1r9	vomeronasal 1 receptor 9
chr1	75693880	75694034	155	*	Peak_27639	61	Promoter (<=1kb)		365194	NM_001108907	648	ENSRNOG00000014787	Cabp5	calcium binding protein 5
chr1	84813896	84814037	142	*	Peak_27679	61	Promoter (1-2kb)		81520	NM_030862	-1228	ENSRNOG00000009113	Marcksl1	MARCKS-like 1
chr20	2077878	2078151	274	*	Peak_27748	61	Promoter (1-2kb)		365527	NM_001008853	1611	ENSRNOG00000040052	RT1-M6-2	RT1 class I, locus M6, gene 2
chr2	200003342	200003647	306	*	Peak_27810	61	Promoter (<=1kb)		64183	NM_022382	0	ENSRNOG00000018220	Pde4dip	phosphodiesterase 4D interacting protein
chr2	21697612	21697813	202	*	Peak_27814	61	Promoter (1-2kb)		114513	NM_053721	1124	NA	Rasgrf2	RAS protein-specific guanine nucleotide-releasing factor 2
chr3	176705193	176705332	140	*	Peak_27916	61	Promoter (1-2kb)		366275	NM_001108968	1564	ENSRNOG00000012987	Ptk6	protein tyrosine kinase 6
chr4	161967686	161967871	186	*	Peak_27980	61	Promoter (1-2kb)		362443	NM_001010964	-1104	ENSRNOG00000007310	Klrb1a	killer cell lectin-like receptor subfamily B, member 1A
chr4	78618155	78618332	178	*	Peak_28026	61	Promoter (<=1kb)		312317	NM_199291	-587	ENSRNOG00000032432	Doxl2	diamine oxidase-like protein 2
chr4	97658992	97659151	160	*	Peak_28034	61	Promoter (1-2kb)		114120	NM_053661	1321	ENSRNOG00000050231	Gng12	G protein subunit gamma 12
chr5	69809395	69809811	417	*	Peak_28094	61	Promoter (<=1kb)		685080	NM_001161846	0	ENSRNOG00000039113	Nipsnap3a	nipsnap homolog 3A (C. elegans)
chr6	132652681	132652822	142	*	Peak_28124	61	Promoter (<=1kb)		24328	NM_201654	0	NA	Ef1	Transcription factor EF1(a)
chr6	132654141	132654378	238	*	Peak_28125	61	Promoter (1-2kb)		24328	NM_201654	1361	NA	Ef1	Transcription factor EF1(a)
chr7	107634754	107634897	144	*	Peak_28178	61	Promoter (<=1kb)		338477	NM_178097	-467	ENSRNOG00000056714	Sla	src-like adaptor
chr7	14865221	14865839	619	*	Peak_28192	61	Promoter (<=1kb)		503122	NM_001109360	-102	ENSRNOG00000043344	Cyp4f40	cytochrome P450, family 4, subfamily f, polypeptide 40
chr8	16286638	16286854	217	*	Peak_28260	61	Promoter (<=1kb)		399684	NM_203338	-900	ENSRNOG00000058750	Vkorc1l1	vitamin K epoxide reductase complex, subunit 1-like 1
chr8	49622498	49622689	192	*	Peak_28285	61	Promoter (<=1kb)		300682	NM_001127528	930	ENSRNOG00000016397	Tmprss13	transmembrane serine protease 13
chr8	83694727	83694902	176	*	Peak_28302	61	Promoter (1-2kb)		315829	NM_001108169	-1243	ENSRNOG00000011925	Fam83b	family with sequence similarity 83, member B
chr9	104350457	104350716	260	*	Peak_28316	61	Promoter (<=1kb)		432363	NM_001002024	-195	ENSRNOG00000022711	Slco4c1	solute carrier organic anion transporter family, member 4C1
chr9	14722481	14722638	158	*	Peak_28333	61	Promoter (1-2kb)		367215	NM_001191581	1455	ENSRNOG00000013748	Trem3	triggering receptor expressed on myeloid cells 3
chrX	15115867	15116173	307	*	Peak_28380	61	Promoter (1-2kb)		317370	NM_001108247	1989	ENSRNOG00000039587	Wdr13	WD repeat domain 13
chrX	156865493	156865749	257	*	Peak_28382	61	Promoter (1-2kb)		363518	NM_001135839	1739	ENSRNOG00000060063	Naa10	N(alpha)-acetyltransferase 10, NatA catalytic subunit
chrX	157374985	157375124	140	*	Peak_28383	61	Promoter (<=1kb)		309275	NM_001107580	680	ENSRNOG00000056983	Trex2	three prime repair exonuclease 2
chr1	99729889	99730100	212	*	Peak_28463	61	Promoter (<=1kb)		292851	NM_001106253	185	ENSRNOG00000022313	Klk9	kallikrein related-peptidase 9
chr13	101162824	101163021	198	*	Peak_28470	61	Promoter (<=1kb)		289334	NM_001170428	296	ENSRNOG00000022104	Ccdc185	coiled-coil domain containing 185
chr18	28781346	28781526	181	*	Peak_28472	61	Promoter (<=1kb)		307500	NM_001107395	0	ENSRNOG00000019177	Psd2	pleckstrin and Sec7 domain containing 2
chr12	22476828	22477025	198	*	Peak_28500	61	Promoter (<=1kb)		83817	NM_172009	27	ENSRNOG00000050841	Ache	acetylcholinesterase
chr15	51888793	51888992	200	*	Peak_28501	61	Promoter (1-2kb)		282843	NM_001005762	1840	ENSRNOG00000008829	Sorbs3	sorbin and SH3 domain containing 3
chr1	224824825	224825294	470	*	Peak_28510	61	Promoter (<=1kb)		29509	NM_017224	0	ENSRNOG00000018215	Slc22a6	solute carrier family 22 member 6
chr15	33640259	33640727	469	*	Peak_28605	60	Promoter (<=1kb)		100526635	NR_037354	-638	ENSRNOG00000041381	Mir208b	microRNA 208b
chr8	49340086	49340257	172	*	Peak_28625	60	Promoter (1-2kb)		300679	NM_001106818	-1810	ENSRNOG00000016085	Mpzl2	myelin protein zero-like 2
chr3	81303001	81303140	140	*	Peak_28677	60	Promoter (1-2kb)		116457	NM_053777	1041	ENSRNOG00000058478	Mapk8ip1	mitogen-activated protein kinase 8 interacting protein 1
chr10	88120825	88121204	380	*	Peak_28745	60	Promoter (1-2kb)		287701	NM_001008751	1029	ENSRNOG00000003899	Krt14	keratin 14
chr20	4489493	4489659	167	*	Peak_28790	60	Promoter (<=1kb)		24298	NM_057101	-212	ENSRNOG00000000428	Cyp21a1	cytochrome P450, family 21, subfamily a, polypeptide 1
chr3	123669681	123669924	244	*	Peak_28880	60	Promoter (<=1kb)		311427	NM_001107778	-335	ENSRNOG00000021244	Hspa12b	heat shock protein family A (Hsp70) member 12B
chr4	131600157	131600317	161	*	Peak_28887	60	Promoter (1-2kb)		297480	NM_001034131	-1853	ENSRNOG00000009184	Foxp1	forkhead box P1
chr6	96442582	96442950	369	*	Peak_28895	60	Promoter (<=1kb)		314224	NM_001080380	0	ENSRNOG00000008046	Tmem30b	transmembrane protein 30B
chr7	107008863	107009065	203	*	Peak_28896	60	Promoter (<=1kb)		29682	NM_031597	574	ENSRNOG00000005206	Kcnq3	potassium voltage-gated channel subfamily Q member 3
chr7	71057260	71057419	160	*	Peak_28900	60	Promoter (<=1kb)		299511	NM_199208	-731	ENSRNOG00000029651	Rdh16	retinol dehydrogenase 16
chr1	205028857	205029040	184	*	Peak_28961	60	Promoter (1-2kb)		81717	NM_053335	1525	ENSRNOG00000017326	Ctbp2	C-terminal binding protein 2
chr15	34393053	34393225	173	*	Peak_29020	60	Promoter (1-2kb)		60335	NM_031659	-1635	ENSRNOG00000020136	Tgm1	transglutaminase 1
chr19	55181021	55181194	174	*	Peak_29075	60	Promoter (<=1kb)		252859	NM_181364	205	ENSRNOG00000012789	Mlnr	motilin receptor
chr3	111037805	111037944	140	*	Peak_29107	60	Promoter (<=1kb)		259226	NM_172011	-639	ENSRNOG00000012648	Ppp1r14d	protein phosphatase 1, regulatory (inhibitor) subunit 14D
chr3	130114261	130114493	233	*	Peak_29110	60	Promoter (<=1kb)		29146	NM_019147	288	ENSRNOG00000007443	Jag1	jagged canonical Notch ligand 1
chr3	80542366	80542538	173	*	Peak_29129	60	Promoter (<=1kb)		29251	NM_022924	455	ENSRNOG00000016325	F2	coagulation factor II
chr7	143143225	143143565	341	*	Peak_29203	60	Promoter (1-2kb)		407759	NM_001008813	-1636	ENSRNOG00000030814	Kb23	type II keratin 23
chr8	62318814	62319075	262	*	Peak_29228	60	Promoter (1-2kb)		363070	NM_001108764	1545	ENSRNOG00000054468	Fam219b	family with sequence similarity 219, member B
chr10	3412359	3412556	198	*	Peak_29261	60	Promoter (<=1kb)		360459	NM_001014114	979	ENSRNOG00000003198	RGD1305733	similar to RIKEN cDNA 2900011O08
chr16	8824517	8824746	230	*	Peak_29294	60	Promoter (<=1kb)		252880	NM_145767	645	ENSRNOG00000020045	Drgx	dorsal root ganglia homeobox
chr7	141259487	141259787	301	*	Peak_29302	60	Promoter (<=1kb)		29170	NM_022181	902	ENSRNOG00000053181	Aqp6	aquaporin 6
chr1	82280796	82280975	180	*	Peak_29308	60	Promoter (1-2kb)		308436	NM_001107491	-1651	ENSRNOG00000037814	Cxcl17	C-X-C motif chemokine ligand 17
chr15	38709658	38709797	140	*	Peak_29314	60	Promoter (<=1kb)		361051	NM_001024272	188	ENSRNOG00000053891	Phf11	PHD finger protein 11
chr12	2169222	2169554	333	*	Peak_29317	60	Promoter (<=1kb)		245976	NM_139109	838	ENSRNOG00000000988	Xab2	XPA binding protein 2
chr14	78648539	78648851	313	*	Peak_29318	60	Promoter (<=1kb)		83725	NM_031823	263	ENSRNOG00000005108	Wfs1	wolframin ER transmembrane glycoprotein
chr5	169520171	169520512	342	*	Peak_29320	60	Promoter (<=1kb)		691589	NM_001271226	959	ENSRNOG00000011268	Chd5	chromodomain helicase DNA binding protein 5
chr15	33639175	33639316	142	*	Peak_29332	60	Promoter (<=1kb)		100526635	NR_037354	305	ENSRNOG00000041381	Mir208b	microRNA 208b
chr7	116608863	116609007	145	*	Peak_29349	60	Promoter (1-2kb)		300025	NM_001134839	-1455	ENSRNOG00000007334	Ly6h	lymphocyte antigen 6 family member H
chr1	148118212	148118375	164	*	Peak_29429	60	Promoter (1-2kb)		29298	NM_017158	1482	ENSRNOG00000021405	Cyp2c7	cytochrome P450, family 2, subfamily c, polypeptide 7
chr1	22559490	22559758	269	*	Peak_29479	60	Promoter (<=1kb)		294122	NM_175583	72	ENSRNOG00000029877	Taar4	trace amine-associated receptor 4
chr1	233147830	233148001	172	*	Peak_29487	60	Promoter (1-2kb)		293820	NM_198738	-1889	ENSRNOG00000013971	Psat1	phosphoserine aminotransferase 1
chr12	36397942	36398081	140	*	Peak_29492	60	Promoter (<=1kb)		304458	NM_001134536	152	ENSRNOG00000038406	Tmem132b	transmembrane protein 132B
chr1	256786132	256786493	362	*	Peak_29515	60	Promoter (<=1kb)		294075	NM_001047088	8	ENSRNOG00000021763	Ffar4	free fatty acid receptor 4
chr14	33108252	33108398	147	*	Peak_29576	60	Promoter (<=1kb)		289562	NM_001006959	112	ENSRNOG00000002055	Noa1	nitric oxide associated 1
chr1	73660061	73660465	405	*	Peak_29641	60	Promoter (<=1kb)		691533	NM_001076793	128	ENSRNOG00000027808	Lilra5	leukocyte immunoglobulin like receptor A5
chr2	95469758	95470492	735	*	Peak_29771	60	Promoter (1-2kb)		84510	NM_053440	1408	ENSRNOG00000011705	Stmn2	stathmin 2
chr3	160575267	160575406	140	*	Peak_29794	60	Promoter (1-2kb)		296352	NM_001106538	-1289	ENSRNOG00000013760	Wfdc5	WAP four-disulfide core domain 5
chr3	172856343	172856741	399	*	Peak_29804	60	Promoter (<=1kb)		366270	NM_001077650	0	ENSRNOG00000007477	Edn3	endothelin 3
chr3	5693010	5693299	290	*	Peak_29822	60	Promoter (<=1kb)		685169	NM_001109458	0	ENSRNOG00000006591	Fam163b	family with sequence similarity 163, member B
chr4	159620443	159620710	268	*	Peak_29856	60	Promoter (1-2kb)		170583	NM_130754	-1694	ENSRNOG00000052205	Fgf23	fibroblast growth factor 23
chr7	124981482	124981876	395	*	Peak_29985	60	Promoter (<=1kb)		58953	NM_031641	685	ENSRNOG00000046975	Sult4a1	sulfotransferase family 4A, member 1
chr7	74996204	74996350	147	*	Peak_30009	60	Promoter (1-2kb)		315033	NM_001012116	1599	ENSRNOG00000010078	Spag1	sperm associated antigen 1
chr5	64849930	64850413	484	*	Peak_30169	60	Promoter (<=1kb)		362518	NM_001014190	14	ENSRNOG00000006800	Tmem246	transmembrane protein 246
chr1	87297262	87297404	143	*	Peak_30178	60	Promoter (1-2kb)		292771	NM_001013066	1199	ENSRNOG00000020703	Sipa1l3	signal-induced proliferation-associated 1 like 3
chr7	125287218	125287399	182	*	Peak_30183	60	Promoter (<=1kb)		689069	NM_001130583	-682	ENSRNOG00000052064	Parvg	parvin, gamma
chr1	221433184	221433578	395	*	Peak_30185	60	Promoter (<=1kb)		102465152	NR_106683	515	ENSRNOG00000046320	Mir6315	microRNA 6315
chr16	8565848	8565987	140	*	Peak_30202	60	Promoter (1-2kb)		680885	NM_001109431	-1468	ENSRNOG00000039749		hypothetical protein LOC680885
chr14	60763954	60764130	177	*	Peak_30222	60	Promoter (<=1kb)		305417	NM_001107219	-195	ENSRNOG00000003887	Lgi2	leucine-rich repeat LGI family, member 2
chr10	55849451	55849616	166	*	Peak_30229	60	Promoter (1-2kb)		79222	NM_024380	1619	ENSRNOG00000007931	Gucy2e	guanylate cyclase 2E
chr7	113936475	113936619	145	*	Peak_30249	60	Promoter (1-2kb)		84429	NM_053405	1036	ENSRNOG00000009265	Kcnk9	potassium two pore domain channel subfamily K member 9
chr7	15189561	15189735	175	*	Peak_30287	60	Promoter (<=1kb)		56266	NM_019623	985	ENSRNOG00000004786	Cyp4f1	cytochrome P450, family 4, subfamily f, polypeptide 1
chr16	9091115	9091412	298	*	Peak_30338	60	Promoter (<=1kb)		361112	NM_001029920	-895	ENSRNOG00000020078	Vstm4	V-set and transmembrane domain containing 4
chr1	85001860	85002027	168	*	Peak_30426	60	Promoter (1-2kb)		100303643	NM_001164657	-1253	ENSRNOG00000019129	Fcgbp	Fc fragment of IgG binding protein
chr3	176644689	176645209	521	*	Peak_30468	60	Promoter (<=1kb)		170848	NM_133322	0	ENSRNOG00000011624	Kcnq2	potassium voltage-gated channel subfamily Q member 2
chr4	122217470	122217658	189	*	Peak_30471	60	Promoter (<=1kb)		685964	NM_001109489	0	ENSRNOG00000025934		hypothetical protein LOC685964
chr5	173641343	173641506	164	*	Peak_30554	60	Promoter (<=1kb)		313776	NM_001108001	563	ENSRNOG00000020244	Perm1	PPARGC1 and ESRR induced regulator, muscle 1
chr8	31999468	31999621	154	*	Peak_30562	60	Promoter (<=1kb)		300474	NM_001106810	757	ENSRNOG00000009892	Adamts15	ADAM metallopeptidase with thrombospondin type 1 motif, 15
chr10	15089123	15089294	172	*	Peak_30583	59	Promoter (<=1kb)		685451	NM_001135918	188	ENSRNOG00000039350	Gng13	G protein subunit gamma 13
chr20	31761975	31762512	538	*	Peak_30596	59	Promoter (<=1kb)		60329	NM_021700	556	ENSRNOG00000024413	Neurog3	neurogenin 3
chr5	169286961	169287344	384	*	Peak_30602	59	Promoter (1-2kb)		500592	NM_001137644	-1527	ENSRNOG00000021814	Tnfrsf25	TNF receptor superfamily member 25
chr13	112031358	112031738	381	*	Peak_30613	59	Promoter (<=1kb)		305078	NM_001100841	0	ENSRNOG00000006025	Lamb3	laminin subunit beta 3
chr5	76127273	76127412	140	*	Peak_30635	59	Promoter (1-2kb)		192227	NM_138863	1949	ENSRNOG00000015072	Ptgr1	prostaglandin reductase 1
chr1	57344278	57344555	278	*	Peak_30651	59	Promoter (1-2kb)		308218	NM_001107466	-1128	ENSRNOG00000058790	Fam120b	family with sequence similarity 120B
chr4	78311672	78311842	171	*	Peak_30661	59	Promoter (1-2kb)		493865	NM_001008398	1293	ENSRNOG00000024569	Gimap9	GTPase, IMAP family member 9
chr5	58184344	58184531	188	*	Peak_30663	59	Promoter (1-2kb)		362506	NM_001108661	-1375	ENSRNOG00000015668	Ccl19	C-C motif chemokine ligand 19
chr11	69484181	69484328	148	*	Peak_30681	59	Promoter (<=1kb)		84009	NM_032062	0	ENSRNOG00000001706	Kalrn	kalirin, RhoGEF kinase
chr12	16200467	16200607	141	*	Peak_30698	59	Promoter (1-2kb)		304322	NM_001037775	1021	ENSRNOG00000001252	Chst12	carbohydrate sulfotransferase 12
chr11	35262015	35262181	167	*	Peak_30720	59	Promoter (<=1kb)		25743	NM_013192	181	ENSRNOG00000001658	Kcnj6	potassium voltage-gated channel subfamily J member 6
chr11	81638161	81638464	304	*	Peak_30724	59	Promoter (1-2kb)		681544	NM_001329900	1450	ENSRNOG00000001809		similar to histidine-rich glycoprotein
chr15	34863245	34863399	155	*	Peak_30769	59	Promoter (<=1kb)		29265	NM_017145	996	ENSRNOG00000020625	Mcpt1	mast cell protease 1
chr3	154864903	154865042	140	*	Peak_30821	59	Promoter (1-2kb)		362256	NM_001258011	1831	ENSRNOG00000036802	Snhg11	small nucleolar RNA host gene 11
chr10	15960939	15961126	188	*	Peak_30912	59	Promoter (<=1kb)		360506	NM_001108270	-266	ENSRNOG00000027852	RGD1311343	similar to RIKEN cDNA 4930524B15
chr19	1076027	1076176	150	*	Peak_30957	59	Promoter (1-2kb)		307618	NM_001107407	-1694	ENSRNOG00000013324	Cdh5	cadherin 5
chr4	123586954	123587156	203	*	Peak_30976	59	Promoter (<=1kb)		171571	NM_138535	723	ENSRNOG00000009726	Grip2	glutamate receptor interacting protein 2
chr7	129594878	129595029	152	*	Peak_30994	59	Promoter (<=1kb)		300323	NM_001039333	-163	ENSRNOG00000046044	Zdhhc25	zinc finger, DHHC-type containing 25
chr7	130310094	130310292	199	*	Peak_30995	59	Promoter (1-2kb)		252899	NM_145771	1387	ENSRNOG00000008694	Miox	myo-inositol oxygenase
chr8	130428486	130429296	811	*	Peak_31000	59	Promoter (<=1kb)		301073	NM_001106868	0	ENSRNOG00000019404	Hhatl	hedgehog acyltransferase-like
chr12	2826037	2826356	320	*	Peak_31059	59	Promoter (<=1kb)		288378	NM_001170397	0	ENSRNOG00000029881	Clec4m	C-type lectin domain family 4 member M
chr16	75180482	75180621	140	*	Peak_31120	59	Promoter (1-2kb)		641633	NM_001037509	-1392	ENSRNOG00000038149	Defb9	defensin beta 9
chr2	104417519	104417733	215	*	Peak_31161	59	Promoter (<=1kb)		365751	NM_001012218	547	ENSRNOG00000012723	Trim55	tripartite motif-containing 55
chr4	58053907	58054083	177	*	Peak_31237	59	Promoter (1-2kb)		58827	NM_001009617	1121	ENSRNOG00000048088	Mest	mesoderm specific transcript
chr8	107349028	107349196	169	*	Peak_31300	59	Promoter (1-2kb)		85243	NM_053481	-1455	ENSRNOG00000016384	Pik3cb	phosphatidylinositol-4,5-bisphosphate 3-kinase, catalytic subunit beta
chrX	156855681	156855860	180	*	Peak_31370	59	Promoter (1-2kb)		81759	NM_031095	1071	ENSRNOG00000054765	Renbp	renin binding protein
chr12	18527261	18527443	183	*	Peak_31382	59	Promoter (1-2kb)		246281	NM_144759	-1011	ENSRNOG00000001324	Asmt	acetylserotonin O-methyltransferase
chr8	13797723	13797862	140	*	Peak_31389	59	Promoter (1-2kb)		500947	NM_001144870	1702	ENSRNOG00000010480	Vstm5	V-set and transmembrane domain containing 5
chr7	15189158	15189320	163	*	Peak_31467	59	Promoter (1-2kb)		56266	NM_019623	1400	ENSRNOG00000004786	Cyp4f1	cytochrome P450, family 4, subfamily f, polypeptide 1
chr20	6018105	6018262	158	*	Peak_31551	59	Promoter (<=1kb)		29513	NM_019231	-112	ENSRNOG00000000515	Mapk13	mitogen activated protein kinase 13
chr10	41409098	41409250	153	*	Peak_31578	59	Promoter (<=1kb)		64042	NM_022275	-580	ENSRNOG00000014081	Nmur2	neuromedin U receptor 2
chr4	163050128	163050267	140	*	Peak_31608	59	Promoter (1-2kb)		29187	NM_134327	-1063	ENSRNOG00000056783	Cd69	Cd69 molecule
chr3	154041940	154042079	140	*	Peak_31650	58	Promoter (<=1kb)		171113	NM_133582	20	ENSRNOG00000024437	Blcap	BLCAP, apoptosis inducing factor
chr5	150322912	150323111	200	*	Peak_31655	58	Promoter (<=1kb)		24613	NM_012617	0	ENSRNOG00000010531	Oprd1	opioid receptor, delta 1
chr7	130297963	130298242	280	*	Peak_31695	58	Promoter (1-2kb)		399475	NM_201426	1068	ENSRNOG00000029830	Adm2	adrenomedullin 2
chr1	103322826	103323230	405	*	Peak_31832	58	Promoter (<=1kb)		252960	NM_145787	246	ENSRNOG00000014227	Mrgprx3	MAS related GPR family member X3
chr1	147715670	147715851	182	*	Peak_32002	58	Promoter (1-2kb)		293989	NM_001013904	1769	ENSRNOG00000024016	Cyp2c6v1	cytochrome P450, family 2, subfamily C, polypeptide 6, variant 1
chr1	169464867	169465014	148	*	Peak_32119	58	Promoter (1-2kb)		308906	NM_001014023	-1107	ENSRNOG00000017191	Trim5	tripartite motif-containing 5
chr1	173680853	173681270	418	*	Peak_32156	58	Promoter (<=1kb)		687147	NM_001115045	956	ENSRNOG00000014691	Ric3	RIC3 acetylcholine receptor chaperone
chr1	189180231	189180559	329	*	Peak_32229	58	Promoter (1-2kb)		171459	NM_134418	1747	ENSRNOG00000015716	Gp2	glycoprotein 2
chr1	189241784	189242217	434	*	Peak_32230	58	Promoter (<=1kb)		361637	NM_001014162	191	ENSRNOG00000031211	Acsm5	acyl-CoA synthetase medium-chain family member 5
chr1	189291315	189291677	363	*	Peak_32231	58	Promoter (1-2kb)		246263	NM_144748	1358	ENSRNOG00000042084	Acsm2	acyl-CoA synthetase medium-chain family member 2
chr1	259287512	259287700	189	*	Peak_32447	58	Promoter (<=1kb)		171518	NM_138512	0	ENSRNOG00000021924	Cyp2c22	cytochrome P450, family 2, subfamily c, polypeptide 22
chr14	21945380	21945590	211	*	Peak_32835	58	Promoter (<=1kb)		114595	NM_001105741	-459	ENSRNOG00000039331	Csn1s2a	casein alpha s2-like A
chr14	22253182	22253345	164	*	Peak_32836	58	Promoter (1-2kb)		289533	NM_001135869	1675	ENSRNOG00000001973	Ugt2a3	UDP glucuronosyltransferase family 2 member A3
chr14	72970162	72970303	142	*	Peak_32972	58	Promoter (<=1kb)		316157	NM_001134567	32	ENSRNOG00000004719	Pp2d1	protein phosphatase 2C-like domain containing 1
chr15	27178761	27179096	336	*	Peak_33097	58	Promoter (<=1kb)		498491	NM_001144779	861	ENSRNOG00000032368	Tlr11	toll-like receptor 11
chr15	34862302	34862481	180	*	Peak_33107	58	Promoter (<=1kb)		29265	NM_017145	53	ENSRNOG00000020625	Mcpt1	mast cell protease 1
chr15	35030574	35030742	169	*	Peak_33109	58	Promoter (1-2kb)		29266	NM_172044	-1336	ENSRNOG00000020625	Mcpt2	mast cell protease 2
chr1	64619128	64619274	147	*	Peak_33427	58	Promoter (<=1kb)		292543	NM_001025639	622	ENSRNOG00000054438		similar to solute carrier family 7 (cationic amino acid transporter, y+ system), member 3
chr16	75060098	75060383	286	*	Peak_33497	58	Promoter (1-2kb)		652922	NM_001037552	1526	ENSRNOG00000032089	Defb38	defensin beta 38
chr16	75107752	75108195	444	*	Peak_33498	58	Promoter (<=1kb)		641645	NM_001037520	0	ENSRNOG00000048359	Defb15	defensin beta 15
chr16	75261412	75261743	332	*	Peak_33499	58	Promoter (<=1kb)		641639	NM_001037513	259	ENSRNOG00000033972	Defb50	defensin beta 50
chr1	73225111	73225333	223	*	Peak_33585	58	Promoter (1-2kb)		117547	NM_057199	1171	ENSRNOG00000018458	Ncr1	natural cytotoxicity triggering receptor 1
chr1	79182632	79182835	204	*	Peak_33750	58	Promoter (<=1kb)		59313	NM_021677	777	ENSRNOG00000027288	Psgb1	pregnancy-specific beta 1-glycoprotein
chr1	79259877	79260427	551	*	Peak_33751	58	Promoter (<=1kb)		292666	NM_001025641	-385	ENSRNOG00000029485	Psg29	pregnancy-specific glycoprotein 29
chr18	30489175	30489722	548	*	Peak_33795	58	Promoter (1-2kb)		291649	NM_001114603	1678	ENSRNOG00000029244	Pcdhb10	protocadherin beta 10
chr1	83653005	83653158	154	*	Peak_33807	58	Promoter (<=1kb)		24299	NM_012542	-90	ENSRNOG00000020817	Cyp2a3	cytochrome P450, family 2, subfamily a, polypeptide 3
chr1	83709286	83709441	156	*	Peak_33809	58	Promoter (1-2kb)		24894	NM_012692	-1810	ENSRNOG00000020817	Cyp2a1	cytochrome P450, family 2, subfamily a, polypeptide 1
chr18	4370602	4370777	176	*	Peak_33830	58	Promoter (1-2kb)		296596	NM_001114391	1122	ENSRNOG00000047737	Rpl7a	ribosomal protein L7a
chr3	101467067	101467206	140	*	Peak_34753	58	Promoter (1-2kb)		64564	NM_022629	-1072	ENSRNOG00000059519	Bbox1	gamma-butyrobetaine hydroxylase 1
chr3	49166705	49166890	186	*	Peak_34941	58	Promoter (1-2kb)		170739	NM_131912	1749	ENSRNOG00000007528	Kcnh7	potassium voltage-gated channel subfamily H member 7
chr3	49168607	49168756	150	*	Peak_34942	58	Promoter (<=1kb)		170739	NM_131912	0	ENSRNOG00000007528	Kcnh7	potassium voltage-gated channel subfamily H member 7
chr4	156048112	156048287	176	*	Peak_35152	58	Promoter (1-2kb)		474143	NM_001005899	-1753	ENSRNOG00000010045	Clec4a	C-type lectin domain family 4, member A
chr4	164358649	164358789	141	*	Peak_35181	58	Promoter (1-2kb)		494211	NM_001009501	-1030	ENSRNOG00000051661	Ly49i5	Ly49 inhibitory receptor 5
chr4	165989719	165989882	164	*	Peak_35187	58	Promoter (1-2kb)		257652	NM_172064	-1279	ENSRNOG00000010449	Prb1	proline-rich protein BstNI subfamily 1
chr6	49089245	49089408	164	*	Peak_35961	58	Promoter (<=1kb)		54314	NM_019353	447	ENSRNOG00000004646	Tpo	thyroid peroxidase
chr9	71798858	71799077	220	*	Peak_36757	58	Promoter (<=1kb)		301468	NM_001109875	-593	ENSRNOG00000032926	Crygb	crystallin, gamma B
chrX	45001387	45001589	203	*	Peak_37131	58	Promoter (1-2kb)		680489	NM_001109415	-1024	ENSRNOG00000026351	Cldn34e	claudin 34E
chrX	79545610	79545767	158	*	Peak_37266	58	Promoter (<=1kb)		302366	NM_001106935	-857	ENSRNOG00000033458	RGD1562871	similar to BMI1-like protein
chrX	88601944	88602549	606	*	Peak_37311	58	Promoter (<=1kb)		302783	NM_001106969	0	ENSRNOG00000029736	H2afb3	H2A histone family, member B3
chr1	188893989	188894296	308	*	Peak_37377	58	Promoter (<=1kb)		293545	NM_001024241	927	ENSRNOG00000023863	Gpr139	G protein-coupled receptor 139
chr9	71830251	71830447	197	*	Peak_37411	58	Promoter (<=1kb)		684028	NM_001080936	283	ENSRNOG00000014790	Cryga	crystallin, gamma A
chr17	10931361	10931687	327	*	Peak_37432	58	Promoter (1-2kb)		25461	NM_012965	-1300	ENSRNOG00000018260	Hrh2	histamine receptor H 2
chr7	143167461	143167601	141	*	Peak_37433	58	Promoter (<=1kb)		407762	NM_001008811	171	ENSRNOG00000008436	Krt85	keratin 85
chr6	26781755	26781936	182	*	Peak_37438	58	Promoter (1-2kb)		100322897	NM_001170709	1403	ENSRNOG00000025726	Prr30	proline rich 30
chr7	117757279	117757455	177	*	Peak_37439	58	Promoter (1-2kb)		81670	NM_031039	-1628	ENSRNOG00000033915	Gpt	glutamic--pyruvic transaminase
chr20	13780130	13780298	169	*	Peak_37457	58	Promoter (1-2kb)		686922	NM_001109675	1945	ENSRNOG00000038300	Gstt4	glutathione S-transferase, theta 4
chr7	124980905	124981064	160	*	Peak_37470	58	Promoter (1-2kb)		58953	NM_031641	1497	ENSRNOG00000046975	Sult4a1	sulfotransferase family 4A, member 1
chr3	160592810	160592957	148	*	Peak_37494	58	Promoter (<=1kb)		408226	NM_001008869	-919	ENSRNOG00000053099	Wfdc15a	WAP four-disulfide core domain 15A
chr3	170041240	170041426	187	*	Peak_37522	58	Promoter (<=1kb)		499947	NM_001109210	-287	ENSRNOG00000004372	Cbln4	cerebellin 4 precursor
chr1	101808195	101808340	146	*	Peak_37540	58	Promoter (1-2kb)		276720	NM_170718	1204	ENSRNOG00000021056	Kcnj14	potassium voltage-gated channel subfamily J member 14
chr16	20019630	20019860	231	*	Peak_37673	58	Promoter (<=1kb)		290636	NM_001106066	-584	ENSRNOG00000018326	Pgls	6-phosphogluconolactonase
chr1	64183177	64183439	263	*	Peak_37687	58	Promoter (<=1kb)		292537	NM_001184973	755	ENSRNOG00000055716	Oscar	osteoclast associated Ig-like receptor
chr2	48962284	48962431	148	*	Peak_37693	58	Promoter (<=1kb)		499530	NM_001047941	639	ENSRNOG00000031115		hypothetical protein LOC499530
chr1	214266022	214266194	173	*	Peak_37714	58	Promoter (<=1kb)		24769	NM_022670	-379	ENSRNOG00000017873	Sct	secretin
chr1	216970743	216970984	242	*	Peak_37715	58	Promoter (<=1kb)		404660	NM_001002288	199	ENSRNOG00000054917	Mrgpre	MAS related GPR family member E
chr12	9500774	9501243	470	*	Peak_37716	58	Promoter (<=1kb)		29535	NM_022852	0	ENSRNOG00000046458	Pdx1	pancreatic and duodenal homeobox 1
chr4	85314130	85314475	346	*	Peak_37727	58	Promoter (<=1kb)		64680	NM_022714	197	ENSRNOG00000011145	Crhr2	corticotropin releasing hormone receptor 2
chr8	127714639	127714936	298	*	Peak_37733	58	Promoter (<=1kb)		100314290	NR_031830	198	ENSRNOG00000035582	Mir26a	microRNA 26a
chr6	132652423	132652562	140	*	Peak_37767	58	Promoter (<=1kb)		24328	NM_201654	-218	NA	Ef1	Transcription factor EF1(a)
chr8	47108958	47109132	175	*	Peak_37774	58	Promoter (1-2kb)		24406	NM_012572	-1041	ENSRNOG00000030910	Grik4	glutamate ionotropic receptor kainate type subunit 4
chr1	89214395	89214691	297	*	Peak_37851	58	Promoter (<=1kb)		361548	NM_001173357	-575	ENSRNOG00000055934	Dmkn	dermokine
chr13	72743378	72743599	222	*	Peak_37862	58	Promoter (<=1kb)		498256	NM_001025137	703	ENSRNOG00000059406	Ier5	immediate early response 5
chr16	14299547	14299692	146	*	Peak_37966	58	Promoter (1-2kb)		306307	NM_001107299	1259	ENSRNOG00000012396	Rgr	retinal G protein coupled receptor
chr7	13939338	13939477	140	*	Peak_37988	58	Promoter (1-2kb)		299587	NM_001191776	-1161	ENSRNOG00000007352	Casp14	caspase 14
chr1	80074470	80074722	253	*	Peak_38024	58	Promoter (1-2kb)		25024	NM_012714	-1247	ENSRNOG00000015860	Gipr	gastric inhibitory polypeptide receptor
chr1	88922681	88923025	345	*	Peak_38146	57	Promoter (<=1kb)		64563	NM_022628	248	ENSRNOG00000020873	Nphs1	NPHS1 adhesion molecule, nephrin
chr5	155265301	155265440	140	*	Peak_38147	57	Promoter (1-2kb)		298566	NM_001008515	-1200	ENSRNOG00000012807	C1qa	complement C1q A chain
chr6	133732190	133732403	214	*	Peak_38148	57	Promoter (<=1kb)		100313979	NR_031785	-837	ENSRNOG00000036267	Mir341	microRNA 341
chr5	159482655	159482854	200	*	Peak_38165	57	Promoter (1-2kb)		298596	NM_001100539	-1524	ENSRNOG00000007967	Sdhb	succinate dehydrogenase complex iron sulfur subunit B
chr15	48818414	48818754	341	*	Peak_38228	57	Promoter (<=1kb)		25516	NM_013007	0	ENSRNOG00000014231	Pnoc	prepronociceptin
chr1	78193474	78193643	170	*	Peak_38241	57	Promoter (1-2kb)		113959	NM_053619	1489	ENSRNOG00000047800	C5ar1	complement C5a receptor 1
chr18	29987236	29987434	199	*	Peak_38244	57	Promoter (<=1kb)		393088	NM_199506	30	ENSRNOG00000020119	Pcdha6	protocadherin alpha 6
chr3	148082654	148082969	316	*	Peak_38270	57	Promoter (<=1kb)		641640	NM_001037515	0	ENSRNOG00000007558	Defb36	defensin beta 36
chr3	59817542	59817785	244	*	Peak_38275	57	Promoter (<=1kb)		103695172	NM_001319645	-148	ENSRNOG00000032195		uncharacterized LOC103695172
chr12	47407775	47408259	485	*	Peak_38366	57	Promoter (<=1kb)		24817	NM_012669	0	ENSRNOG00000001183	Hnf1a	HNF1 homeobox A
chr1	277067259	277067398	140	*	Peak_38369	57	Promoter (1-2kb)		292126	NM_001001505	-1363	ENSRNOG00000016659	Habp2	hyaluronan binding protein 2
chr18	29974207	29974402	196	*	Peak_38388	57	Promoter (1-2kb)		116741	NM_053933	1399	ENSRNOG00000020119	Pcdha4	protocadherin alpha 4
chr1	98501191	98501398	208	*	Peak_38392	57	Promoter (<=1kb)		114903	NM_053771	0	ENSRNOG00000017681	Lim2	lens intrinsic membrane protein 2
chr1	99751166	99751462	297	*	Peak_38393	57	Promoter (<=1kb)		292852	NM_001106254	0	ENSRNOG00000018664	Klk7	kallikrein-related peptidase 7
chr3	176714147	176714303	157	*	Peak_38406	57	Promoter (1-2kb)		296472	NM_001011961	1843	ENSRNOG00000013003	Srms	src-related kinase lacking C-terminal regulatory tyrosine and N-terminal myristylation sites
chr1	218919363	218919507	145	*	Peak_38444	57	Promoter (<=1kb)		293649	NM_001106321	587	ENSRNOG00000015911	Lrp5	LDL receptor related protein 5
chr5	172767561	172767801	241	*	Peak_38551	57	Promoter (1-2kb)		25522	NM_022507	1691	ENSRNOG00000015480	Prkcz	protein kinase C, zeta
chr1	101425954	101426210	257	*	Peak_38572	57	Promoter (<=1kb)		292907	NM_001025405	642	ENSRNOG00000020793	Ruvbl2	RuvB-like AAA ATPase 2
chr10	13085534	13085692	159	*	Peak_38592	57	Promoter (1-2kb)		360487	NM_001134569	1230	ENSRNOG00000042258	RGD1561157	RGD1561157
chr18	29495321	29495471	151	*	Peak_38666	57	Promoter (1-2kb)		252891	NM_183329	1761	ENSRNOG00000018089	Sra1	steroid receptor RNA activator 1
chr19	9973317	9973485	169	*	Peak_38669	57	Promoter (<=1kb)		307641	NM_001107409	780	ENSRNOG00000011933	Csnk2a2	casein kinase 2 alpha 2
chr5	58143493	58143639	147	*	Peak_38675	57	Promoter (1-2kb)		298003	NM_001013089	-1066	ENSRNOG00000014766	Galt	galactose-1-phosphate uridylyltransferase
chr3	79918975	79919273	299	*	Peak_38691	57	Promoter (<=1kb)		366126	NM_001005892	0	ENSRNOG00000012172	Spi1	Spi-1 proto-oncogene
chr10	71010403	71010542	140	*	Peak_38707	57	Promoter (1-2kb)		171059	NM_133537	1694	ENSRNOG00000037097	Wfdc18	WAP four-disulfide core domain 18
chr18	45028483	45028642	160	*	Peak_38722	57	Promoter (1-2kb)		498864	NM_001126293	1402	ENSRNOG00000015834	Fam170a	family with sequence similarity 170, member A
chr7	11514797	11514943	147	*	Peak_38751	57	Promoter (1-2kb)		64517	NM_172075	-1308	ENSRNOG00000019924	Thop1	thimet oligopeptidase 1
chr5	79688843	79689014	172	*	Peak_38899	57	Promoter (1-2kb)		683163	NM_001319033	1901	ENSRNOG00000048321	Tnfsf8	TNF superfamily member 8
chr6	94932724	94932863	140	*	Peak_38905	57	Promoter (<=1kb)		500668	NM_001164400	0	ENSRNOG00000004774	Ccdc175	coiled-coil domain containing 175
chr8	110983237	110983472	236	*	Peak_38919	57	Promoter (<=1kb)		315962	NM_001108180	460	ENSRNOG00000008210	Ky	kyphoscoliosis peptidase
chrX	111885974	111886140	167	*	Peak_38938	57	Promoter (1-2kb)		83514	NM_031345	1766	ENSRNOG00000056135	Tsc22d3	TSC22 domain family, member 3
chrX	70407870	70408098	229	*	Peak_38942	57	Promoter (<=1kb)		679520	NM_001109371	-26	ENSRNOG00000026231	Awat1	acyl-CoA wax alcohol acyltransferase 1
chr10	43252748	43253065	318	*	Peak_38946	57	Promoter (<=1kb)		59112	NM_021592	231	ENSRNOG00000002582	Hand1	heart and neural crest derivatives expressed 1
chr1	50829120	50829336	217	*	Peak_38961	57	Promoter (<=1kb)		499022	NM_001115021	986	ENSRNOG00000048297	Qk	quaking
chr5	82167628	82168251	624	*	Peak_38984	57	Promoter (<=1kb)		100361323	NM_001271363	176	ENSRNOG00000060105	Astn2	astrotactin 2
chr13	89481153	89481305	153	*	Peak_39010	57	Promoter (1-2kb)		498278	NM_001109075	1095	ENSRNOG00000034221	Cfap126	cilia and flagella associated protein 126
chr7	117789905	117790277	373	*	Peak_39097	57	Promoter (1-2kb)		362946	NM_001007751	-1355	ENSRNOG00000045765	MGC94207	similar to RIKEN cDNA C030006K11
chr8	85554821	85555225	405	*	Peak_39105	57	Promoter (<=1kb)		494499	NM_001010921	-890	ENSRNOG00000000201	Gsta5	glutathione S-transferase alpha 5
chr9	94230109	94230408	300	*	Peak_39108	57	Promoter (1-2kb)		64621	NM_022680	1149	ENSRNOG00000058652	Akp3	alkaline phosphatase 3, intestine, not Mn requiring
chr15	82080646	82080983	338	*	Peak_39223	57	Promoter (<=1kb)		290432	NM_194353	542	ENSRNOG00000008814	Setsip	SET-like protein
chr4	122216925	122217074	150	*	Peak_39354	57	Promoter (<=1kb)		685964	NM_001109489	-431	ENSRNOG00000025934		hypothetical protein LOC685964
chr8	36848624	36849225	602	*	Peak_39439	57	Promoter (1-2kb)		100361465	NM_001267781	-1099	ENSRNOG00000033981	Pate2	prostate and testis expressed 2
chrX	156318944	156319135	192	*	Peak_39468	57	Promoter (<=1kb)		501664	NM_001109324	-552	ENSRNOG00000060623	Fam3a	family with sequence similarity 3, member A
chr12	22723092	22723257	166	*	Peak_39496	57	Promoter (1-2kb)		100526603	NR_037384	-1140	ENSRNOG00000036338	Mir702	microRNA 702
chr10	15183820	15184100	281	*	Peak_39498	57	Promoter (<=1kb)		494223	NM_001009504	17	ENSRNOG00000022248	Fbxl16	F-box and leucine-rich repeat protein 16
chr5	151777023	151777228	206	*	Peak_39504	57	Promoter (1-2kb)		117274	NM_057133	1019	ENSRNOG00000007229	Nr0b2	nuclear receptor subfamily 0, group B, member 2
chr11	72117327	72117512	186	*	Peak_39533	57	Promoter (<=1kb)		102549772	NR_110714	718	NA		uncharacterized LOC102549772
chr12	47408707	47408867	161	*	Peak_39560	56	Promoter (<=1kb)		24817	NM_012669	896	ENSRNOG00000001183	Hnf1a	HNF1 homeobox A
chr16	81824321	81824482	162	*	Peak_39568	56	Promoter (1-2kb)		29243	NM_017143	-1845	ENSRNOG00000033444	F10	coagulation factor X
chr7	11556503	11557068	566	*	Peak_39575	56	Promoter (<=1kb)		366826	NM_001108987	311	ENSRNOG00000029738	Diras1	DIRAS family GTPase 1
chr7	141238111	141238359	249	*	Peak_39577	56	Promoter (<=1kb)		25386	NM_012909	309	ENSRNOG00000054378	Aqp2	aquaporin 2
chr9	43829159	43829422	264	*	Peak_39579	56	Promoter (1-2kb)		85257	NM_053495	-1208	ENSRNOG00000051950	Cnga3	cyclic nucleotide gated channel alpha 3
chr18	62615553	62615725	173	*	Peak_39679	56	Promoter (<=1kb)		25635	NM_013099	-828	ENSRNOG00000018692	Mc4r	melanocortin 4 receptor
chr7	13938861	13939047	187	*	Peak_39805	56	Promoter (1-2kb)		299587	NM_001191776	-1591	ENSRNOG00000007352	Casp14	caspase 14
chr12	31394658	31394911	254	*	Peak_39852	56	Promoter (1-2kb)		266780	NM_001100488	1429	ENSRNOG00000022893	Rimbp2	RIMS binding protein 2
chr7	117730853	117731219	367	*	Peak_39860	56	Promoter (1-2kb)		300054	NM_001130493	1168	ENSRNOG00000015371	Foxh1	forkhead box H1
chr10	88164888	88165115	228	*	Peak_39873	56	Promoter (1-2kb)		287702	NM_212545	-1176	ENSRNOG00000026371	Krt17	keratin 17
chr1	166565127	166565350	224	*	Peak_39885	56	Promoter (<=1kb)		81743	NM_031079	432	ENSRNOG00000019560	Pde2a	phosphodiesterase 2A
chr1	32643434	32643623	190	*	Peak_39887	56	Promoter (<=1kb)		306655	NM_001107330	148	ENSRNOG00000012720	Irx4	iroquois homeobox 4
chr17	15815257	15815408	152	*	Peak_39927	56	Promoter (1-2kb)		306810	NM_001107341	1125	ENSRNOG00000016525	Susd3	sushi domain containing 3
chr10	88121959	88122321	363	*	Peak_40005	56	Promoter (<=1kb)		287701	NM_001008751	0	ENSRNOG00000003899	Krt14	keratin 14
chr15	42625658	42625819	162	*	Peak_40024	56	Promoter (<=1kb)		24854	NM_053021	-793	ENSRNOG00000016460	Clu	clusterin
chr17	21490902	21491050	149	*	Peak_40029	56	Promoter (<=1kb)		291047	NM_001106105	500	ENSRNOG00000015008	Gcm2	glial cells missing transcription factor 2
chr18	30037120	30037259	140	*	Peak_40034	56	Promoter (<=1kb)		116742	NM_053934	233	ENSRNOG00000020119	Pcdha13	protocadherin alpha 13
chr1	219311375	219311870	496	*	Peak_40107	56	Promoter (<=1kb)		293656	NM_001134508	370	ENSRNOG00000018287	RGD1307603	similar to hypothetical protein MGC37914
chr4	7227438	7227646	209	*	Peak_40135	56	Promoter (1-2kb)		362300	NM_001108616	1029	ENSRNOG00000012764	Agap3	ArfGAP with GTPase domain, ankyrin repeat and PH domain 3
chr5	148200958	148201130	173	*	Peak_40136	56	Promoter (<=1kb)		313058	NM_001107914	588	ENSRNOG00000014375	Adgrb2	adhesion G protein-coupled receptor B2
chr5	159966867	159967006	140	*	Peak_40137	56	Promoter (1-2kb)		50565	NM_031607	-1071	ENSRNOG00000029079	Hspb7	heat shock protein family B (small) member 7
chr10	39621309	39621448	140	*	Peak_40157	56	Promoter (1-2kb)		24495	NM_031513	1525	ENSRNOG00000026786	Il3	interleukin 3
chr16	9913374	9913553	180	*	Peak_40205	56	Promoter (1-2kb)		306281	NM_001080149	-1785	ENSRNOG00000020203	Ptpn20	protein tyrosine phosphatase, non-receptor type 20
chr1	166534749	166535147	399	*	Peak_40245	56	Promoter (<=1kb)		81743	NM_001143847	145	ENSRNOG00000019560	Pde2a	phosphodiesterase 2A
chr17	418875	419054	180	*	Peak_40248	56	Promoter (1-2kb)		24362	NM_012558	-1395	ENSRNOG00000017597	Fbp1	fructose-bisphosphatase 1
chr3	172385779	172386727	949	*	Peak_40296	56	Promoter (<=1kb)		24896	NM_021845	107	ENSRNOG00000025889	Gnas	GNAS complex locus
chr19	37666454	37666722	269	*	Peak_40320	56	Promoter (1-2kb)		307798	NM_001037193	1265	ENSRNOG00000038973	Acd	ACD, shelterin complex subunit and telomerase recruitment factor
chr1	103321959	103322162	204	*	Peak_40433	56	Promoter (1-2kb)		252960	NM_145787	1314	ENSRNOG00000014227	Mrgprx3	MAS related GPR family member X3
chr11	17536809	17537150	342	*	Peak_40469	56	Promoter (<=1kb)		288289	NM_001105894	-913	ENSRNOG00000001915	Chodl	chondrolectin
chr1	168962405	168962551	147	*	Peak_40581	56	Promoter (1-2kb)		689064	NM_001111269	-1651	ENSRNOG00000047098		beta-globin
chr1	168971447	168971643	197	*	Peak_40582	56	Promoter (1-2kb)		24440	NM_033234	1037	ENSRNOG00000058105	Hbb	hemoglobin subunit beta
chr13	100215965	100216171	207	*	Peak_40786	56	Promoter (1-2kb)		686031	NM_001109490	1612	ENSRNOG00000047036		hypothetical protein LOC686031
chr15	35153791	35154089	299	*	Peak_41118	56	Promoter (<=1kb)		691668	NM_001191116	0	ENSRNOG00000029860	Gzmn	granzyme N
chr1	63685534	63685976	443	*	Peak_41269	56	Promoter (1-2kb)		690906	NM_001100123	-1345	ENSRNOG00000058087	Lilrc2	leukocyte immunoglobulin-like receptor, subfamily C, member 2
chr16	75579242	75579382	141	*	Peak_41329	56	Promoter (1-2kb)		641647	NM_001037523	1943	ENSRNOG00000038128	Defb33	defensin beta 33
chr1	75691244	75691394	151	*	Peak_41389	56	Promoter (1-2kb)		365194	NM_001108907	-1838	ENSRNOG00000014787	Cabp5	calcium binding protein 5
chr18	30000773	30001248	476	*	Peak_41456	56	Promoter (1-2kb)		116781	NM_053942	1483	ENSRNOG00000020119	Pcdha8	protocadherin alpha 8
chr18	30004593	30004966	374	*	Peak_41457	56	Promoter (<=1kb)		393090	NM_199508	28	ENSRNOG00000020119	Pcdha9	protocadherin alpha 9
chr18	40855912	40856123	212	*	Peak_41479	56	Promoter (1-2kb)		317165	NM_001047892	1924	NA		similar to Set alpha isoform
chr2	53137563	53137713	151	*	Peak_41964	56	Promoter (<=1kb)		499536	NM_001191959	560	ENSRNOG00000039473	Ccdc152	coiled-coil domain containing 152
chr3	1115244	1115520	277	*	Peak_42050	56	Promoter (1-2kb)		680050	NM_001099361	1157	ENSRNOG00000033682	Tbpl2	TATA box binding protein-like 2
chr4	121968001	121968168	168	*	Peak_42223	56	Promoter (1-2kb)		685880	NM_001166760	1278	ENSRNOG00000053093	Vom1r99	vomeronasal 1 receptor 99
chr4	122169627	122169780	154	*	Peak_42225	56	Promoter (<=1kb)		685945	NM_001166761	0	NA	Vom1r104	vomeronasal 1 receptor 104
chr4	162190691	162190929	239	*	Peak_42267	56	Promoter (<=1kb)		689757	NM_001101019	-697	ENSRNOG00000037076		similar to osteoclast inhibitory lectin
chr4	72025496	72025651	156	*	Peak_42378	56	Promoter (1-2kb)		494321	NM_001009534	-1544	ENSRNOG00000038872	Fam115e	family with sequence similarity 115, member E
chr5	162161692	162161905	214	*	Peak_42467	56	Promoter (<=1kb)		691051	NM_001109617	764	ENSRNOG00000027328	Pramef27	PRAME family member 27
chr8	133208329	133208742	414	*	Peak_42947	56	Promoter (1-2kb)		117029	NM_053960	-1742	ENSRNOG00000049115	Ccr5	C-C motif chemokine receptor 5
chr8	36906985	36907470	486	*	Peak_42978	56	Promoter (1-2kb)		100359924	NM_001265586	-1963	ENSRNOG00000049218		prostate and testis expressed N-like
chr9	94493733	94493947	215	*	Peak_43178	56	Promoter (1-2kb)		94341	NM_053608	1386	ENSRNOG00000016057	Kcnj13	potassium voltage-gated channel subfamily J member 13
chrX	104732895	104733037	143	*	Peak_43195	56	Promoter (1-2kb)		317181	NM_001108243	-1331	ENSRNOG00000003715	Srpx2	sushi-repeat-containing protein, X-linked 2
chrX	152196256	152196411	156	*	Peak_43259	56	Promoter (<=1kb)		689858	NM_001109550	127	ENSRNOG00000054784	Magea4	melanoma antigen, family A, 4
chrX	29826371	29826584	214	*	Peak_43298	56	Promoter (<=1kb)		363462	NM_001007756	-932	ENSRNOG00000029038	Gemin8	gem (nuclear organelle) associated protein 8
chr1	82003187	82003331	145	*	Peak_43408	56	Promoter (<=1kb)		117058	NM_001271204	360	ENSRNOG00000055650	Pou2f2	POU class 2 homeobox 2
chr2	210781473	210781632	160	*	Peak_43530	56	Promoter (1-2kb)		24424	NM_177426	1114	ENSRNOG00000018937	Gstm2	glutathione S-transferase mu 2
chr6	127658461	127658933	473	*	Peak_43535	56	Promoter (1-2kb)		362774	NM_001166352	-1858	ENSRNOG00000011141	Serpina11	serpin family A member 11
chr10	94943993	94944404	412	*	Peak_43552	56	Promoter (<=1kb)		59105	NM_021585	-11	ENSRNOG00000042524	Milr1	mast cell immunoglobulin-like receptor 1
chr5	126322073	126322231	159	*	Peak_43567	56	Promoter (1-2kb)		298301	NM_001100965	1566	ENSRNOG00000058870	Mroh7	maestro heat-like repeat family member 7
chr1	78438718	78438893	176	*	Peak_43605	55	Promoter (1-2kb)		308387	NM_001107479	1845	ENSRNOG00000015376	Npas1	neuronal PAS domain protein 1
chr1	85059818	85059964	147	*	Peak_43609	55	Promoter (1-2kb)		292746	NM_001164656	1277	ENSRNOG00000042899	Fcgbpl1	Fc fragment of IgG binding protein-like 1
chr1	189941918	189942145	228	*	Peak_43675	55	Promoter (1-2kb)		687561	NM_001127650	1614	ENSRNOG00000046181	Anks4b	ankyrin repeat and sterile alpha motif domain containing 4B
chr1	77750946	77751300	355	*	Peak_43695	55	Promoter (<=1kb)		60446	NM_021855	0	ENSRNOG00000013890	Crx	cone-rod homeobox
chr4	23135138	23135349	212	*	Peak_43791	55	Promoter (<=1kb)		499991	NM_001044265	5	ENSRNOG00000008602	Steap4	STEAP4 metalloreductase
chr1	85496952	85497228	277	*	Peak_43851	55	Promoter (<=1kb)		499113	NR_146924	12	ENSRNOG00000051208	Selenov	selenoprotein V
chr20	5007347	5007651	305	*	Peak_43852	55	Promoter (<=1kb)		309611	NM_212499	-857	ENSRNOG00000000860	Vwa7	von Willebrand factor A domain containing 7
chr1	13050233	13050389	157	*	Peak_43866	55	Promoter (<=1kb)		308624	NM_001107514	255	ENSRNOG00000060972	Heca	hdc homolog, cell cycle regulator
chr15	33821807	33822165	359	*	Peak_43903	55	Promoter (<=1kb)		290217	NM_001106035	-565	ENSRNOG00000042267	RGD1564324	similar to dehydrogenase/reductase member 2
chr3	149642900	149643142	243	*	Peak_43950	55	Promoter (<=1kb)		311559	NM_001107792	-339	ENSRNOG00000013908	Bpifa5	BPI fold containing family A, member 5
chr4	70934046	70934198	153	*	Peak_43966	55	Promoter (<=1kb)		114246	NM_053686	90	ENSRNOG00000014714	Trpv6	transient receptor potential cation channel, subfamily V, member 6
chr8	49342606	49342826	221	*	Peak_44007	55	Promoter (<=1kb)		300679	NM_001106818	539	ENSRNOG00000016085	Mpzl2	myelin protein zero-like 2
chr11	74985628	74985784	157	*	Peak_44068	55	Promoter (1-2kb)		303856	NM_001191657	1015	ENSRNOG00000024127	Atp13a5	ATPase 13A5
chr10	11879347	11879688	342	*	Peak_44143	55	Promoter (<=1kb)		363544	NM_001014225	-555	ENSRNOG00000007117	Cluap1	clusterin associated protein 1
chr1	199197044	199197252	209	*	Peak_44173	55	Promoter (<=1kb)		308999	NM_001107552	0	ENSRNOG00000018986	Fbxl19	F-box and leucine-rich repeat protein 19
chr12	38826929	38827139	211	*	Peak_44187	55	Promoter (1-2kb)		29531	NM_017233	-1467	ENSRNOG00000001338	Hpd	4-hydroxyphenylpyruvate dioxygenase
chr1	261291023	261291184	162	*	Peak_44195	55	Promoter (<=1kb)		293949	NM_001106355	-686	ENSRNOG00000029501	Hoga1	4-hydroxy-2-oxoglutarate aldolase 1
chr16	57137367	57137506	140	*	Peak_44223	55	Promoter (<=1kb)		364605	NM_001108875	934	NA	Sgcz	sarcoglycan zeta
chr1	89216024	89216494	471	*	Peak_44242	55	Promoter (<=1kb)		361548	NM_001173357	758	ENSRNOG00000055934	Dmkn	dermokine
chr5	108278435	108278680	246	*	Peak_44288	55	Promoter (<=1kb)		313352	NM_001107945	218	ENSRNOG00000024093	Dmrta1	DMRT-like family A1
chr5	141019882	141020167	286	*	Peak_44293	55	Promoter (1-2kb)		366463	NM_001012221	-1584	NA	Oxct2a	3-oxoacid CoA transferase 2A
chr7	123308105	123308431	327	*	Peak_44322	55	Promoter (<=1kb)		315162	NM_001130555	64	ENSRNOG00000007003	Mei1	meiotic double-stranded break formation protein 1
chr8	23061790	23062090	301	*	Peak_44335	55	Promoter (<=1kb)		282824	NM_172324	925	ENSRNOG00000013752	Elavl3	ELAV like RNA binding protein 3
chr8	41444116	41444347	232	*	Peak_44337	55	Promoter (1-2kb)		171573	NM_138537	1375	ENSRNOG00000008563		spleen protein 1 precursor
chr19	53724272	53724506	235	*	Peak_44376	55	Promoter (<=1kb)		307907	NM_001107436	450	ENSRNOG00000017431	RGD1304884	similar to RIKEN cDNA 6430548M08
chr6	127336958	127337163	206	*	Peak_44393	55	Promoter (<=1kb)		299269	NM_206846	628	ENSRNOG00000026605	Ifi27l2b	interferon, alpha-inducible protein 27 like 2B
chrX	19271249	19271462	214	*	Peak_44396	55	Promoter (1-2kb)		317398	NM_001108252	1068	ENSRNOG00000021434	Usp51	ubiquitin specific peptidase 51
chr12	46888840	46889000	161	*	Peak_44401	55	Promoter (<=1kb)		29526	NM_031585	67	ENSRNOG00000001153	Pla2g1b	phospholipase A2 group IB
chr7	121793134	121793339	206	*	Peak_44410	55	Promoter (1-2kb)		366962	NM_001034944	1804	NA	Grap2	GRB2-related adaptor protein 2
chr7	12741710	12741872	163	*	Peak_44415	55	Promoter (<=1kb)		314618	NM_001108067	-461	ENSRNOG00000013220	Arhgap45	Rho GTPase activating protein 45
chr10	13373860	13374005	146	*	Peak_44524	55	Promoter (<=1kb)		302971	NM_001106984	803	ENSRNOG00000039698	Prss22	serine protease 22
chr3	79713434	79713603	170	*	Peak_44532	55	Promoter (<=1kb)		311184	NM_001107745	0	ENSRNOG00000009140	C1qtnf4	C1q and TNF related 4
chr12	18530322	18530686	365	*	Peak_44565	55	Promoter (<=1kb)		288526	NM_001127246	475	ENSRNOG00000028211	Akap17a	A-kinase anchoring protein 17A
chr16	59366641	59366783	143	*	Peak_44569	55	Promoter (<=1kb)		306504	NM_001107314	41	ENSRNOG00000011253	Trmt9b	tRNA methyltransferase 9B (putative)
chr2	127777604	127777878	275	*	Peak_44573	55	Promoter (<=1kb)		365778	NM_001014251	472	ENSRNOG00000061390		similar to RIKEN cDNA 1700034I23
chr18	45027759	45028096	338	*	Peak_44620	55	Promoter (<=1kb)		498864	NM_001126293	678	ENSRNOG00000015834	Fam170a	family with sequence similarity 170, member A
chr7	73589720	73589869	150	*	Peak_44665	55	Promoter (1-2kb)		66022	NM_023966	1548	ENSRNOG00000011369	Kcns2	potassium voltage-gated channel, modifier subfamily S, member 2
chr13	98078521	98078660	140	*	Peak_44668	55	Promoter (<=1kb)		360886	NM_001271270	286	ENSRNOG00000023541	Ahctf1	AT hook containing transcription factor 1
chr6	27329353	27329492	140	*	Peak_44689	55	Promoter (<=1kb)		84573	NM_001276720	947	ENSRNOG00000009967	Otof	otoferlin
chr9	10004667	10005006	340	*	Peak_44691	55	Promoter (<=1kb)		301114	NM_001106874	0	ENSRNOG00000048853	Slc25a41	solute carrier family 25, member 41
chr12	47651823	47651998	176	*	Peak_44692	55	Promoter (<=1kb)		304547	NM_001191666	709	ENSRNOG00000001191	Tchp	trichoplein, keratin filament binding
chr15	14510475	14510761	287	*	Peak_44800	55	Promoter (<=1kb)		498456	NM_001109098	67	ENSRNOG00000027383	Sntn	sentan, cilia apical structure protein
chr9	61529403	61529768	366	*	Peak_44841	55	Promoter (<=1kb)		301415	NM_001191807	0	ENSRNOG00000021384	Ankrd44	ankyrin repeat domain 44
chr1	83654032	83654638	607	*	Peak_44917	54	Promoter (<=1kb)		24299	NM_012542	784	ENSRNOG00000020817	Cyp2a3	cytochrome P450, family 2, subfamily a, polypeptide 3
chr20	2975020	2975161	142	*	Peak_44933	54	Promoter (1-2kb)		414789	NM_001008838	1171	ENSRNOG00000048951	RT1-CE15	RT1 class I, locus CE15
chr2	205426579	205426881	303	*	Peak_44941	54	Promoter (<=1kb)		25276	NM_012810	0	ENSRNOG00000016835	Sycp1	synaptonemal complex protein 1
chr1	215743892	215744290	399	*	Peak_45037	54	Promoter (1-2kb)		100314133	NR_032754	1774	ENSRNOG00000040350	Mir675	microRNA 675
chr10	7198543	7198707	165	*	Peak_45175	54	Promoter (1-2kb)		81632	NM_031003	1732	ENSRNOG00000002636	Abat	4-aminobutyrate aminotransferase
chr14	37114796	37114939	144	*	Peak_45191	54	Promoter (1-2kb)		680229	NM_001191068	1602	ENSRNOG00000002135	Sgcb	sarcoglycan, beta
chr1	99984228	99984546	319	*	Peak_45214	54	Promoter (<=1kb)		24841	NM_012677	876	ENSRNOG00000029237	Klk1c2	kallikrein 1-related peptidase C2
chr5	159960684	159960831	148	*	Peak_45227	54	Promoter (1-2kb)		79430	NM_173103	1333	ENSRNOG00000009897	Clcnkb	chloride voltage-gated channel Kb
chr8	49283470	49283623	154	*	Peak_45251	54	Promoter (<=1kb)		25710	NM_013169	968	ENSRNOG00000015994	Cd3d	CD3d molecule
chr2	182844512	182844686	175	*	Peak_45336	54	Promoter (1-2kb)		310553	NM_198769	1375	ENSRNOG00000009822	Tlr2	toll-like receptor 2
chr3	72384751	72384900	150	*	Peak_45339	54	Promoter (<=1kb)		58826	NM_031619	-778	ENSRNOG00000008394	Prg2	proteoglycan 2
chr4	122218536	122218786	251	*	Peak_45340	54	Promoter (1-2kb)		685964	NM_001109489	1031	ENSRNOG00000025934		hypothetical protein LOC685964
chr7	119480795	119480963	169	*	Peak_45353	54	Promoter (1-2kb)		500904	NM_001127304	-1309	ENSRNOG00000006940	Ncf4	neutrophil cytosolic factor 4
chr1	80322343	80322625	283	*	Peak_45371	54	Promoter (<=1kb)		24265	NM_012530	758	ENSRNOG00000016837	Ckm	creatine kinase, M-type
chr16	84941278	84941478	201	*	Peak_45386	54	Promoter (1-2kb)		192253	NM_138893	-1955	ENSRNOG00000016483	Myo16	myosin XVI
chr1	170244494	170244638	145	*	Peak_45477	54	Promoter (1-2kb)		85258	NM_053496	1648	ENSRNOG00000017609	Cnga4	cyclic nucleotide gated channel alpha 4
chr19	40891986	40892125	140	*	Peak_45481	54	Promoter (1-2kb)		498951	NM_001025766	1442	ENSRNOG00000017602	Il34	interleukin 34
chr7	124998189	124998369	181	*	Peak_45491	54	Promoter (<=1kb)		300108	NM_001130497	768	ENSRNOG00000022296	Pnpla5	patatin-like phospholipase domain containing 5
chr7	13015141	13015389	249	*	Peak_45492	54	Promoter (1-2kb)		299599	NM_001013102	1600	ENSRNOG00000007960	Theg	theg spermatid protein
chr10	10768546	10768685	140	*	Peak_45497	54	Promoter (1-2kb)		360478	NM_001108266	-1157	ENSRNOG00000042344	Smim22	small integral membrane protein 22
chr10	15145061	15145267	207	*	Peak_45500	54	Promoter (1-2kb)		360496	NM_001013183	1329	ENSRNOG00000019522	Ciao3	cytosolic iron-sulfur assembly component 3
chr10	47630685	47630898	214	*	Peak_45516	54	Promoter (<=1kb)		497921	NM_001191920	0	ENSRNOG00000038055	Slc47a2	solute carrier family 47 member 2
chr10	96131524	96131722	199	*	Peak_45532	54	Promoter (<=1kb)		140726	NM_080693	0	ENSRNOG00000003288	Cacng5	calcium voltage-gated channel auxiliary subunit gamma 5
chr1	101413905	101414314	410	*	Peak_45536	54	Promoter (<=1kb)		25329	NM_001033975	962	ENSRNOG00000047040	Lhb	luteinizing hormone beta polypeptide
chr11	64420944	64421115	172	*	Peak_45556	54	Promoter (<=1kb)		303926	NM_001013120	133	ENSRNOG00000001525	Igsf11	immunoglobulin superfamily, member 11
chr12	10254829	10255367	539	*	Peak_45579	54	Promoter (<=1kb)		80840	NM_001037295	0	ENSRNOG00000039832	Gpr12	G protein-coupled receptor 12
chr12	23742050	23742235	186	*	Peak_45590	54	Promoter (<=1kb)		114639	NM_053762	0	ENSRNOG00000001434	Zp3	zona pellucida glycoprotein 3
chr12	41341656	41341797	142	*	Peak_45596	54	Promoter (<=1kb)		363938	NM_001009715	239	ENSRNOG00000049282	Oas2	2'-5' oligoadenylate synthetase 2
chr13	83457937	83458076	140	*	Peak_45644	54	Promoter (<=1kb)		360868	NM_001034011	-38	ENSRNOG00000003038	Sft2d2	SFT2 domain containing 2
chr17	5322207	5322486	280	*	Peak_45720	54	Promoter (1-2kb)		498693	NM_001134606	1220	ENSRNOG00000027014	Spata31d1	SPATA31 subfamily D member 1
chr18	36713518	36713812	295	*	Peak_45740	54	Promoter (<=1kb)		364855	NM_001108889	-57	ENSRNOG00000018842	Pou4f3	POU class 4 homeobox 3
chr1	88955993	88956395	403	*	Peak_45753	54	Promoter (<=1kb)		361538	NM_001038588	868	ENSRNOG00000057578	Prodh2	proline dehydrogenase 2
chr20	13817113	13817252	140	*	Peak_45786	54	Promoter (<=1kb)		499422	NM_001137643	-543	ENSRNOG00000001242	Gstt3	glutathione S-transferase, theta 3
chr20	3117741	3118139	399	*	Peak_45792	54	Promoter (<=1kb)		406194	NM_001002821	-696	ENSRNOG00000030666	RT1-T18	RT1 class Ib, locus T18
chr2	164601618	164601757	140	*	Peak_45807	54	Promoter (<=1kb)		114017	NM_053625	43	ENSRNOG00000012873	Gfm1	G elongation factor, mitochondrial 1
chr2	94267502	94267684	183	*	Peak_45824	54	Promoter (1-2kb)		64019	NM_022253	1398	ENSRNOG00000061328	Pag1	phosphoprotein membrane anchor with glycosphingolipid microdomains 1
chr3	161810059	161810316	258	*	Peak_45842	54	Promoter (1-2kb)		311637	NM_001107803	1975	ENSRNOG00000018649	Slc35c2	solute carrier family 35 member C2
chr6	133706265	133706416	152	*	Peak_45954	54	Promoter (<=1kb)		100314180	NR_032757	-41	ENSRNOG00000040355	Mir665	microRNA 665
chr7	23010852	23010999	148	*	Peak_45993	54	Promoter (<=1kb)		300308	NM_001013952	-963	ENSRNOG00000048230		similar to hypothetical protein 4930509O22
chr9	15700895	15701127	233	*	Peak_46051	54	Promoter (<=1kb)		316219	NM_001108199	-583	ENSRNOG00000022598	Trerf1	transcriptional regulating factor 1
chr9	94200075	94200416	342	*	Peak_46063	54	Promoter (<=1kb)		24197	NM_022665	668	ENSRNOG00000030020	Alpi	alkaline phosphatase, intestinal
chrX	72682804	72683447	644	*	Peak_46074	54	Promoter (<=1kb)		363483	NM_001014222	-868	ENSRNOG00000037923	Dmrtc1c1	DMRT-like family C1c1
chr7	30409190	30409329	140	*	Peak_46334	54	Promoter (<=1kb)		363009	NM_001108753	671	ENSRNOG00000050317	Uhrf1bp1l	UHRF1 binding protein 1-like
chr7	34407783	34408083	301	*	Peak_46335	54	Promoter (1-2kb)		299735	NM_001191781	-1501	ENSRNOG00000005266	Amdhd1	amidohydrolase domain containing 1
chr7	12422411	12422634	224	*	Peak_46434	54	Promoter (<=1kb)		314623	NM_001191577	0	ENSRNOG00000015434	Midn	midnolin
chr1	79688414	79688571	158	*	Peak_46632	54	Promoter (1-2kb)		24256	NM_001270654	1889	ENSRNOG00000038101	Psg19	pregnancy specific glycoprotein 19
chr9	111649129	111649301	173	*	Peak_46863	54	Promoter (<=1kb)		301737	NM_001106928	-330	ENSRNOG00000015898	Fer	FER tyrosine kinase
chr11	88097109	88097337	229	*	Peak_46914	54	Promoter (1-2kb)		287936	NM_001024740	1939	ENSRNOG00000001860	Ccdc116	coiled-coil domain containing 116
chr15	28323129	28323268	140	*	Peak_46928	54	Promoter (<=1kb)		497194	NM_001012231	239	ENSRNOG00000039500	Rnase13	ribonuclease A family member 13
chr1	72880876	72881391	516	*	Peak_46934	54	Promoter (1-2kb)		29248	NM_017144	-1415	ENSRNOG00000018250	Tnni3	troponin I3, cardiac type
chr1	80599062	80599510	449	*	Peak_46935	54	Promoter (<=1kb)		680551	NM_001109419	15	ENSRNOG00000018405	Apoc4	apolipoprotein C4
chr1	80715798	80715938	141	*	Peak_46936	54	Promoter (<=1kb)		292699	NM_001034920	208	ENSRNOG00000018953	Cblc	Cbl proto-oncogene C
chr3	123235501	123235640	140	*	Peak_46953	54	Promoter (<=1kb)		311423	NM_001107775	895	ENSRNOG00000021234	Slc4a11	solute carrier family 4 member 11
chr4	114920406	114920545	140	*	Peak_46961	54	Promoter (1-2kb)		297386	NM_212512	1918	ENSRNOG00000010378	Slc4a5	solute carrier family 4 member 5
chr7	143140001	143140140	140	*	Peak_46976	54	Promoter (1-2kb)		407759	NM_001008813	1449	ENSRNOG00000030814	Kb23	type II keratin 23
chr7	84022928	84023618	691	*	Peak_46978	54	Promoter (<=1kb)		60326	NM_021697	0	ENSRNOG00000004117	Kcnv1	potassium voltage-gated channel modifier subfamily V member 1
chr8	115388424	115388563	140	*	Peak_46998	54	Promoter (<=1kb)		300988	NM_001007665	-248	ENSRNOG00000013201	Tex264	testis expressed 264
chr17	63236468	63236867	400	*	Peak_47001	54	Promoter (<=1kb)		307070	NM_001107361	461	ENSRNOG00000015888	Larp4b	La ribonucleoprotein domain family, member 4B
chr5	139469822	139469973	152	*	Peak_47002	54	Promoter (1-2kb)		500540	NM_001024347	1276	ENSRNOG00000009906	Slfnl1	schlafen-like 1
chr10	65588258	65588397	140	*	Peak_47038	54	Promoter (1-2kb)		24191	NM_012497	1754	ENSRNOG00000011452	Aldoc	aldolase, fructose-bisphosphate C
chr12	52188591	52188749	159	*	Peak_47046	54	Promoter (1-2kb)		304571	NM_001122644	-1427	ENSRNOG00000037476	Galnt9	polypeptide N-acetylgalactosaminyltransferase 9
chr8	131935328	131935471	144	*	Peak_47065	54	Promoter (1-2kb)		363170	NM_001170577	1941	ENSRNOG00000004104	Zkscan7	zinc finger with KRAB and SCAN domains 7
chr2	44128338	44128487	150	*	Peak_47086	54	Promoter (1-2kb)		361898	NM_001270039	1520	ENSRNOG00000013555	Ankrd55	ankyrin repeat domain 55
chr11	35567408	35567672	265	*	Peak_47206	54	Promoter (<=1kb)		170847	NM_133321	-510	ENSRNOG00000001656	Kcnj15	potassium voltage-gated channel subfamily J member 15
chr1	189290212	189290351	140	*	Peak_47288	54	Promoter (<=1kb)		246263	NM_144748	255	ENSRNOG00000042084	Acsm2	acyl-CoA synthetase medium-chain family member 2
chr12	41340151	41340327	177	*	Peak_47366	54	Promoter (1-2kb)		363938	NM_001009715	-1090	ENSRNOG00000049282	Oas2	2'-5' oligoadenylate synthetase 2
chr15	33637277	33637651	375	*	Peak_47620	54	Promoter (1-2kb)		100526635	NR_037354	1970	ENSRNOG00000041381	Mir208b	microRNA 208b
chr15	55454505	55454700	196	*	Peak_47645	54	Promoter (1-2kb)		290365	NM_001106049	1998	ENSRNOG00000025239	Nudt15	nudix hydrolase 15
chr1	65938333	65938474	142	*	Peak_47728	54	Promoter (<=1kb)		691763	NM_001099497	513	ENSRNOG00000047703	Vom2r33	vomeronasal 2 receptor, 33
chr16	68831949	68832138	190	*	Peak_47740	54	Promoter (<=1kb)		364620	NM_001014238	724	ENSRNOG00000012218	Poteg	POTE ankyrin domain family, member G
chr1	69555422	69556096	675	*	Peak_47768	54	Promoter (1-2kb)		292547	NM_001099472	-1912	ENSRNOG00000002641	Vom2r28	vomeronasal 2 receptor, 28
chr17	40171028	40171385	358	*	Peak_47791	54	Promoter (<=1kb)		171074	NM_133549	506	ENSRNOG00000059482	Hdgfl1	HDGF like 1
chr17	49054832	49054986	155	*	Peak_47801	54	Promoter (1-2kb)		681092	NM_001101002	1153	NA	Pou6f2	POU class 6 homeobox 2
chr17	66396530	66396684	155	*	Peak_47821	54	Promoter (<=1kb)		291245	NM_001170325	963	ENSRNOG00000017833	Actn2	actinin alpha 2
chr18	45027042	45027258	217	*	Peak_47864	54	Promoter (<=1kb)		498864	NM_001126293	0	ENSRNOG00000015834	Fam170a	family with sequence similarity 170, member A
chr20	2409062	2409484	423	*	Peak_47959	54	Promoter (<=1kb)		414786	NM_001008849	743	ENSRNOG00000031065	RT1-M1-2	RT1 class I, locus M1, gene 2
chr2	235263698	235263916	219	*	Peak_48089	54	Promoter (<=1kb)		79126	NM_024157	-382	ENSRNOG00000053400	Cfi	complement factor I
chr2	237678429	237678690	262	*	Peak_48092	54	Promoter (1-2kb)		362042	NM_001113782	-1061	ENSRNOG00000042721	Gimd1	GIMAP family P-loop NTPase domain containing 1
chr4	15506524	15506663	140	*	Peak_48318	54	Promoter (1-2kb)		24446	NM_017017	-1241	ENSRNOG00000007027	Hgf	hepatocyte growth factor
chr4	156750315	156751166	852	*	Peak_48320	54	Promoter (<=1kb)		312701	NM_001107887	-927	ENSRNOG00000010253	Cd163	CD163 molecule
chr5	104942759	104942973	215	*	Peak_48407	54	Promoter (1-2kb)		117044	NM_053973	1692	ENSRNOG00000007051	Rraga	Ras-related GTP binding A
chr5	129168420	129168649	230	*	Peak_48431	54	Promoter (1-2kb)		689589	NM_001271399	1886	ENSRNOG00000009138		hypothetical protein LOC689589
chr5	28130477	28130627	151	*	Peak_48477	54	Promoter (<=1kb)		297910	NM_001106638	506	ENSRNOG00000006096	Slc26a7	solute carrier family 26 member 7
chr5	54482091	54482296	206	*	Peak_48502	54	Promoter (<=1kb)		313163	NM_001014062	0	ENSRNOG00000031013	RGD1306195	similar to RAN protein
chr6	132650707	132650899	193	*	Peak_48575	54	Promoter (1-2kb)		24328	NM_201654	-1881	NA	Ef1	Transcription factor EF1(a)
chr8	113690891	113691097	207	*	Peak_48758	54	Promoter (1-2kb)		688828	NM_001109516	-1234	ENSRNOG00000037305		similar to Nucleoside diphosphate-linked moiety X motif 16 (Nudix motif 16)
chr8	73028257	73028398	142	*	Peak_48820	54	Promoter (1-2kb)		100314160	NR_031906	1733	ENSRNOG00000047497	Mir190	microRNA 190
chr8	77399553	77399692	140	*	Peak_48822	54	Promoter (1-2kb)		24538	NM_012597	-1305	ENSRNOG00000060338	Lipc	lipase C, hepatic type
chrX	106065623	106065948	326	*	Peak_48940	54	Promoter (<=1kb)		501621	NM_001037216	279	ENSRNOG00000023256	Nxf7	nuclear RNA export factor 7
chrX	123752243	123752417	175	*	Peak_48954	54	Promoter (1-2kb)		298342	NM_001024872	1047	ENSRNOG00000053813	Nkap	NFKB activating protein
chrX	65225682	65225886	205	*	Peak_49001	54	Promoter (<=1kb)		81521	NM_030863	-948	ENSRNOG00000030118	Msn	moesin
chrX	79066386	79066786	401	*	Peak_49011	54	Promoter (<=1kb)		302367	NM_001126271	146	ENSRNOG00000037827	RGD1561552	similar to WASP family 1
chr8	117620621	117620792	172	*	Peak_49041	54	Promoter (<=1kb)		83466	NM_031320	304	ENSRNOG00000053889	Celsr3	cadherin, EGF LAG seven-pass G-type receptor 3
chr1	100199549	100199954	406	*	Peak_49045	54	Promoter (<=1kb)		24594	NM_031523	492	ENSRNOG00000032857	Klk1b3	kallikrein 1-related peptidase B3
chr14	22071854	22072077	224	*	Peak_49062	54	Promoter (<=1kb)		360268	NM_012883	0	ENSRNOG00000001957	Sult1e1	sulfotransferase family 1E member 1
chr11	87447788	87447967	180	*	Peak_49094	54	Promoter (1-2kb)		303787	NM_001107078	1965	ENSRNOG00000001874	Slc7a4	solute carrier family 7, member 4
chr14	84465010	84465679	670	*	Peak_49103	54	Promoter (<=1kb)		289747	NM_001006961	0	ENSRNOG00000024390	Osm	oncostatin M
chr15	34187626	34187788	163	*	Peak_49105	54	Promoter (<=1kb)		691478	NM_001191113	397	ENSRNOG00000018399	Cpne6	copine 6
chr8	82290133	82290352	220	*	Peak_49138	54	Promoter (1-2kb)		114552	NM_053733	1428	ENSRNOG00000009308	Bcl2l10	BCL2 like 10
chr13	79704977	79705140	164	*	Peak_49147	53	Promoter (<=1kb)		25385	NM_012908	565	ENSRNOG00000002978	Faslg	Fas ligand
chr3	2781325	2781578	254	*	Peak_49229	53	Promoter (<=1kb)		296570	NM_001106557	156	ENSRNOG00000016272	Edf1	endothelial differentiation-related factor 1
chr7	123000325	123000525	201	*	Peak_49274	53	Promoter (<=1kb)		315158	NM_001130695	484	ENSRNOG00000055925	Zc3h7b	zinc finger CCCH-type containing 7B
chr10	43891498	43891851	354	*	Peak_49317	53	Promoter (<=1kb)		691286	NM_001109634	753	ENSRNOG00000002845		similar to RIKEN cDNA 4930504O13
chr10	79096353	79096550	198	*	Peak_49343	53	Promoter (1-2kb)		287624	NM_001005874	1257	ENSRNOG00000002535	Kif2b	kinesin family member 2B
chr11	67082111	67082389	279	*	Peak_49403	53	Promoter (<=1kb)		56822	NM_020081	0	ENSRNOG00000038835	Cd86	CD86 molecule
chr1	174704179	174704318	140	*	Peak_49412	53	Promoter (1-2kb)		361627	NM_001012169	1806	ENSRNOG00000010087	Zfp143	zinc finger protein 143
chr11	88388444	88388691	248	*	Peak_49428	53	Promoter (<=1kb)		100360919	NM_001190341	66	ENSRNOG00000025990	Igll1	immunoglobulin lambda-like polypeptide 1
chr12	19229946	19230183	238	*	Peak_49458	53	Promoter (<=1kb)		498160	NM_001025760	-909	ENSRNOG00000001335	Zkscan1	zinc finger with KRAB and SCAN domains 1
chr1	224826307	224826448	142	*	Peak_49463	53	Promoter (1-2kb)		29509	NM_017224	1243	ENSRNOG00000018215	Slc22a6	solute carrier family 22 member 6
chr12	26825170	26825750	581	*	Peak_49466	53	Promoter (<=1kb)		102465160	NR_106694	0	ENSRNOG00000047842	Mir6322	microRNA 6322
chr13	82605588	82605750	163	*	Peak_49580	53	Promoter (1-2kb)		498266	NM_001017494	1629	ENSRNOG00000002884	Blzf1	basic leucine zipper nuclear factor 1
chr14	2934590	2935008	419	*	Peak_49595	53	Promoter (<=1kb)		79435	NM_031001	-19	ENSRNOG00000034016	Ube2d4	ubiquitin-conjugating enzyme E2D 4 (putative)
chr14	84304863	84305011	149	*	Peak_49623	53	Promoter (1-2kb)		64543	NM_022608	-1455	ENSRNOG00000004555	Sec14l3	SEC14-like lipid binding 3
chr15	18450495	18450690	196	*	Peak_49636	53	Promoter (1-2kb)		252898	NM_145770	1105	ENSRNOG00000007378	Acox2	acyl-CoA oxidase 2
chr1	64506787	64507012	226	*	Peak_49683	53	Promoter (<=1kb)		292541	NM_001169142	0	ENSRNOG00000060745	Nlrp12	NLR family, pyrin domain containing 12
chr1	79124301	79124969	669	*	Peak_49753	53	Promoter (1-2kb)		24926	NM_012702	1708	ENSRNOG00000027607	Ceacam3	carcinoembryonic antigen-related cell adhesion molecule 3
chr1	79259098	79259297	200	*	Peak_49755	53	Promoter (<=1kb)		292666	NM_001025641	195	ENSRNOG00000029485	Psg29	pregnancy-specific glycoprotein 29
chr18	73645420	73645721	302	*	Peak_49797	53	Promoter (<=1kb)		291427	NM_001106132	-186	ENSRNOG00000017410	Loxhd1	lipoxygenase homology domains 1
chr4	155533326	155533486	161	*	Peak_50094	53	Promoter (1-2kb)		414065	NM_001100781	1420	ENSRNOG00000008368	Nanog	Nanog homeobox
chr4	98646440	98646579	140	*	Peak_50146	53	Promoter (1-2kb)		29702	NM_031599	-1966	ENSRNOG00000006069	Eif2ak3	eukaryotic translation initiation factor 2 alpha kinase 3
chr5	145259163	145259585	423	*	Peak_50172	53	Promoter (1-2kb)		286923	NM_001276304	1449	ENSRNOG00000014302	Dlgap3	DLG associated protein 3
chr5	168080177	168080324	148	*	Peak_50201	53	Promoter (1-2kb)		29180	NM_019160	1429	ENSRNOG00000018393	Uts2	urotensin 2
chr6	27190086	27190226	141	*	Peak_50294	53	Promoter (<=1kb)		29553	NM_033376	0	ENSRNOG00000009790	Kcnk3	potassium two pore domain channel subfamily K member 3
chr9	25305172	25305311	140	*	Peak_50450	53	Promoter (<=1kb)		301284	NM_001106895	296	ENSRNOG00000011642	Tfap2d	transcription factor AP-2 delta
chrX	123788833	123788985	153	*	Peak_50479	53	Promoter (<=1kb)		60332	NM_021703	0	ENSRNOG00000006899	Akap14	A-kinase anchoring protein 14
chrX	76786548	76787527	980	*	Peak_50496	53	Promoter (<=1kb)		60464	NM_021867	0	ENSRNOG00000061530	Fgf16	fibroblast growth factor 16
chr1	87044886	87045120	235	*	Peak_50507	53	Promoter (<=1kb)		29518	NM_022582	-347	ENSRNOG00000020380	Lgals7	galectin 7
chr15	41314077	41314320	244	*	Peak_50560	53	Promoter (1-2kb)		290300	NM_001044229	1883	ENSRNOG00000014265	Tnfrsf19	TNF receptor superfamily member 19
chr16	81153442	81153619	178	*	Peak_50567	53	Promoter (<=1kb)		81760	NM_031096	0	ENSRNOG00000018430	Grk1	G protein-coupled receptor kinase 1
chr5	40237994	40238154	161	*	Peak_50619	53	Promoter (<=1kb)		84597	NM_053465	-403	ENSRNOG00000008475	Fut9	fucosyltransferase 9
chrX	39710088	39710401	314	*	Peak_50646	53	Promoter (<=1kb)		59322	NM_021686	-800	ENSRNOG00000007014	Cnksr2	connector enhancer of kinase suppressor of Ras 2
chrX	73476007	73476382	376	*	Peak_50647	53	Promoter (1-2kb)		317308	NM_001318118	1113	ENSRNOG00000029788	Zfp36l3	zinc finger protein 36, C3H type-like 3
chr2	191294246	191294440	195	*	Peak_50805	53	Promoter (<=1kb)		499657	NM_001109187	0	ENSRNOG00000043325	S100a7l2	S100 calcium binding protein A7 like 2
chr20	6974094	6974243	150	*	Peak_50838	53	Promoter (<=1kb)		309653	NM_001107617	696	ENSRNOG00000000528	Fgd2	FYVE, RhoGEF and PH domain containing 2
chr4	132137659	132137889	231	*	Peak_50843	53	Promoter (<=1kb)		65275	NM_023099	0	ENSRNOG00000010880	Gpr27	G protein-coupled receptor 27
chr7	29029915	29030396	482	*	Peak_50853	53	Promoter (<=1kb)		25561	NM_013041	28	ENSRNOG00000005270	Sycp3	synaptonemal complex protein 3
chr7	71023777	71024155	379	*	Peak_50855	53	Promoter (<=1kb)		29191	NM_019162	0	ENSRNOG00000004229	Tac3	tachykinin 3
chr8	119566297	119566439	143	*	Peak_50856	53	Promoter (<=1kb)		316022	NM_001191799	-70	ENSRNOG00000021091	Trank1	tetratricopeptide repeat and ankyrin repeat containing 1
chr13	89567306	89567469	164	*	Peak_50879	53	Promoter (1-2kb)		685448	NM_001126093	-1493	ENSRNOG00000003209	Pcp4l1	Purkinje cell protein 4-like 1
chr19	15840979	15841118	140	*	Peak_50913	53	Promoter (<=1kb)		307721	NM_001107413	0	ENSRNOG00000011533	Irx3	iroquois homeobox 3
chr19	33423168	33423429	262	*	Peak_50938	53	Promoter (1-2kb)		291944	NM_001013890	1526	ENSRNOG00000012342	Ttc29	tetratricopeptide repeat domain 29
chr5	16141874	16142094	221	*	Peak_50951	53	Promoter (<=1kb)		297801	NM_001011971	-815	ENSRNOG00000027276	Xkr4	XK related 4
chr5	171259711	171259957	247	*	Peak_51000	53	Promoter (1-2kb)		84359	NM_053362	1918	ENSRNOG00000025030	Dffb	DNA fragmentation factor subunit beta
chr1	221091464	221091916	453	*	Peak_51007	53	Promoter (1-2kb)		689397	NM_001109537	-1878	ENSRNOG00000012736	Znrd2	zinc ribbon domain containing 2
chr2	113066995	113067193	199	*	Peak_51040	53	Promoter (<=1kb)		84022	NM_032075	110	ENSRNOG00000024119	Ghsr	growth hormone secretagogue receptor
chr17	43542973	43543112	140	*	Peak_51062	53	Promoter (<=1kb)		266730	NM_153622	73	ENSRNOG00000032745	Slc17a3	solute carrier family 17 member 3
chr13	105406072	105406234	163	*	Peak_51134	53	Promoter (1-2kb)		364073	NM_001108858	-1945	ENSRNOG00000002501	Ddx3y	DEAD-box helicase 3, Y-linked
chr20	4189838	4190142	305	*	Peak_51150	53	Promoter (<=1kb)		414826	NM_001113183	946	ENSRNOG00000039398	Tsbp1	testis expressed basic protein 1
chr10	89329330	89329469	140	*	Peak_51290	53	Promoter (1-2kb)		619440	NM_001034109	1609	ENSRNOG00000020658	Aarsd1	alanyl-tRNA synthetase domain containing 1
chr10	91806621	91806796	176	*	Peak_51291	53	Promoter (1-2kb)		303586	NM_001107055	1141	ENSRNOG00000003807	Wnt9b	Wnt family member 9B
chr11	89278837	89278978	142	*	Peak_51302	53	Promoter (1-2kb)		287929	NM_001105860	1798	ENSRNOG00000001834	Mzt2b	mitotic spindle organizing protein 2B
chr13	47738710	47738889	180	*	Peak_51315	53	Promoter (<=1kb)		25325	NM_012854	-637	ENSRNOG00000004647	Il10	interleukin 10
chr4	119169343	119169727	385	*	Peak_51354	53	Promoter (1-2kb)		297419	NM_001039686	-1518	ENSRNOG00000009256	Gkn2	gastrokine 2
chr4	62526291	62526449	159	*	Peak_51358	53	Promoter (<=1kb)		312226	NM_001270038	275	ENSRNOG00000026919	RGD1565367	similar to Solute carrier family 23, member 2 (Sodium-dependent vitamin C transporter 2)
chr5	151946208	151946347	140	*	Peak_51364	53	Promoter (1-2kb)		297867	NM_001106635	1372	ENSRNOG00000006137	Arid1a	AT-rich interaction domain 1A
chr5	157283905	157284052	148	*	Peak_51367	53	Promoter (1-2kb)		29692	NM_031598	1187	ENSRNOG00000016945	Pla2g2a	phospholipase A2 group IIA
chr9	15699353	15699785	433	*	Peak_51393	53	Promoter (<=1kb)		316219	NM_001108199	527	ENSRNOG00000022598	Trerf1	transcriptional regulating factor 1
chr13	107888430	107888571	142	*	Peak_51405	52	Promoter (1-2kb)		170899	NM_172041	-1954	ENSRNOG00000002653	Kcnk2	potassium two pore domain channel subfamily K member 2
chr1	80184789	80185069	281	*	Peak_51480	52	Promoter (<=1kb)		361517	NM_001108475	813	ENSRNOG00000016367	Vasp	vasodilator-stimulated phosphoprotein
chr10	47722994	47723217	224	*	Peak_51482	52	Promoter (1-2kb)		24916	NM_138613	1362	ENSRNOG00000002364	Rnf112	ring finger protein 112
chr10	10555858	10556183	326	*	Peak_51494	52	Promoter (<=1kb)		287059	NM_001105762	521	ENSRNOG00000021796	RGD1565166	similar to MGC45438 protein
chr10	88105230	88105514	285	*	Peak_51511	52	Promoter (1-2kb)		266717	NM_153476	1718	ENSRNOG00000014370	Krt9	keratin 9
chr10	92245968	92246175	208	*	Peak_51513	52	Promoter (<=1kb)		287753	NM_001105847	534	ENSRNOG00000005104	Sppl2c	signal peptide peptidase like 2C
chr17	9237786	9238004	219	*	Peak_51608	52	Promoter (1-2kb)		364674	NM_001025029	1537	ENSRNOG00000011947	Tifab	TIFA inhibitor
chr18	30900832	30901179	348	*	Peak_51610	52	Promoter (<=1kb)		364844	NM_001012215	712	NA	Pcdhgb7	protocadherin gamma subfamily B, 7
chr19	11263265	11263404	140	*	Peak_51617	52	Promoter (<=1kb)		291874	NM_001011925	576	ENSRNOG00000018564	Nup93	nucleoporin 93
chr5	145125254	145125416	163	*	Peak_51686	52	Promoter (1-2kb)		313604	NM_001107983	-1394	ENSRNOG00000013855	Zmym1	zinc finger MYM-type containing 1
chr7	1206077	1206221	145	*	Peak_51718	52	Promoter (<=1kb)		81750	NM_031086	-427	ENSRNOG00000048723	Pros1	protein S
chr8	110982691	110982862	172	*	Peak_51734	52	Promoter (<=1kb)		315962	NM_001108180	0	ENSRNOG00000008210	Ky	kyphoscoliosis peptidase
chr14	80403991	80404139	149	*	Peak_51775	52	Promoter (1-2kb)		83575	NM_031766	1009	ENSRNOG00000008947	Cpz	carboxypeptidase Z
chr16	81153801	81154373	573	*	Peak_51777	52	Promoter (<=1kb)		81760	NM_031096	312	ENSRNOG00000018430	Grk1	G protein-coupled receptor kinase 1
chr17	9760965	9761199	235	*	Peak_51825	52	Promoter (1-2kb)		25548	NM_013030	1540	ENSRNOG00000015262	Slc34a1	solute carrier family 34 member 1
chr3	172512236	172512396	161	*	Peak_51827	52	Promoter (1-2kb)		679203	NM_001271254	1396	ENSRNOG00000047874	Nelfcd	negative elongation factor complex member C/D
chr4	157157176	157157332	157	*	Peak_51830	52	Promoter (1-2kb)		192262	NM_138900	-1580	ENSRNOG00000011971	C1s	complement C1s
chr7	119482275	119482417	143	*	Peak_51840	52	Promoter (<=1kb)		500904	NM_001127304	3	ENSRNOG00000006940	Ncf4	neutrophil cytosolic factor 4
chr12	24978908	24979055	148	*	Peak_51843	52	Promoter (<=1kb)		25043	NM_012722	430	ENSRNOG00000001469	Eln	elastin
chr19	52216051	52216283	233	*	Peak_51926	52	Promoter (1-2kb)		361418	NM_001024896	1445	ENSRNOG00000015576	Hsdl1	hydroxysteroid dehydrogenase like 1
chr16	81152659	81152810	152	*	Peak_51952	52	Promoter (<=1kb)		81760	NM_031096	-679	ENSRNOG00000018430	Grk1	G protein-coupled receptor kinase 1
chr7	71023234	71023480	247	*	Peak_51977	52	Promoter (<=1kb)		29191	NM_019162	-496	ENSRNOG00000004229	Tac3	tachykinin 3
chr12	48788912	48789135	224	*	Peak_52038	52	Promoter (<=1kb)		60669	NM_022218	-126	ENSRNOG00000000704	Cmklr1	chemerin chemokine-like receptor 1
chr15	46629246	46629656	411	*	Peak_52041	52	Promoter (<=1kb)		498533	NM_001109102	16	ENSRNOG00000011316	Fam167a	family with sequence similarity 167, member A
chr2	60950611	60950853	243	*	Peak_52044	52	Promoter (1-2kb)		25284	NM_012816	1335	ENSRNOG00000018662	Amacr	alpha-methylacyl-CoA racemase
chr4	159561928	159562082	155	*	Peak_52070	52	Promoter (1-2kb)		170700	NM_131908	-1716	ENSRNOG00000053662	Fgf6	fibroblast growth factor 6
chr10	56546762	56546901	140	*	Peak_52078	52	Promoter (<=1kb)		303250	NM_001305212	73	ENSRNOG00000017117	Ybx2	Y box binding protein 2
chr16	81206715	81207075	361	*	Peak_52086	52	Promoter (1-2kb)		290877	NM_001106094	1949	ENSRNOG00000026336	Tmem255b	transmembrane protein 255B
chr12	41447530	41447717	188	*	Peak_52102	52	Promoter (<=1kb)		360814	NM_001108335	951	ENSRNOG00000001374	Rasal1	RAS protein activator like 1
chr6	69971247	69971632	386	*	Peak_52115	52	Promoter (<=1kb)		24370	NM_012560	20	ENSRNOG00000047891	Foxg1	forkhead box G1
chr6	72359988	72360336	349	*	Peak_52116	52	Promoter (<=1kb)		362735	NM_001108710	226	ENSRNOG00000005286	Coch	cochlin
chr1	203970720	203971086	367	*	Peak_52126	52	Promoter (<=1kb)		192153	NM_138841	-66	ENSRNOG00000047057	Gpr26	G protein-coupled receptor 26
chr14	86795157	86795350	194	*	Peak_52134	52	Promoter (1-2kb)		289785	NM_001134843	1039	ENSRNOG00000059140	Myo1g	myosin IG
chr20	13210261	13210509	249	*	Peak_52142	52	Promoter (1-2kb)		100314142	NR_032769	-1919	ENSRNOG00000036441	Mir678	microRNA 678
chr5	159962133	159962289	157	*	Peak_52148	52	Promoter (<=1kb)		79430	NM_173103	0	ENSRNOG00000009897	Clcnkb	chloride voltage-gated channel Kb
chr14	15258870	15259020	151	*	Peak_52177	52	Promoter (<=1kb)		498335	NM_001017496	-685	ENSRNOG00000024899	Cxcl13	C-X-C motif chemokine ligand 13
chr13	50974940	50975147	208	*	Peak_52211	52	Promoter (<=1kb)		289032	NM_001270847	68	ENSRNOG00000028072	Chit1	chitinase 1
chr1	78831650	78831813	164	*	Peak_52264	52	Promoter (1-2kb)		292661	NM_001077644	-1636	ENSRNOG00000016756	Ptgir	prostaglandin I2 receptor
chr10	34118161	34118413	253	*	Peak_52266	52	Promoter (1-2kb)		100360106	NR_144448	-1807	NA		rCG32548-like
chr1	31936354	31936537	184	*	Peak_52300	52	Promoter (<=1kb)		499000	NM_001039342	0	ENSRNOG00000039743	Zdhhc11	zinc finger, DHHC-type containing 11
chr6	129439601	129439877	277	*	Peak_52303	52	Promoter (1-2kb)		81509	NM_030851	1443	ENSRNOG00000004488	Bdkrb1	bradykinin receptor B1
chr1	101413042	101413181	140	*	Peak_52309	52	Promoter (<=1kb)		25329	NM_001033975	99	ENSRNOG00000047040	Lhb	luteinizing hormone beta polypeptide
chr1	89163482	89163781	300	*	Peak_52312	52	Promoter (<=1kb)		24216	NM_012509	782	ENSRNOG00000020985	Atp4a	ATPase H+/K+ transporting subunit alpha
chr15	62406870	62407033	164	*	Peak_52384	52	Promoter (<=1kb)		290409	NM_001106052	0	ENSRNOG00000013280	Olfm4	olfactomedin 4
chr19	15485041	15485190	150	*	Peak_52563	52	Promoter (1-2kb)		679870	NM_001109380	1010	NA	Capns2	calpain, small subunit 2
chr7	18311028	18311174	147	*	Peak_52670	52	Promoter (<=1kb)		314659	NM_001108077	404	ENSRNOG00000049571	Actl9	actin-like 9
chr9	4676268	4676563	296	*	Peak_52700	52	Promoter (1-2kb)		316153	NM_001013177	1948	ENSRNOG00000042111	Sult1c2a	sulfotransferase family, cytosolic, 1C, member 2a
chrX	106558074	106558302	229	*	Peak_52708	52	Promoter (<=1kb)		363498	NM_001077435	64	ENSRNOG00000032729	Bex2	brain expressed X-linked 2
chrX	42557590	42557731	142	*	Peak_52712	52	Promoter (1-2kb)		317517	NM_001191734	-1181	ENSRNOG00000003675	Ptchd1	patched domain containing 1
chr10	67530358	67530571	214	*	Peak_52740	52	Promoter (1-2kb)		303350	NM_001012010	-1418	NA	Rnf135	ring finger protein 135
chr16	47534568	47534712	145	*	Peak_52752	52	Promoter (<=1kb)		306454	NM_001110143	646	ENSRNOG00000030889	Cldn22	claudin 22
chr10	45534928	45535318	391	*	Peak_52781	51	Promoter (<=1kb)		497913	NM_001100784	-358	ENSRNOG00000038328	Gjc2	gap junction protein, gamma 2
chr1	215608309	215608573	265	*	Peak_52782	51	Promoter (<=1kb)		29389	NM_017185	-537	ENSRNOG00000020276	Tnni2	troponin I2, fast skeletal type
chr19	46734192	46734331	140	*	Peak_52857	51	Promoter (<=1kb)		365009	NM_001108899	524	ENSRNOG00000012238	Clec3a	C-type lectin domain family 3, member A
chr2	123790976	123791316	341	*	Peak_52945	51	Promoter (<=1kb)		294979	NM_001006977	0	ENSRNOG00000017246	Adad1	adenosine deaminase domain containing 1
chr3	176722647	176722850	204	*	Peak_52958	51	Promoter (<=1kb)		499953	NM_001134620	745	NA	Fndc11	fibronectin type III domain containing 11
chr5	126052727	126052978	252	*	Peak_52968	51	Promoter (<=1kb)		298296	NM_199253	748	ENSRNOG00000006280	Pcsk9	proprotein convertase subtilisin/kexin type 9
chr5	166869187	166869361	175	*	Peak_52972	51	Promoter (<=1kb)		100125366	NR_144446	-650	NA		40S ribosomal protein S2
chr17	46886740	46886879	140	*	Peak_53024	51	Promoter (1-2kb)		361251	NM_001108415	1909	ENSRNOG00000059705	Elmo1	engulfment and cell motility 1
chr18	400548	400741	194	*	Peak_53050	51	Promoter (1-2kb)		302470	NM_183331	-1306	ENSRNOG00000031197	F8	coagulation factor VIII
chr20	25988289	25988436	148	*	Peak_53053	51	Promoter (1-2kb)		294380	NM_001106387	-1868	ENSRNOG00000026466	Lrrtm3	leucine rich repeat transmembrane neuronal 3
chr10	15697926	15698085	160	*	Peak_53066	51	Promoter (<=1kb)		24500	NM_017021	699	ENSRNOG00000020630	Il9r	interleukin 9 receptor
chr6	137951844	137952068	225	*	Peak_53067	51	Promoter (1-2kb)		338401	NM_022501	-1477	ENSRNOG00000005041	Crip2	cysteine-rich protein 2
chr18	56195639	56195817	179	*	Peak_53070	51	Promoter (1-2kb)		25400	NM_012920	1661	ENSRNOG00000018712	Camk2a	calcium/calmodulin-dependent protein kinase II alpha
chr10	105116976	105117146	171	*	Peak_53073	51	Promoter (<=1kb)		303687	NM_001107066	-174	ENSRNOG00000009343	Evpl	envoplakin
chr5	144761489	144761630	142	*	Peak_53149	51	Promoter (<=1kb)		313596	NM_001191764	157	ENSRNOG00000027595	Tfap2e	transcription factor AP-2 epsilon
chr6	7059510	7059722	213	*	Peak_53169	51	Promoter (1-2kb)		56823	NM_020076	-1196	ENSRNOG00000031263	Haao	3-hydroxyanthranilate 3,4-dioxygenase
chr7	18499673	18499944	272	*	Peak_53176	51	Promoter (1-2kb)		299647	NM_001009664	1862	ENSRNOG00000008378	Zfp414	zinc finger protein 414
chr9	14507864	14508127	264	*	Peak_53188	51	Promoter (<=1kb)		301225	NM_001106882	87	ENSRNOG00000046601	Unc5cl	unc-5 family C-terminal like
chr13	67543406	67543591	186	*	Peak_53296	51	Promoter (1-2kb)		25343	NM_012872	-1839	ENSRNOG00000002517	Pdc	phosducin
chr1	73399297	73399436	140	*	Peak_53375	51	Promoter (<=1kb)		292594	NM_001013894	0	ENSRNOG00000027811	Lilrb4	leukocyte immunoglobulin like receptor B4
chr5	33182691	33182830	140	*	Peak_53590	51	Promoter (<=1kb)		113947	NM_001271109	0	ENSRNOG00000002449	Maged2	MAGE family member D2
chr5	79690974	79691171	198	*	Peak_53600	51	Promoter (<=1kb)		683163	NM_001319033	-59	ENSRNOG00000048321	Tnfsf8	TNF superfamily member 8
chrX	134943671	134943810	140	*	Peak_53720	51	Promoter (<=1kb)		117522	NM_057155	340	ENSRNOG00000004009	Xpnpep2	X-prolyl aminopeptidase 2
chr19	11341725	11341864	140	*	Peak_53748	51	Promoter (<=1kb)		498911	NM_001126084	0	ENSRNOG00000019004	Mt4	metallothionein 4
chr1	94609899	94610262	364	*	Peak_53797	51	Promoter (<=1kb)		308543	NM_001013148	582	ENSRNOG00000027724	Plekhf1	pleckstrin homology and FYVE domain containing 1
chr18	15882565	15882791	227	*	Peak_53827	51	Promoter (<=1kb)		307547	NM_001013141	-391	ENSRNOG00000049137	Zfp35	zinc finger protein 35
chr3	176707154	176707434	281	*	Peak_53833	51	Promoter (<=1kb)		366275	NM_001108968	-258	ENSRNOG00000012987	Ptk6	protein tyrosine kinase 6
chr8	113676639	113676778	140	*	Peak_53844	51	Promoter (1-2kb)		363129	NM_001127554	-1515	ENSRNOG00000012962	Nudt16	nudix hydrolase 16
chr17	69961661	69961929	269	*	Peak_53908	51	Promoter (1-2kb)		498791	NM_001080208	1501	ENSRNOG00000017759	Ucn3	urocortin 3
chr5	139100575	139100748	174	*	Peak_53928	51	Promoter (<=1kb)		24324	NM_012549	-150	ENSRNOG00000009390	Edn2	endothelin 2
chr1	197884379	197884526	148	*	Peak_54004	51	Promoter (<=1kb)		89817	NM_001048180	425	ENSRNOG00000049181	Sh2b1	SH2B adaptor protein 1
chr7	70467055	70467194	140	*	Peak_54009	51	Promoter (<=1kb)		366909	NM_001134595	259	ENSRNOG00000029465	Slc26a10	solute carrier family 26, member 10
chr1	101269361	101269591	231	*	Peak_54031	51	Promoter (1-2kb)		499151	NM_001109146	1279	ENSRNOG00000037219	RGD1562492	similar to Orphan sodium- and chloride-dependent neurotransmitter transporter NTT5 (Solute carrier family 6 member 16)
chr11	83991573	83991712	140	*	Peak_54035	51	Promoter (<=1kb)		100314125	NR_032740	1000	ENSRNOG00000041535	Mir1224	microRNA 1224
chr14	86559003	86559234	232	*	Peak_54059	51	Promoter (1-2kb)		432367	NM_001002025	1460	ENSRNOG00000049955	Npc1l1	NPC1 like intracellular cholesterol transporter 1
chr16	18717035	18717251	217	*	Peak_54064	51	Promoter (1-2kb)		24773	NM_017329	1016	ENSRNOG00000011438	Sftpa1	surfactant protein A1
chr3	172719621	172720181	561	*	Peak_54086	51	Promoter (<=1kb)		100328908	NM_001171096	189	ENSRNOG00000024693	Zfp831	zinc finger protein 831
chr4	2275619	2275788	170	*	Peak_54093	51	Promoter (1-2kb)		362295	NM_001191858	-1508	ENSRNOG00000059589	Lmbr1	limb development membrane protein 1
chr4	99238566	99238743	178	*	Peak_54094	51	Promoter (<=1kb)		24930	NM_031538	-372	ENSRNOG00000007178	Cd8a	CD8a molecule
chr4	140836490	140836736	247	*	Peak_54185	51	Promoter (1-2kb)		500282	NM_001024332	-1009	ENSRNOG00000055860	Arl8b	ADP-ribosylation factor like GTPase 8B
chr6	133886887	133887144	258	*	Peak_54190	51	Promoter (1-2kb)		100314039	NR_031896	-1442	ENSRNOG00000035600	Mir154	microRNA 154
chr1	80631555	80631854	300	*	Peak_54286	51	Promoter (1-2kb)		308416	NM_212520	-1517	ENSRNOG00000018556	Tomm40	translocase of outer mitochondrial membrane 40
chr6	111050753	111050913	161	*	Peak_54296	51	Promoter (1-2kb)		314332	NM_001108045	1194	ENSRNOG00000011334	Tmem63c	transmembrane protein 63c
chr9	100283645	100284049	405	*	Peak_54302	51	Promoter (1-2kb)		24792	NM_001270659	-1755	ENSRNOG00000023856	Agxt	alanine--glyoxylate and serine--pyruvate aminotransferase
chr9	55672247	55672420	174	*	Peak_54303	51	Promoter (1-2kb)		363228	NM_001108795	1284	ENSRNOG00000016623	Tmeff2	transmembrane protein with EGF-like and two follistatin-like domains 2
chr16	21379659	21379919	261	*	Peak_54309	51	Promoter (<=1kb)		290673	NM_001106079	223	ENSRNOG00000010776	Atp13a1	ATPase 13A1
chr10	73332483	73332761	279	*	Peak_54321	51	Promoter (<=1kb)		303399	NM_001107034	-358	ENSRNOG00000003544	Tbx4	T-box 4
chr10	94500218	94500365	148	*	Peak_54324	51	Promoter (<=1kb)		171055	NM_133533	226	ENSRNOG00000011917	Cd79b	CD79b molecule
chr1	162385335	162385610	276	*	Peak_54326	51	Promoter (<=1kb)		25357	NM_012703	0	ENSRNOG00000012404	Thrsp	thyroid hormone responsive
chr1	219964879	219965159	281	*	Peak_54332	51	Promoter (<=1kb)		29211	NM_019167	450	ENSRNOG00000058842	Sptbn2	spectrin, beta, non-erythrocytic 2
chr5	129043489	129043746	258	*	Peak_54362	51	Promoter (<=1kb)		298366	NM_001134519	0	ENSRNOG00000009519	Ttc39a	tetratricopeptide repeat domain 39A
chr7	119352583	119352871	289	*	Peak_54371	51	Promoter (<=1kb)		84347	NM_053351	-550	ENSRNOG00000006226	Cacng2	calcium voltage-gated channel auxiliary subunit gamma 2
chr9	54329417	54329581	165	*	Peak_54437	51	Promoter (1-2kb)		25124	NM_001034164	-1459	ENSRNOG00000014079	Stat1	signal transducer and activator of transcription 1
chr15	18449648	18449819	172	*	Peak_54447	51	Promoter (<=1kb)		252898	NM_145770	258	ENSRNOG00000007378	Acox2	acyl-CoA oxidase 2
chr20	31760248	31760588	341	*	Peak_54454	51	Promoter (<=1kb)		60329	NM_021700	-831	ENSRNOG00000024413	Neurog3	neurogenin 3
chr4	56805271	56805498	228	*	Peak_54462	51	Promoter (<=1kb)		296953	NM_001106586	139	ENSRNOG00000007437	Irf5	interferon regulatory factor 5
chr9	80118431	80118570	140	*	Peak_54473	51	Promoter (<=1kb)		25662	NM_013122	402	ENSRNOG00000016957	Igfbp2	insulin-like growth factor binding protein 2
chr16	73151172	73151311	140	*	Peak_54641	50	Promoter (1-2kb)		684961	NM_001134747	1610	ENSRNOG00000042690	Zmat4	zinc finger, matrin type 4
chr1	78658396	78658548	153	*	Peak_54648	50	Promoter (<=1kb)		116711	NM_053919	-887	ENSRNOG00000046915	Ceacam9	carcinoembryonic antigen-related cell adhesion molecule 9
chr4	77212850	77213122	273	*	Peak_54712	50	Promoter (1-2kb)		362356	NM_001108627	1036	ENSRNOG00000005310	Cul1	cullin 1
chr7	115948358	115948497	140	*	Peak_54751	50	Promoter (1-2kb)		315073	NM_001104612	-1887	ENSRNOG00000027238	Jrk	Jrk helix-turn-helix protein
chr14	18992363	18992621	259	*	Peak_54868	50	Promoter (<=1kb)		305251	NM_001025671	-563	ENSRNOG00000002866	Rassf6	Ras association domain family member 6
chr3	2508282	2508506	225	*	Peak_54966	50	Promoter (1-2kb)		311803	NM_001014053	1856	ENSRNOG00000011457	Lrrc26	leucine rich repeat containing 26
chr1	134870034	134870182	149	*	Peak_55412	50	Promoter (<=1kb)		308738	NM_001107523	986	ENSRNOG00000012716	Chd2	chromodomain helicase DNA binding protein 2
chr11	43099128	43099297	170	*	Peak_55454	50	Promoter (<=1kb)		192258	NM_138897	115	ENSRNOG00000001679	Gabrr3	gamma-aminobutyric acid type A receptor rho3 subunit
chr1	148118642	148118980	339	*	Peak_55483	50	Promoter (<=1kb)		29298	NM_017158	877	ENSRNOG00000021405	Cyp2c7	cytochrome P450, family 2, subfamily c, polypeptide 7
chr1	168944335	168944490	156	*	Peak_55642	50	Promoter (1-2kb)		361619	NM_198776	-1077	ENSRNOG00000047098	Hbb-b1	hemoglobin, beta adult major chain
chr1	188893397	188893539	143	*	Peak_55750	50	Promoter (1-2kb)		293545	NM_001024241	1684	ENSRNOG00000023863	Gpr139	G protein-coupled receptor 139
chr13	27312692	27312839	148	*	Peak_56242	50	Promoter (<=1kb)		117092	NM_130404	194	ENSRNOG00000002555	Serpinb7	serpin family B member 7
chr13	51782908	51783118	211	*	Peak_56372	50	Promoter (1-2kb)		304813	NM_001107178	1521	ENSRNOG00000051440	Ppp1r12b	protein phosphatase 1, regulatory subunit 12B
chr14	113528491	113528850	360	*	Peak_56570	50	Promoter (1-2kb)		360992	NM_001142371	-1620	ENSRNOG00000003600	Pnpt1	polyribonucleotide nucleotidyltransferase 1
chr14	21914736	21914941	206	*	Peak_56605	50	Promoter (1-2kb)		286759	NM_173106	1127	ENSRNOG00000055083	Csn1s2b	casein alpha s2-like B
chr15	27177479	27177715	237	*	Peak_57000	50	Promoter (<=1kb)		498491	NM_001144779	-185	ENSRNOG00000032368	Tlr11	toll-like receptor 11
chr15	34601717	34601892	176	*	Peak_57013	50	Promoter (1-2kb)		25627	NM_013092	1927	ENSRNOG00000020563	Cma1	chymase 1
chr15	35033931	35034149	219	*	Peak_57018	50	Promoter (1-2kb)		29266	NM_172044	1853	ENSRNOG00000020625	Mcpt2	mast cell protease 2
chr15	54529771	54529910	140	*	Peak_57061	50	Promoter (1-2kb)		306022	NM_001107278	-1291	ENSRNOG00000014478	Fndc3a	fibronectin type III domain containing 3a
chr16	14320696	14320877	182	*	Peak_57341	50	Promoter (<=1kb)		498594	NM_001191938	919	ENSRNOG00000022726	Lrit2	leucine-rich repeat, Ig-like and transmembrane domains 2
chr1	66004974	66005142	169	*	Peak_57584	50	Promoter (<=1kb)		292615	NM_001099473	625	ENSRNOG00000050831	Vom2r35	vomeronasal 2 receptor, 35
chr16	75083689	75083831	143	*	Peak_57644	50	Promoter (<=1kb)		652921	NM_001037551	516	ENSRNOG00000038115	Defb37	defensin beta 37
chr16	85145769	85146738	970	*	Peak_57683	50	Promoter (<=1kb)		367391	NM_001109011	945	ENSRNOG00000049303	Marco	macrophage receptor with collagenous structure
chr1	73398083	73398273	191	*	Peak_57780	50	Promoter (1-2kb)		292594	NM_001013894	1104	ENSRNOG00000027811	Lilrb4	leukocyte immunoglobulin like receptor B4
chr17	4213033	4213200	168	*	Peak_57811	50	Promoter (<=1kb)		286916	NM_173132	143	ENSRNOG00000018028	Testin	testin gene
chr17	43505524	43505663	140	*	Peak_57813	50	Promoter (<=1kb)		171080	NM_133554	-877	NA	Slc17a1	solute carrier family 17 member 1
chr1	79395302	79395458	157	*	Peak_58019	50	Promoter (1-2kb)		292668	NM_001025404	-1120	ENSRNOG00000017620	Ceacam11	carcinoembryonic antigen-related cell adhesion molecule 11
chr18	29995244	29995720	477	*	Peak_58087	50	Promoter (1-2kb)		393089	NM_199507	1883	ENSRNOG00000020119	Pcdha7	protocadherin alpha 7
chr18	30808137	30808278	142	*	Peak_58097	50	Promoter (<=1kb)		553129	NM_001037140	-126	NA	Pcdhga1	protocadherin gamma subfamily A, 1
chr18	30808527	30808694	168	*	Peak_58098	50	Promoter (<=1kb)		553129	NM_001037140	123	NA	Pcdhga1	protocadherin gamma subfamily A, 1
chr20	2355712	2355868	157	*	Peak_58492	50	Promoter (<=1kb)		680842	NM_001168332	-107	NA	RT1-M1-5	RT1 class I, M1, gene 5
chr20	4676689	4676922	234	*	Peak_58541	50	Promoter (<=1kb)		415073	NR_002155	879	NA	RT1-CE6	RT1 class I, locus CE6
chr2	192762780	192762943	164	*	Peak_58981	50	Promoter (<=1kb)		60583	NM_022195	634	ENSRNOG00000009314	Ivl	involucrin
chr2	208900656	208900804	149	*	Peak_59044	50	Promoter (<=1kb)		295351	NM_001191712	536	ENSRNOG00000037115	Chi3l3	chitinase 3-like 3
chr2	209000021	209000162	142	*	Peak_59048	50	Promoter (1-2kb)		295352	NM_001134512	1733	ENSRNOG00000017574	RGD1309110	similar to Hypothetical protein MGC58999
chr2	215370294	215370667	374	*	Peak_59068	50	Promoter (1-2kb)		100359946	NR_045198	1739	NA	Hmox2-ps1	heme oxygenase (decycling) 2, pseudogene 1
chr2	51051145	51051312	168	*	Peak_59320	50	Promoter (1-2kb)		294767	NM_001106412	-1742	ENSRNOG00000012136	Mrps30	mitochondrial ribosomal protein S30
chr3	144568574	144568713	140	*	Peak_59724	50	Promoter (<=1kb)		366219	NM_001108961	-789	ENSRNOG00000005545	Cst5	cystatin D
chr3	4284041	4284180	140	*	Peak_59898	50	Promoter (1-2kb)		29257	NM_001007598	1829	ENSRNOG00000026716	Rpl9	ribosomal protein L9
chr4	109530304	109530574	271	*	Peak_60086	50	Promoter (1-2kb)		24620	NM_173097	1660	ENSRNOG00000006579	Reg3g	regenerating family member 3 gamma
chr4	164690792	164690943	152	*	Peak_60276	50	Promoter (<=1kb)		266768	NM_153726	462	ENSRNOG00000051600	Ly49s3	Ly-49 stimulatory receptor 3
chr4	164901881	164902025	145	*	Peak_60279	50	Promoter (1-2kb)		260324	NM_152848	-1008	ENSRNOG00000051600	Ly49i2	Ly49 inhibitory receptor 2
chr4	176380373	176380584	212	*	Peak_60316	50	Promoter (<=1kb)		84608	NM_130736	893	ENSRNOG00000030894	Slco1a6	solute carrier organic anion transporter family, member 1a6
chr4	181026647	181026799	153	*	Peak_60328	50	Promoter (<=1kb)		691337	NM_001083336	-413	ENSRNOG00000001828	Stk38l	serine/threonine kinase 38 like
chr5	77569452	77569642	191	*	Peak_61058	50	Promoter (<=1kb)		298109	NM_203512	-272	ENSRNOG00000042543	RGD1566134	similar to alpha-2u-globulin
chr5	8864356	8864532	177	*	Peak_61118	50	Promoter (<=1kb)		362472	NM_001191864	46	ENSRNOG00000021718	Cspp1	centrosome and spindle pole associated protein 1
chr6	111467263	111467504	242	*	Peak_61185	50	Promoter (1-2kb)		102466146	NR_106672	1303	ENSRNOG00000035409	Snora58	small nucleolar RNA, H/ACA box 58
chr6	128048320	128048627	308	*	Peak_61267	50	Promoter (1-2kb)		299282	NM_182474	1540	ENSRNOG00000010478		Serine protease inhibitor
chr7	116426488	116426727	240	*	Peak_61757	50	Promoter (1-2kb)		246138	NM_139257	-1918	ENSRNOG00000007137	Ly6i	lymphocyte antigen 6 complex, locus I
chr8	17526890	17527064	175	*	Peak_62177	50	Promoter (<=1kb)		300384	NM_001106802	-984	ENSRNOG00000005955	Naalad2	N-acetylated alpha-linked acidic dipeptidase 2
chr8	38240814	38241139	326	*	Peak_62270	50	Promoter (<=1kb)		100362690	NM_001256149	608	ENSRNOG00000046489		rCG64164-like
chr9	23350633	23350772	140	*	Peak_62521	50	Promoter (1-2kb)		363198	NM_001014215	-1499	NA	Cenpq	centromere protein Q
chr9	23379237	23379524	288	*	Peak_62523	50	Promoter (<=1kb)		688536	NM_001145062	37	ENSRNOG00000050990	Glyatl3	glycine-N-acyltransferase-like 3
chr9	24466090	24466245	156	*	Peak_62530	50	Promoter (1-2kb)		641655	NM_001037530	1647	ENSRNOG00000039650	Defb18	defensin beta 18
chr9	27509455	27509638	184	*	Peak_62542	50	Promoter (1-2kb)		501110	NM_001024361	1538	ENSRNOG00000033402	Gsta6	glutathione S-transferase alpha 6
chr9	4978639	4978841	203	*	Peak_62624	50	Promoter (<=1kb)		65185	NM_031732	6	ENSRNOG00000011269	Sult1c3	sulfotransferase family 1C member 3
chr9	74114430	74114597	168	*	Peak_62717	50	Promoter (<=1kb)		497840	NM_017072	993	ENSRNOG00000013704	Cps1	carbamoyl-phosphate synthase 1
chr9	9263099	9263708	610	*	Peak_62773	50	Promoter (<=1kb)		301137	NM_001099504	-49	ENSRNOG00000047337	Vom2r79	vomeronasal 2 receptor, 79
chrX	153455801	153455942	142	*	Peak_63055	50	Promoter (1-2kb)		293925	NM_001173448	1068	ENSRNOG00000056271	RGD1564599	RGD1564599
chrX	159702273	159702468	196	*	Peak_63084	50	Promoter (1-2kb)		84349	NM_053353	-1235	ENSRNOG00000000871	Cd40lg	CD40 ligand
chrX	23413279	23413592	314	*	Peak_63115	50	Promoter (<=1kb)		503435	NM_001109366	-762	ENSRNOG00000024350	Cldn34a	claudin 34A
chrX	32746988	32747127	140	*	Peak_63162	50	Promoter (<=1kb)		24938	NM_012706	729	ENSRNOG00000004124	Grpr	gastrin releasing peptide receptor
chrX	77295259	77295561	303	*	Peak_63416	50	Promoter (1-2kb)		171152	NM_133615	-1878	ENSRNOG00000061102	Taf9b	TATA-box binding protein associated factor 9b
chrX	79067188	79067930	743	*	Peak_63427	50	Promoter (<=1kb)		302367	NM_001126271	-256	ENSRNOG00000037827	RGD1561552	similar to WASP family 1
chr8	54135195	54135347	153	*	Peak_63604	50	Promoter (<=1kb)		24586	NM_031521	-464	ENSRNOG00000031890	Ncam1	neural cell adhesion molecule 1
chr15	34611890	34612029	140	*	Peak_63621	50	Promoter (<=1kb)		100360872	NM_001277668	412	ENSRNOG00000053494	Mcpt1l1	mast cell protease 1-like 1
chrX	77291277	77291452	176	*	Peak_63671	50	Promoter (1-2kb)		171152	NM_133615	1929	ENSRNOG00000061102	Taf9b	TATA-box binding protein associated factor 9b
chr12	45725978	45726117	140	*	Peak_63682	50	Promoter (<=1kb)		498189	NM_001346306	-75	ENSRNOG00000001141	Srrm4	serine/arginine repetitive matrix 4
chr11	61661433	61661601	169	*	Peak_63712	50	Promoter (<=1kb)		363783	NM_213627	-669	ENSRNOG00000060348	Zdhhc23	zinc finger, DHHC-type containing 23
chr1	264974642	264974841	200	*	Peak_63713	50	Promoter (<=1kb)		499362	NM_001047108	291	ENSRNOG00000025520	Lbx1	ladybird homeobox 1
chr9	82119904	82120210	307	*	Peak_63715	50	Promoter (<=1kb)		501164	NM_001109309	0	ENSRNOG00000037793	Cdk5r2	cyclin-dependent kinase 5 regulatory subunit 2
chr8	116437769	116438085	317	*	Peak_63780	50	Promoter (<=1kb)		363143	NM_001108780	0	ENSRNOG00000017589	Gnat1	G protein subunit alpha transducin 1
chr1	147712903	147713203	301	*	Peak_63782	50	Promoter (<=1kb)		293989	NM_001013904	-698	ENSRNOG00000024016	Cyp2c6v1	cytochrome P450, family 2, subfamily C, polypeptide 6, variant 1
chr15	34169635	34169839	205	*	Peak_63790	50	Promoter (1-2kb)		361041	NM_001014138	1690	ENSRNOG00000025518	Carmil3	capping protein regulator and myosin 1 linker 3
chr20	2040945	2041084	140	*	Peak_63806	50	Promoter (<=1kb)		499400	NM_001168353	-523	ENSRNOG00000033136	RT1-M5	RT1 class Ib, locus M5
chr9	47416400	47416542	143	*	Peak_63822	50	Promoter (<=1kb)		24783	NM_012653	-873	ENSRNOG00000015567	Slc9a2	solute carrier family 9 member A2
chr10	65821483	65821628	146	*	Peak_63826	50	Promoter (<=1kb)		303330	NM_001008334	-945	ENSRNOG00000022657	Tmem97	transmembrane protein 97
chr3	3273227	3273508	282	*	Peak_63838	50	Promoter (1-2kb)		296578	NM_001106560	1034	ENSRNOG00000027821	Lcn9	lipocalin 9
chr4	157349058	157349218	161	*	Peak_63886	50	Promoter (1-2kb)		297594	NM_001007648	1038	ENSRNOG00000015529	Cdca3	cell division cycle associated 3
chr7	117057230	117057429	200	*	Peak_63925	50	Promoter (1-2kb)		286997	NM_173331	1585	ENSRNOG00000009336	Mapk15	mitogen-activated protein kinase 15
chr15	108454350	108454489	140	*	Peak_63930	50	Promoter (1-2kb)		680794	NM_001109429	1203	ENSRNOG00000013835	Timm8a2	translocase of inner mitochondrial membrane 8A2
chr10	87407391	87407839	449	*	Peak_63946	50	Promoter (<=1kb)		287678	NM_001008753	0	ENSRNOG00000011907	Krt23	keratin 23
chr2	118832479	118832628	150	*	Peak_64009	50	Promoter (1-2kb)		170911	NM_133399	1129	ENSRNOG00000056371	Pik3ca	phosphatidylinositol-4,5-bisphosphate 3-kinase, catalytic subunit alpha
chr2	147779624	147779854	231	*	Peak_64010	50	Promoter (<=1kb)		688478	NM_001109503	-611	ENSRNOG00000043386	Commd2	COMM domain containing 2
chr10	88105852	88105991	140	*	Peak_64052	50	Promoter (1-2kb)		266717	NM_153476	1241	ENSRNOG00000014370	Krt9	keratin 9
chr1	143657240	143657504	265	*	Peak_64054	50	Promoter (<=1kb)		361600	NM_001108490	-103	ENSRNOG00000019662	Tm6sf1	transmembrane 6 superfamily member 1
chr10	4951728	4951915	188	*	Peak_64082	50	Promoter (<=1kb)		442921	NM_001002855	171	ENSRNOG00000002564	Prm3	protamine 3
chr1	213750006	213750145	140	*	Peak_64111	50	Promoter (1-2kb)		114709	NM_030833	1254	ENSRNOG00000014936	Ifitm2	interferon induced transmembrane protein 2
chr1	273758920	273759072	153	*	Peak_64117	50	Promoter (<=1kb)		170751	NM_131913	-673	ENSRNOG00000012084	Xpnpep1	X-prolyl aminopeptidase 1
chr3	105470990	105471204	215	*	Peak_64166	50	Promoter (<=1kb)		50564	NM_019281	-515	ENSRNOG00000008337	Gjd2	gap junction protein, delta 2
chr4	123585333	123585657	325	*	Peak_64177	50	Promoter (<=1kb)		171571	NM_138535	-574	ENSRNOG00000009726	Grip2	glutamate receptor interacting protein 2
chr8	62386847	62386992	146	*	Peak_64208	50	Promoter (<=1kb)		501005	NM_001109295	-583	ENSRNOG00000019317	Cplx3	complexin 3
chr8	62384433	62384759	327	*	Peak_64242	50	Promoter (1-2kb)		501005	NM_001109295	1505	ENSRNOG00000019317	Cplx3	complexin 3
chr13	90839633	90839809	177	*	Peak_64262	50	Promoter (<=1kb)		289235	NM_001105971	-433	ENSRNOG00000008045	Slamf9	SLAM family member 9
chr15	35196214	35196490	277	*	Peak_64265	50	Promoter (<=1kb)		266704	NM_153466	-489	ENSRNOG00000028810	Gzmf	granzyme F
chr13	34884458	34884597	140	*	Peak_64330	49	Promoter (<=1kb)		304729	NM_001107169	888	ENSRNOG00000007261	Gli2	GLI family zinc finger 2
chr1	89213356	89213672	317	*	Peak_64333	49	Promoter (1-2kb)		361548	NM_001173357	-1594	ENSRNOG00000055934	Dmkn	dermokine
chr10	13001698	13001854	157	*	Peak_64384	49	Promoter (1-2kb)		287098	NM_001102364	1608	ENSRNOG00000003648	Cldn6	claudin 6
chr10	15123230	15123512	283	*	Peak_64387	49	Promoter (1-2kb)		60333	NM_031658	1876	ENSRNOG00000019445	Msln	mesothelin
chr10	18783452	18784132	681	*	Peak_64388	49	Promoter (<=1kb)		65023	NM_001261389	0	ENSRNOG00000005365	Kcnip1	potassium voltage-gated channel interacting protein 1
chr10	58832235	58832407	173	*	Peak_64398	49	Promoter (1-2kb)		266998	NM_170668	1483	ENSRNOG00000014870	Slc13a5	solute carrier family 13 member 5
chr10	59893453	59893619	167	*	Peak_64399	49	Promoter (<=1kb)		360565	NM_001191824	-905	ENSRNOG00000037307	Spata22	spermatogenesis associated 22
chr1	199450608	199451113	506	*	Peak_64435	49	Promoter (<=1kb)		365377	NM_001077675	566	ENSRNOG00000022099	Trim72	tripartite motif containing 72
chr1	260991879	260992592	714	*	Peak_64455	49	Promoter (<=1kb)		65047	NM_022953	0	ENSRNOG00000026065	Slit1	slit guidance ligand 1
chr14	33432701	33432847	147	*	Peak_64469	49	Promoter (1-2kb)		498350	NM_001017498	-1745	ENSRNOG00000002085	Thegl	theg spermatid protein-like
chr2	21699312	21699494	183	*	Peak_64541	49	Promoter (<=1kb)		114513	NM_053721	-375	NA	Rasgrf2	RAS protein-specific guanine nucleotide-releasing factor 2
chr3	172537034	172537183	150	*	Peak_64556	49	Promoter (<=1kb)		252929	NM_183330	694	ENSRNOG00000050697	Ctsz	cathepsin Z
chr6	23315841	23316042	202	*	Peak_64614	49	Promoter (<=1kb)		298801	NM_001013942	920	ENSRNOG00000008806	Clip4	CAP-GLY domain containing linker protein family, member 4
chr7	117396225	117396597	373	*	Peak_64620	49	Promoter (1-2kb)		300046	NM_001004240	1858	ENSRNOG00000029280	Gpaa1	glycosylphosphatidylinositol anchor attachment 1
chr7	123507745	123508027	283	*	Peak_64622	49	Promoter (1-2kb)		56003	NM_019375	1211	ENSRNOG00000007686	2022-09-03	septin 3
chrX	15520631	15520911	281	*	Peak_64656	49	Promoter (<=1kb)		116695	NM_001105748	0	ENSRNOG00000039544	Kcnd1	potassium voltage-gated channel subfamily D member 1
chr11	47059447	47059586	140	*	Peak_64687	49	Promoter (<=1kb)		288165	NM_001047846	-899	ENSRNOG00000028411	Pcnp	PEST proteolytic signal containing nuclear protein
chr18	30511148	30511289	142	*	Peak_64782	49	Promoter (1-2kb)		25133	NM_173099	1755	ENSRNOG00000033719	Pcdhb12	protocadherin beta 12
chrX	130007466	130007620	155	*	Peak_64937	49	Promoter (<=1kb)		298164	NM_001195270	379	ENSRNOG00000045953	Tex13c	TEX13 family member C
chr1	72785474	72785853	380	*	Peak_64951	49	Promoter (<=1kb)		690610	NM_001109604	473	ENSRNOG00000038607	Tmem86b	transmembrane protein 86B
chr1	80134710	80134996	287	*	Peak_64973	49	Promoter (<=1kb)		308408	NM_001025680	-301	ENSRNOG00000016362	Gpr4	G protein-coupled receptor 4
chr5	160383217	160383356	140	*	Peak_64983	49	Promoter (<=1kb)		24332	NM_012553	426	ENSRNOG00000013628	Cela2a	chymotrypsin like elastase 2A
chr16	19918539	19918851	313	*	Peak_64998	49	Promoter (<=1kb)		56765	NM_020086	0	ENSRNOG00000017676	Plvap	plasmalemma vesicle associated protein
chr1	261445742	261446026	285	*	Peak_65012	49	Promoter (<=1kb)		309377	NM_001107591	544	ENSRNOG00000014940	Sfrp5	secreted frizzled-related protein 5
chr1	88823580	88823758	179	*	Peak_65017	49	Promoter (1-2kb)		308495	NM_001107502	1159	ENSRNOG00000020839	Lrfn3	leucine rich repeat and fibronectin type III domain containing 3
chr20	5477383	5477565	183	*	Peak_65019	49	Promoter (1-2kb)		25217	NM_033098	-1376	ENSRNOG00000029500	Tapbp	TAP binding protein
chr7	144548240	144548431	192	*	Peak_65025	49	Promoter (<=1kb)		300262	NM_001106796	301	ENSRNOG00000016116	Hoxc12	homeo box C12
chr15	105404447	105404586	140	*	Peak_65074	49	Promoter (1-2kb)		290493	NM_207588	-1739	ENSRNOG00000037884	Oxgr1	oxoglutarate receptor 1
chr4	81970326	81970688	363	*	Peak_65094	49	Promoter (1-2kb)		155183	NM_130413	-1494	ENSRNOG00000012228	Skap2	src kinase associated phosphoprotein 2
chr18	30115042	30115181	140	*	Peak_65201	49	Promoter (<=1kb)		393091	NM_199509	334	ENSRNOG00000020119	Pcdhac1	protocadherin alpha subfamily C, 1
chr1	84491480	84491620	141	*	Peak_65203	49	Promoter (<=1kb)		308463	NM_001191621	-1	ENSRNOG00000023521	Map3k10	mitogen activated protein kinase kinase kinase 10
chr19	11144189	11144354	166	*	Peak_65205	49	Promoter (<=1kb)		54300	NM_019345	287	ENSRNOG00000057072	Slc12a3	solute carrier family 12 member 3
chr5	106758371	106758516	146	*	Peak_65233	49	Promoter (<=1kb)		362540	NM_001108669	-339	ENSRNOG00000005772	Hacd4	3-hydroxyacyl-CoA dehydratase 4
chr6	79254848	79255342	495	*	Peak_65247	49	Promoter (<=1kb)		25033	NM_012719	509	ENSRNOG00000048145	Sstr1	somatostatin receptor 1
chr15	61947742	61947898	157	*	Peak_65303	49	Promoter (<=1kb)		81512	NM_030854	0	ENSRNOG00000012821	Cnmd	chondromodulin
chr7	117055653	117055792	140	*	Peak_65318	49	Promoter (<=1kb)		286997	NM_173331	8	ENSRNOG00000009336	Mapk15	mitogen-activated protein kinase 15
chr16	81836204	81836343	140	*	Peak_65332	49	Promoter (1-2kb)		260320	NM_152846	-1281	ENSRNOG00000032737	F7	coagulation factor VII
chr1	221432503	221432739	237	*	Peak_65352	49	Promoter (1-2kb)		102465152	NR_106683	1354	ENSRNOG00000046320	Mir6315	microRNA 6315
chr1	225094333	225094599	267	*	Peak_65353	49	Promoter (1-2kb)		293721	NM_001106334	-1999	ENSRNOG00000019724	Ganab	glucosidase II alpha subunit
chr13	52625158	52625387	230	*	Peak_65359	49	Promoter (<=1kb)		29388	NM_017184	-54	ENSRNOG00000009073	Tnni1	troponin I1, slow skeletal type
chr1	80686983	80687210	228	*	Peak_65365	49	Promoter (1-2kb)		78958	NM_031752	1912	ENSRNOG00000029399	Bcam	basal cell adhesion molecule (Lutheran blood group)
chr4	146016003	146016296	294	*	Peak_65373	49	Promoter (<=1kb)		24215	NM_012508	23	ENSRNOG00000030269	Atp2b2	ATPase plasma membrane Ca2+ transporting 2
chr7	143603509	143603653	145	*	Peak_65381	49	Promoter (<=1kb)		25626	NM_199370	92	ENSRNOG00000009779	Krt8	keratin 8
chr8	85841141	85841552	412	*	Peak_65386	49	Promoter (<=1kb)		171361	NM_175838	264	ENSRNOG00000009439	Eef1a1	eukaryotic translation elongation factor 1 alpha 1
chr19	14524857	14524997	141	*	Peak_65554	49	Promoter (1-2kb)		291885	NM_001106170	1287	ENSRNOG00000014336	Mcm5	minichromosome maintenance complex component 5
chr3	150060455	150060790	336	*	Peak_65571	49	Promoter (1-2kb)		311562	NM_001098724	1521	ENSRNOG00000016708	Necab3	N-terminal EF-hand calcium binding protein 3
chr3	159885763	159886081	319	*	Peak_65596	49	Promoter (<=1kb)		366245	NM_001108962	-955	ENSRNOG00000027432	R3hdml	R3H domain containing-like
chr5	152718978	152719203	226	*	Peak_65599	49	Promoter (<=1kb)		313615	NM_001034081	824	ENSRNOG00000022054	Paqr7	progestin and adipoQ receptor family member 7
chr1	261525407	261525551	145	*	Peak_65629	49	Promoter (1-2kb)		100526566	NR_037323	-1084	ENSRNOG00000046966	Mir3085	microRNA 3085
chr1	252000108	252000256	149	*	Peak_65733	49	Promoter (<=1kb)		102548019	NR_131253	-962	NA	Rps4x-ps1	ribosomal protein S4, X-linked, pseudogene 1
chr15	52345829	52345968	140	*	Peak_65797	49	Promoter (1-2kb)		290359	NM_203340	-1200	ENSRNOG00000025638	Npm2	nucleophosmin/nucleoplasmin 2
chr16	75044029	75044168	140	*	Peak_65820	49	Promoter (1-2kb)		641646	NM_001037522	1513	ENSRNOG00000034275	Defb39	defensin beta 39
chr7	18311333	18311503	171	*	Peak_66040	49	Promoter (<=1kb)		314659	NM_001108077	709	ENSRNOG00000049571	Actl9	actin-like 9
chrX	54941653	54941792	140	*	Peak_66094	49	Promoter (1-2kb)		503442	NM_001109367	-1764	ENSRNOG00000042751	Mageb7	melanoma antigen, family B, 7
chr1	166533917	166534172	256	*	Peak_66185	49	Promoter (<=1kb)		81743	NM_001143847	-432	ENSRNOG00000019560	Pde2a	phosphodiesterase 2A
chr3	8747402	8747601	200	*	Peak_66190	49	Promoter (1-2kb)		499770	NM_001047110	1027	ENSRNOG00000025711	Spout1	SPOUT domain containing methyltransferase 1
chr9	82383261	82383400	140	*	Peak_66192	49	Promoter (1-2kb)		140669	NM_080582	-1033	ENSRNOG00000018697	Abcb6	ATP binding cassette subfamily B member 6
chr3	177015575	177015714	140	*	Peak_66239	49	Promoter (1-2kb)		79130	NM_024161	1971	ENSRNOG00000015202	Dnajc5	DnaJ heat shock protein family (Hsp40) member C5
chr1	216272931	216273269	339	*	Peak_66307	49	Promoter (1-2kb)		365391	NM_001191896	1661	ENSRNOG00000020484	Trpm5	transient receptor potential cation channel, subfamily M, member 5
chr4	57954131	57954332	202	*	Peak_66311	49	Promoter (1-2kb)		24269	NM_016998	1149	ENSRNOG00000010725	Cpa1	carboxypeptidase A1
chr1	188896181	188896526	346	*	Peak_66389	48	Promoter (<=1kb)		293545	NM_001024241	-958	ENSRNOG00000023863	Gpr139	G protein-coupled receptor 139
chr1	22662138	22662467	330	*	Peak_66403	48	Promoter (<=1kb)		498992	NM_001109136	-762	ENSRNOG00000039865	Vnn3	vanin 3
chr17	42639018	42639244	227	*	Peak_66528	48	Promoter (<=1kb)		361245	NM_001024273	977	ENSRNOG00000003094	Cmahp	cytidine monophospho-N-acetylneuraminic acid hydroxylase, pseudogene
chr2	139527009	139527250	242	*	Peak_66592	48	Promoter (<=1kb)		310392	NM_001107673	912	ENSRNOG00000010210	Slc7a11	solute carrier family 7 member 11
chr3	35802376	35802666	291	*	Peak_66653	48	Promoter (<=1kb)		362134	NM_001004280	-969	ENSRNOG00000004740	Mmadhc	metabolism of cobalamin associated D
chr10	15101009	15101165	157	*	Peak_66843	48	Promoter (1-2kb)		287148	NM_001105774	1896	ENSRNOG00000023639	Rpusd1	RNA pseudouridine synthase domain containing 1
chr10	102422250	102422579	330	*	Peak_66853	48	Promoter (<=1kb)		360652	NM_001108303	505	ENSRNOG00000024711	Sdk2	sidekick cell adhesion molecule 2
chrX	42559263	42559503	241	*	Peak_67066	48	Promoter (<=1kb)		317517	NM_001191734	351	ENSRNOG00000003675	Ptchd1	patched domain containing 1
chr7	12795564	12795728	165	*	Peak_67068	48	Promoter (1-2kb)		170673	NM_130829	-1817	ENSRNOG00000009760	Palm	paralemmin
chr2	189095395	189095534	140	*	Peak_67078	48	Promoter (1-2kb)		54239	NM_019297	1244	ENSRNOG00000020778	Chrnb2	cholinergic receptor nicotinic beta 2 subunit
chr8	52753618	52753773	156	*	Peak_67092	48	Promoter (<=1kb)		500992	NM_001134635	607	ENSRNOG00000027730	Nxpe1	neurexophilin and PC-esterase domain family, member 1
chr20	4019716	4019865	150	*	Peak_67119	48	Promoter (<=1kb)		365542	NM_001008846	-520	ENSRNOG00000000454	RT1-DOb	RT1 class II, locus DOb
chr17	20088403	20088543	141	*	Peak_67157	48	Promoter (1-2kb)		641528	NM_001037664	-1593	NA	Dtnbp1	dystrobrevin binding protein 1
chr1	222349619	222349777	159	*	Peak_67189	48	Promoter (<=1kb)		499308	NM_001109160	396	ENSRNOG00000022428	Flrt1	fibronectin leucine rich transmembrane protein 1
chr7	141258581	141259013	433	*	Peak_67195	48	Promoter (<=1kb)		29170	NM_022181	0	ENSRNOG00000053181	Aqp6	aquaporin 6
chr15	18397955	18398128	174	*	Peak_67208	48	Promoter (1-2kb)		361018	NM_001025129	-1605	ENSRNOG00000033261	Fam107a	family with sequence similarity 107, member A
chr20	5817393	5817532	140	*	Peak_67210	48	Promoter (1-2kb)		294303	NM_001013906	1556	ENSRNOG00000022283	Lhfpl5	LHFPL tetraspan subfamily member 5
chr8	69071897	69072073	177	*	Peak_67217	48	Promoter (1-2kb)		315750	NM_001108158	-1842	ENSRNOG00000009193	Lctl	lactase-like
chr1	101595644	101595788	145	*	Peak_67220	48	Promoter (1-2kb)		170580	NM_130752	1034	ENSRNOG00000020990	Fgf21	fibroblast growth factor 21
chr1	260992885	260993030	146	*	Peak_67222	48	Promoter (<=1kb)		65047	NM_022953	-519	ENSRNOG00000026065	Slit1	slit guidance ligand 1
chrX	159159943	159160127	185	*	Peak_67276	48	Promoter (1-2kb)		25177	NM_145669	1749	ENSRNOG00000000875	Fhl1	four and a half LIM domains 1
chr3	147953038	147953223	186	*	Peak_67290	48	Promoter (<=1kb)		641641	NM_001037517	159	ENSRNOG00000023384	Defb20	defensin beta 20
chr1	82167899	82168038	140	*	Peak_67312	48	Promoter (1-2kb)		681408	NM_001173428	-1582	ENSRNOG00000043154	Prr19	proline rich 19
chr5	166927300	166927571	272	*	Peak_67323	48	Promoter (<=1kb)		313722	NM_001107994	-664	ENSRNOG00000017212	Spsb1	splA/ryanodine receptor domain and SOCS box containing 1
chr3	72394481	72394743	263	*	Peak_67351	48	Promoter (<=1kb)		295706	NM_001106487	-897	ENSRNOG00000037908	Prg3	proteoglycan 3, pro eosinophil major basic protein 2
chr3	171598588	171598727	140	*	Peak_67369	48	Promoter (1-2kb)		689618	NM_001109542	1269	ENSRNOG00000028533		similar to Protein C20orf85 homolog
chr9	93445682	93445944	263	*	Peak_67371	48	Promoter (<=1kb)		501180	NM_001024364	680	ENSRNOG00000018559	Tex44	testis expressed 44
chr1	100538189	100538649	461	*	Peak_67419	48	Promoter (<=1kb)		499146	NM_001024286	-812	ENSRNOG00000019660	Spib	Spi-B transcription factor
chr3	176405863	176406026	164	*	Peak_67436	48	Promoter (<=1kb)		100314155	NR_031865	-179	ENSRNOG00000035593	Mir124-3	microRNA 124-3
chr4	55717842	55718487	646	*	Peak_67444	48	Promoter (1-2kb)		296947	NM_001004232	-1535	ENSRNOG00000007942	Fscn3	fascin actin-bundling protein 3
chr8	39997591	39997823	233	*	Peak_67456	48	Promoter (<=1kb)		300519	NM_001004245	-52	ENSRNOG00000033217	Esam	endothelial cell adhesion molecule
chr11	81445613	81445776	164	*	Peak_67549	48	Promoter (<=1kb)		24903	NM_012696	-992	ENSRNOG00000030387	Kng2	kininogen 2
chr1	189940303	189940704	402	*	Peak_67555	48	Promoter (<=1kb)		687561	NM_001127650	0	ENSRNOG00000046181	Anks4b	ankyrin repeat and sterile alpha motif domain containing 4B
chr1	217900848	217901074	227	*	Peak_67572	48	Promoter (1-2kb)		309135	NM_001107564	1399	ENSRNOG00000020865	Ano1	anoctamin 1
chr1	221556128	221556479	352	*	Peak_67578	48	Promoter (1-2kb)		499306	NM_001024291	-1614	ENSRNOG00000054336	Majin	membrane anchored junction protein
chr12	24367277	24367481	205	*	Peak_67581	48	Promoter (<=1kb)		288597	NM_001105922	66	ENSRNOG00000001451	Fkbp6	FKBP prolyl isomerase 6
chr12	45726356	45726598	243	*	Peak_67595	48	Promoter (<=1kb)		498189	NM_001346306	164	ENSRNOG00000001141	Srrm4	serine/arginine repetitive matrix 4
chr13	90076259	90076489	231	*	Peak_67642	48	Promoter (1-2kb)		364049	NM_001191550	-1307	ENSRNOG00000023209	Slamf7	SLAM family member 7
chr15	33639681	33639934	254	*	Peak_67691	48	Promoter (<=1kb)		100526635	NR_037354	-60	ENSRNOG00000041381	Mir208b	microRNA 208b
chr1	65565143	65565282	140	*	Peak_67726	48	Promoter (<=1kb)		308366	NM_001107478	970	ENSRNOG00000027459	Zbtb45	zinc finger and BTB domain containing 45
chr17	8320783	8321099	317	*	Peak_67759	48	Promoter (1-2kb)		59328	NM_021692	1321	ENSRNOG00000022870	Smad5	SMAD family member 5
chr1	82001696	82001887	192	*	Peak_67764	48	Promoter (1-2kb)		117058	NM_001271204	1804	ENSRNOG00000055650	Pou2f2	POU class 2 homeobox 2
chr19	14653805	14654041	237	*	Peak_67787	48	Promoter (<=1kb)		171099	NM_133568	607	ENSRNOG00000014761	Rasd2	RASD family, member 2
chr20	11656881	11657026	146	*	Peak_67808	48	Promoter (<=1kb)		690478	NM_001109595	914	ENSRNOG00000043302		similar to keratin associated protein 10-7
chr20	334003	334143	141	*	Peak_67820	48	Promoter (<=1kb)		686288	NM_001101012	-285	NA		similar to olfactory receptor Olr1668
chr2	44126741	44126965	225	*	Peak_67861	48	Promoter (<=1kb)		361898	NM_001270039	0	ENSRNOG00000013555	Ankrd55	ankyrin repeat domain 55
chr3	121129941	121130104	164	*	Peak_67877	48	Promoter (1-2kb)		499886	NM_001024312	1573	ENSRNOG00000037081		similar to hypothetical protein 4933411G11
chr3	176665809	176666232	424	*	Peak_67908	48	Promoter (<=1kb)		24799	NM_012660	50	ENSRNOG00000012477	Eef1a2	eukaryotic translation elongation factor 1 alpha 2
chr3	72541373	72541520	148	*	Peak_67921	48	Promoter (<=1kb)		83518	NM_031349	835	ENSRNOG00000009227	Aplnr	apelin receptor
chr4	120156503	120156652	150	*	Peak_67938	48	Promoter (<=1kb)		500253	NM_001109248	-20	ENSRNOG00000034088	Dnajb8	DnaJ heat shock protein family (Hsp40) member B8
chr4	176630790	176631009	220	*	Peak_67965	48	Promoter (1-2kb)		691138	NM_001083933	1193	ENSRNOG00000053700	Spx	spexin hormone
chr5	54481035	54481212	178	*	Peak_68034	48	Promoter (<=1kb)		313163	NM_001014062	947	ENSRNOG00000031013	RGD1306195	similar to RAN protein
chr6	124904462	124904643	182	*	Peak_68054	48	Promoter (<=1kb)		314386	NM_001108049	-513	ENSRNOG00000046309	Gpr68	G protein-coupled receptor 68
chr6	133701323	133701478	156	*	Peak_68062	48	Promoter (1-2kb)		100314081	NR_032123	1814	ENSRNOG00000036243	Mir493	microRNA 493
chr7	71137023	71137246	224	*	Peak_68124	48	Promoter (1-2kb)		360420	NM_133543	1172	NA	Rdh7	retinol dehydrogenase 7
chr8	118894907	118895046	140	*	Peak_68131	48	Promoter (1-2kb)		246143	NM_139259	-1346	ENSRNOG00000020936	Nradd	neurotrophin receptor associated death domain
chr9	46841097	46841236	140	*	Peak_68195	48	Promoter (<=1kb)		117022	NM_053953	73	ENSRNOG00000014378	Il1r2	interleukin 1 receptor type 2
chr1	64351968	64352137	170	*	Peak_68227	48	Promoter (1-2kb)		140729	NM_080696	-1630	ENSRNOG00000057848	Cacng8	calcium voltage-gated channel auxiliary subunit gamma 8
chr7	14302124	14302268	145	*	Peak_68248	48	Promoter (<=1kb)		362844	NM_001100903	787	ENSRNOG00000006770	Brd4	bromodomain containing 4
chr14	18863807	18863969	163	*	Peak_68268	48	Promoter (1-2kb)		60665	NM_022214	-1539	ENSRNOG00000002843	Cxcl6	C-X-C motif chemokine ligand 6
chr16	68911620	68911786	167	*	Peak_68272	48	Promoter (1-2kb)		171131	NM_133597	1842	ENSRNOG00000012448	Chrnb3	cholinergic receptor nicotinic beta 3 subunit
chrX	31735962	31736155	194	*	Peak_68324	48	Promoter (<=1kb)		367785	NM_001191913	441	ENSRNOG00000003452	Asb9	ankyrin repeat and SOCS box-containing 9
chr5	144065532	144065674	143	*	Peak_68436	48	Promoter (1-2kb)		362595	NM_001029923	-1792	ENSRNOG00000026978	Oscp1	organic solute carrier partner 1
chr8	39272226	39272365	140	*	Peak_68442	48	Promoter (1-2kb)		300514	NM_001025660	-1110	ENSRNOG00000030391	Ei24	EI24, autophagy associated transmembrane protein
chr10	57261753	57261960	208	*	Peak_68448	48	Promoter (1-2kb)		691992	NM_001109654	1073	ENSRNOG00000025959	Gp1ba	glycoprotein Ib platelet subunit alpha
chr1	104157405	104157566	162	*	Peak_68453	48	Promoter (<=1kb)		117505	NM_057144	289	ENSRNOG00000014327	Csrp3	cysteine and glycine rich protein 3
chr2	144551372	144551511	140	*	Peak_68505	48	Promoter (<=1kb)		499618	NM_001109184	0	ENSRNOG00000038095	Ccdc169	coiled-coil domain containing 169
chr4	117205256	117205525	270	*	Peak_68520	48	Promoter (<=1kb)		502857	NM_001192014	-830	ENSRNOG00000037863	Noto	notochord homeobox
chr6	133731585	133731724	140	*	Peak_68543	48	Promoter (1-2kb)		100313979	NR_031785	-1516	ENSRNOG00000036267	Mir341	microRNA 341
chr8	132027789	132027953	165	*	Peak_68556	48	Promoter (1-2kb)		367195	NM_001047920	1512	ENSRNOG00000031912		similar to 60S RIBOSOMAL PROTEIN L7
chr9	10813725	10813990	266	*	Peak_68559	48	Promoter (1-2kb)		100314185	NR_031810	-1184	ENSRNOG00000049078	Mir7b	microRNA 7b
chr10	87831544	87831714	171	*	Peak_68721	48	Promoter (1-2kb)		680454	NM_001109409	-1052	ENSRNOG00000036838	Krtap31-1	keratin associated protein 31-1
chr12	10636214	10636445	232	*	Peak_69028	48	Promoter (<=1kb)		252931	NM_145782	0	ENSRNOG00000000969	Cyp3a18	cytochrome P450, family 3, subfamily a, polypeptide 18
chr13	6310986	6311300	315	*	Peak_69288	48	Promoter (1-2kb)		297846	NM_001047866	-1577	ENSRNOG00000043185	Cntnap5c	contactin associated protein-like 5C
chr15	14738293	14738533	241	*	Peak_69568	48	Promoter (<=1kb)		66030	NM_023974	-589	ENSRNOG00000008203	Synpr	synaptoporin
chr15	34602335	34602561	227	*	Peak_69589	48	Promoter (1-2kb)		25627	NM_013092	1258	ENSRNOG00000020563	Cma1	chymase 1
chr15	36113628	36114054	427	*	Peak_69599	48	Promoter (<=1kb)		100361261	NM_001329880	698	ENSRNOG00000046301	Gzmbl3	Granzyme B-like 3
chr1	59155443	59155582	140	*	Peak_69705	48	Promoter (<=1kb)		292381	NM_001106214	-439	ENSRNOG00000012988	Lix1	limb and CNS expressed 1
chr16	75084974	75085513	540	*	Peak_69839	48	Promoter (1-2kb)		652921	NM_001037551	1801	ENSRNOG00000038115	Defb37	defensin beta 37
chr16	9915937	9916258	322	*	Peak_69873	48	Promoter (<=1kb)		306281	NM_001080149	599	ENSRNOG00000020203	Ptpn20	protein tyrosine phosphatase, non-receptor type 20
chr17	47239757	47239896	140	*	Peak_69928	48	Promoter (1-2kb)		291179	NM_181767	-1121	ENSRNOG00000059698	Gpr141	G protein-coupled receptor 141
chr1	83627963	83628119	157	*	Peak_70052	48	Promoter (1-2kb)		25251	NM_012787	1324	ENSRNOG00000020827	Cyp2g1	cytochrome P450, family 2, subfamily g, polypeptide 1
chr1	83712682	83712827	146	*	Peak_70054	48	Promoter (1-2kb)		24895	NM_012693	1421	ENSRNOG00000020817	Cyp2a2	cytochrome P450, family 2, subfamily a, polypeptide 2
chr1	97783731	97783969	239	*	Peak_70202	48	Promoter (1-2kb)		499136	NM_001047937	1521	ENSRNOG00000014455		LRRGT00021
chr20	2388918	2389124	207	*	Peak_70228	48	Promoter (1-2kb)		294213	NM_001008850	1824	NA	RT1-M1-4	RT1 class I, locus M1, gene 4
chr2	192763222	192763651	430	*	Peak_70466	48	Promoter (<=1kb)		60583	NM_022195	0	ENSRNOG00000009314	Ivl	involucrin
chr2	91498380	91498649	270	*	Peak_70717	48	Promoter (1-2kb)		25204	NM_017091	-1289	ENSRNOG00000011107	Pcsk1	proprotein convertase subtilisin/kexin type 1
chr3	162847	163006	160	*	Peak_70809	48	Promoter (<=1kb)		499742	NM_001024308	-109	NA		LRRG00137
chr4	154997017	154997160	144	*	Peak_71034	48	Promoter (<=1kb)		297572	NM_001271376	0	NA	Cpamd8	C3 and PZP-like, alpha-2-macroglobulin domain containing 8
chr4	162392000	162392139	140	*	Peak_71046	48	Promoter (<=1kb)		689790	NM_001085404	-730	ENSRNOG00000007866	Clec2dl1	C-type lectin domain family 2 member D-like 1
chr4	51002118	51002362	245	*	Peak_71153	48	Promoter (<=1kb)		78980	NM_023994	755	ENSRNOG00000021799	Tas2r118	taste receptor, type 2, member 118
chr5	77250042	77250513	472	*	Peak_71467	48	Promoter (1-2kb)		259244	NM_147212	-1479	ENSRNOG00000009273		alpha-2u globulin PGCL3
chr8	36841546	36841908	363	*	Peak_72018	48	Promoter (<=1kb)		100361414	NM_001256529	462	ENSRNOG00000046243	Pate3	prostate and testis expressed 3
chr8	36842181	36842598	418	*	Peak_72019	48	Promoter (<=1kb)		100361414	NM_001256529	0	ENSRNOG00000046243	Pate3	prostate and testis expressed 3
chr8	36910876	36911087	212	*	Peak_72020	48	Promoter (1-2kb)		100359924	NM_001265586	1443	ENSRNOG00000049218		prostate and testis expressed N-like
chr8	94801350	94801603	254	*	Peak_72098	48	Promoter (<=1kb)		363112	NM_001108774	14	ENSRNOG00000010545	Mrap2	melanocortin 2 receptor accessory protein 2
chr9	66826646	66826785	140	*	Peak_72245	48	Promoter (<=1kb)		316432	NM_199400	-812	ENSRNOG00000017258	Ica1l	islet cell autoantigen 1-like
chr1	222168871	222169142	272	*	Peak_72667	48	Promoter (<=1kb)		293700	NM_001106330	944	ENSRNOG00000021132	Trmt112	tRNA methyltransferase subunit 11-2
chr17	9838813	9838984	172	*	Peak_72685	48	Promoter (1-2kb)		290995	NM_001009636	-1528	ENSRNOG00000016410	Prelid1	PRELI domain containing 1
chr6	45685284	45685505	222	*	Peak_72793	48	Promoter (1-2kb)		314004	NM_001108017	1267	ENSRNOG00000007690	Cmpk2	cytidine/uridine monophosphate kinase 2
chr4	155052780	155053198	419	*	Peak_72800	48	Promoter (1-2kb)		58975	NM_031649	-1404	ENSRNOG00000014918	Klrg1	killer cell lectin like receptor G1
chr12	41447893	41448049	157	*	Peak_72844	48	Promoter (<=1kb)		360814	NM_001108335	619	ENSRNOG00000001374	Rasal1	RAS protein activator like 1
chr1	80087304	80087666	363	*	Peak_72875	48	Promoter (<=1kb)		192360	NM_138921	-18	ENSRNOG00000030127	Eml2	EMAP like 2
chr20	5163761	5164012	252	*	Peak_72886	48	Promoter (<=1kb)		29427	NM_017196	-512	ENSRNOG00000000853	Aif1	allograft inflammatory factor 1
chr9	11065319	11065458	140	*	Peak_72921	48	Promoter (<=1kb)		363334	NM_001025026	714	ENSRNOG00000047306	Stap2	signal transducing adaptor family member 2
chrX	33528189	33528373	185	*	Peak_72923	48	Promoter (<=1kb)		302678	NM_001004253	104	ENSRNOG00000004304	Syap1	synapse associated protein 1
chr1	64320325	64320471	147	*	Peak_72932	48	Promoter (<=1kb)		140727	NM_080694	573	ENSRNOG00000057852	Cacng6	calcium voltage-gated channel auxiliary subunit gamma 6
chr7	143495608	143495832	225	*	Peak_72945	48	Promoter (1-2kb)		407757	NM_001008805	1276	ENSRNOG00000031785	Krt76	keratin 76
chr8	115326951	115327090	140	*	Peak_72948	48	Promoter (1-2kb)		503229	NM_001109362	-1445	ENSRNOG00000042065	Iqcf6	IQ motif containing F6
chr13	99186165	99186386	222	*	Peak_72968	48	Promoter (1-2kb)		364064	NM_001012208	1541	ENSRNOG00000003267	Pycr2	pyrroline-5-carboxylate reductase 2
chr7	11581303	11581459	157	*	Peak_72991	48	Promoter (1-2kb)		58979	NM_024138	-1525	ENSRNOG00000019857	Gng7	G protein subunit gamma 7
chr7	141237399	141237632	234	*	Peak_72993	48	Promoter (<=1kb)		25386	NM_012909	-170	ENSRNOG00000054378	Aqp2	aquaporin 2
chr5	155257898	155258111	214	*	Peak_73044	47	Promoter (<=1kb)		362634	NM_001008524	240	ENSRNOG00000012804	C1qc	complement C1q C chain
chr1	240601574	240601864	291	*	Peak_73068	47	Promoter (<=1kb)		29651	NM_017272	0	ENSRNOG00000017878	Aldh1a7	aldehyde dehydrogenase family 1, subfamily A7
chr8	63600939	63601169	231	*	Peak_73156	47	Promoter (1-2kb)		59266	NM_021658	1032	ENSRNOG00000009450	Hcn4	hyperpolarization activated cyclic nucleotide-gated potassium channel 4
chr17	27969755	27969955	201	*	Peak_73182	47	Promoter (<=1kb)		83834	NM_053346	-329	ENSRNOG00000050767	Nrn1	neuritin 1
chr15	54907083	54907224	142	*	Peak_73297	47	Promoter (<=1kb)		170926	NM_133413	-880	ENSRNOG00000015042	Cysltr2	cysteinyl leukotriene receptor 2
chr2	152825779	152826012	234	*	Peak_73343	47	Promoter (1-2kb)		310461	NM_001107678	-1232	ENSRNOG00000014599	Dhx36	DEAH-box helicase 36
chr1	99648863	99649362	500	*	Peak_73516	47	Promoter (<=1kb)		292848	NM_001170405	205	ENSRNOG00000022353	Klk13	kallikrein related-peptidase 13
chr8	25244523	25244685	163	*	Peak_73530	47	Promoter (1-2kb)		300458	NM_001106808	-1607	ENSRNOG00000015863	Npsr1	neuropeptide S receptor 1
chr4	158089237	158089382	146	*	Peak_73538	47	Promoter (<=1kb)		116669	NM_053889	704	ENSRNOG00000019689	Vwf	von Willebrand factor
chr2	122878674	122878935	262	*	Peak_73543	47	Promoter (1-2kb)		310326	NM_001047885	1388	ENSRNOG00000028350	Arse	arylsulfatase E
chr7	117701532	117701671	140	*	Peak_73670	47	Promoter (1-2kb)		366953	NM_001130572	1423	ENSRNOG00000014703	Tonsl	tonsoku-like, DNA repair protein
chr1	89953792	89953931	140	*	Peak_73687	47	Promoter (<=1kb)		361551	NM_001100859	768	ENSRNOG00000030828	Scgb1b30	secretoglobin, family 1B, member 30
chr5	160356302	160356537	236	*	Peak_73707	47	Promoter (<=1kb)		58918	NM_031632	92	ENSRNOG00000012944	Casp9	caspase 9
chr12	38524507	38524688	182	*	Peak_73711	47	Promoter (<=1kb)		288751	NM_001170396	27	ENSRNOG00000008470	Lrrc43	leucine rich repeat containing 43
chr16	9023473	9023612	140	*	Peak_73720	47	Promoter (<=1kb)		498580	NM_001134605	86	ENSRNOG00000042628	Tmem273	transmembrane protein 273
chr13	51032791	51032957	167	*	Peak_73758	47	Promoter (1-2kb)		83708	NM_031813	-1340	ENSRNOG00000003336	Mybph	myosin binding protein H
chr4	153920889	153921092	204	*	Peak_73760	47	Promoter (<=1kb)		50676	NM_017335	-107	ENSRNOG00000013547	Slc6a12	solute carrier family 6 member 12
chr1	169322587	169322735	149	*	Peak_73890	47	Promoter (1-2kb)		499222	NM_001077678	-1512	ENSRNOG00000036807	RGD1562433	similar to ubiquilin 1 isoform 2
chr10	102421653	102421852	200	*	Peak_73982	47	Promoter (1-2kb)		360652	NM_001108303	1232	ENSRNOG00000024711	Sdk2	sidekick cell adhesion molecule 2
chr10	87286162	87286301	140	*	Peak_74050	47	Promoter (<=1kb)		360623	NM_001008760	86	ENSRNOG00000011846	Krt28	keratin 28
chr1	142948629	142948769	141	*	Peak_74109	47	Promoter (1-2kb)		116642	NM_053863	-1771	ENSRNOG00000018940	Slc28a1	solute carrier family 28 member 1
chr1	211351225	211351782	558	*	Peak_74186	47	Promoter (<=1kb)		365380	NM_001163277	0	ENSRNOG00000027590	Jakmip3	janus kinase and microtubule interacting protein 3
chr1	227047884	227048026	143	*	Peak_74208	47	Promoter (<=1kb)		365408	NM_001191897	-594	ENSRNOG00000026957	Ms4a15	membrane spanning 4-domains A15
chr1	239741006	239741188	183	*	Peak_74226	47	Promoter (<=1kb)		309407	NM_001191562	-384	ENSRNOG00000027770	Trpm3	transient receptor potential cation channel, subfamily M, member 3
chr14	38155218	38155357	140	*	Peak_74387	47	Promoter (<=1kb)		85259	NM_053497	-414	ENSRNOG00000004778	Cnga1	cyclic nucleotide gated channel alpha 1
chr14	6933707	6933846	140	*	Peak_74397	47	Promoter (<=1kb)		25254	NM_012790	-628	ENSRNOG00000002168	Dspp	dentin sialophosphoprotein
chr1	64321851	64322159	309	*	Peak_74511	47	Promoter (<=1kb)		140727	NM_080694	-807	ENSRNOG00000057852	Cacng6	calcium voltage-gated channel auxiliary subunit gamma 6
chr1	64618342	64618525	184	*	Peak_74513	47	Promoter (<=1kb)		292543	NM_001025639	0	ENSRNOG00000054438		similar to solute carrier family 7 (cationic amino acid transporter, y+ system), member 3
chr16	8564164	8564469	306	*	Peak_74546	47	Promoter (<=1kb)		680885	NM_001109431	0	ENSRNOG00000039749		hypothetical protein LOC680885
chr17	12259084	12259223	140	*	Peak_74554	47	Promoter (1-2kb)		114519	NM_053727	-1879	ENSRNOG00000011668	Nfil3	nuclear factor, interleukin 3 regulated
chr17	81001548	81001758	211	*	Peak_74609	47	Promoter (1-2kb)		291325	NM_213624	1073	ENSRNOG00000051684	St8sia6	ST8 alpha-N-acetyl-neuraminide alpha-2,8-sialyltransferase 6
chr18	30816497	30816684	188	*	Peak_74637	47	Promoter (1-2kb)		498846	NM_001037139	1540	NA	Pcdhga2	protocadherin gamma subfamily A, 2
chr18	30887240	30887614	375	*	Peak_74638	47	Promoter (1-2kb)		252895	NM_001037158	1635	NA	Pcdhga9	protocadherin gamma subfamily A, 9
chr18	61564319	61564722	404	*	Peak_74646	47	Promoter (<=1kb)		171101	NM_133570	861	ENSRNOG00000016999	Grp	gastrin releasing peptide
chr18	79257863	79258302	440	*	Peak_74661	47	Promoter (<=1kb)		50577	NM_012958	265	ENSRNOG00000016654	Galr1	galanin receptor 1
chr20	9855373	9855647	275	*	Peak_74758	47	Promoter (<=1kb)		25563	NM_013042	0	ENSRNOG00000001159	Tff3	trefoil factor 3
chr2	198964946	198965086	141	*	Peak_74797	47	Promoter (<=1kb)		65144	NM_031712	-599	ENSRNOG00000000096	Pdzk1	PDZ domain containing 1
chr3	161070500	161070674	175	*	Peak_74938	47	Promoter (<=1kb)		408225	NM_001008867	-345	ENSRNOG00000031823	Wfdc6b	WAP four-disulfide core domain 6B
chr3	63186932	63187218	287	*	Peak_74986	47	Promoter (<=1kb)		140928	NM_080893	810	ENSRNOG00000024457	Pde11a	phosphodiesterase 11A
chr4	127165815	127165998	184	*	Peak_75023	47	Promoter (<=1kb)		500262	NM_001109250	922	ENSRNOG00000013390	Kbtbd8	kelch repeat and BTB domain containing 8
chr4	146456017	146456380	364	*	Peak_75042	47	Promoter (<=1kb)		24448	NM_017018	597	ENSRNOG00000007420	Hrh1	histamine receptor H 1
chr4	21317425	21317655	231	*	Peak_75080	47	Promoter (<=1kb)		24416	NM_001105712	-40	ENSRNOG00000005519	Grm3	glutamate metabotropic receptor 3
chr5	134491320	134491580	261	*	Peak_75136	47	Promoter (1-2kb)		50549	NM_175837	-1176	ENSRNOG00000009597	Cyp4a1	cytochrome P450, family 4, subfamily a, polypeptide 1
chr5	172276185	172276668	484	*	Peak_75183	47	Promoter (<=1kb)		313755	NM_001107997	626	ENSRNOG00000012593	Mmel1	membrane metallo-endopeptidase-like 1
chr7	107633947	107634124	178	*	Peak_75320	47	Promoter (<=1kb)		338477	NM_178097	163	ENSRNOG00000056714	Sla	src-like adaptor
chr7	11492282	11492651	370	*	Peak_75323	47	Promoter (1-2kb)		314638	NM_001012115	1430	ENSRNOG00000032202	Creb3l3	cAMP responsive element binding protein 3-like 3
chr8	48572768	48572909	142	*	Peak_75447	47	Promoter (1-2kb)		300663	NM_001013953	1445	ENSRNOG00000039086	Ccdc153	coiled-coil domain containing 153
chr9	113238903	113239061	159	*	Peak_75488	47	Promoter (<=1kb)		501199	NM_001270390	-510	ENSRNOG00000031348	Tmem232	transmembrane protein 232
chrX	61028312	61028588	277	*	Peak_75599	47	Promoter (<=1kb)		302434	NM_001024880	710	ENSRNOG00000022848	MGC114483	similar to MAGEB3
chr13	73173183	73173322	140	*	Peak_75620	47	Promoter (1-2kb)		102547468	NR_132127	-1067	NA		uncharacterized LOC102547468
chr19	37244022	37244277	256	*	Peak_75624	47	Promoter (<=1kb)		688736	NM_001044292	940	ENSRNOG00000015625	Kiaa0895l	hypothetical protein LOC688736
chr1	99736242	99736523	282	*	Peak_75627	47	Promoter (1-2kb)		308565	NM_001107509	1074	ENSRNOG00000018580	Klk8	kallikrein related-peptidase 8
chr4	61772917	61773073	157	*	Peak_75733	47	Promoter (<=1kb)		286921	NM_173136	853	ENSRNOG00000009734	Akr1b8	aldo-keto reductase family 1, member B8
chr8	26341833	26341975	143	*	Peak_75744	47	Promoter (<=1kb)		500959	NM_001033072	598	NA		triosephosphate isomerase
chr12	23989935	23990074	140	*	Peak_75752	47	Promoter (<=1kb)		288591	NM_001010945	339	ENSRNOG00000001441	Tmem120a	transmembrane protein 120A
chr5	70245992	70246174	183	*	Peak_75758	47	Promoter (<=1kb)		85254	NM_053492	149	ENSRNOG00000055089	Slc44a1	solute carrier family 44 member 1
chr6	27537207	27537355	149	*	Peak_75770	47	Promoter (1-2kb)		298857	NM_001106712	1023	ENSRNOG00000024766	Adgrf3	adhesion G protein-coupled receptor F3
chr9	100280851	100281195	345	*	Peak_75773	47	Promoter (<=1kb)		24792	NM_001276706	-144	ENSRNOG00000023856	Agxt	alanine--glyoxylate and serine--pyruvate aminotransferase
chr1	80139599	80139790	192	*	Peak_75838	47	Promoter (1-2kb)		308409	NM_001107486	-1840	ENSRNOG00000025890	Opa3	OPA3, outer mitochondrial membrane lipid metabolism regulator
chr7	114996171	114996316	146	*	Peak_75844	47	Promoter (<=1kb)		362930	NM_001114405	-787	ENSRNOG00000007628	Ptp4a3	protein tyrosine phosphatase 4A3
chr10	57111771	57111910	140	*	Peak_75852	47	Promoter (<=1kb)		303256	NM_001107015	0	ENSRNOG00000019510	Tm4sf5	transmembrane 4 L six family member 5
chr10	89644061	89644237	177	*	Peak_75859	47	Promoter (1-2kb)		287727	NM_001047844	-1958	ENSRNOG00000020772	Dhx8	DEAH-box helicase 8
chr1	100200443	100200582	140	*	Peak_75860	47	Promoter (1-2kb)		24594	NM_031523	1386	ENSRNOG00000032857	Klk1b3	kallikrein 1-related peptidase B3
chr3	172720929	172721174	246	*	Peak_75958	47	Promoter (1-2kb)		100328908	NM_001171096	1497	ENSRNOG00000024693	Zfp831	zinc finger protein 831
chr4	96252466	96252974	509	*	Peak_75976	47	Promoter (<=1kb)		500157	NM_001109239	0	ENSRNOG00000006782	RGD1560028	similar to RIKEN cDNA C130060K24 gene
chr5	134775079	134775440	362	*	Peak_75979	47	Promoter (<=1kb)		313512	NM_001107961	807	ENSRNOG00000010835	Dmbx1	diencephalon/mesencephalon homeobox 1
chr8	122530861	122531246	386	*	Peak_76014	47	Promoter (<=1kb)		171054	NM_133532	642	ENSRNOG00000010315	Ccr4	C-C motif chemokine receptor 4
chrX	140879427	140879648	222	*	Peak_76030	47	Promoter (<=1kb)		367944	NM_001109019	962	ENSRNOG00000000861	Zic3	Zic family member 3
chr3	170254414	170254557	144	*	Peak_76046	47	Promoter (1-2kb)		29310	NM_001025270	1513	ENSRNOG00000004451	Mc3r	melanocortin 3 receptor
chr10	41408601	41408829	229	*	Peak_76104	47	Promoter (<=1kb)		64042	NM_022275	-83	ENSRNOG00000014081	Nmur2	neuromedin U receptor 2
chr10	63275654	63275793	140	*	Peak_76125	47	Promoter (1-2kb)		363654	NM_001135029	-1056	ENSRNOG00000003865	Tmigd1	transmembrane and immunoglobulin domain containing 1
chr11	35261134	35261295	162	*	Peak_76209	47	Promoter (1-2kb)		25743	NM_013192	1067	ENSRNOG00000001658	Kcnj6	potassium voltage-gated channel subfamily J member 6
chr1	227649361	227649536	176	*	Peak_76391	47	Promoter (<=1kb)		293746	NM_001106339	-89	ENSRNOG00000020997	Ms4a4c	membrane-spanning 4-domains, subfamily A, member 4C
chr1	249572833	249573012	180	*	Peak_76450	47	Promoter (1-2kb)		309338	NM_001107586	-1942	ENSRNOG00000050289	Cstf2t	cleavage stimulation factor subunit 2, tau variant
chr1	25172454	25172601	148	*	Peak_76454	47	Promoter (<=1kb)		361459	NM_001108459	-488	NA	Clvs2	clavesin 2
chr13	91426683	91426822	140	*	Peak_76623	47	Promoter (<=1kb)		29339	NM_017170	595	ENSRNOG00000009086	Apcs	amyloid P component, serum
chr14	36209402	36209546	145	*	Peak_76676	47	Promoter (1-2kb)		289582	NM_001008295	-1124	ENSRNOG00000002275	Fip1l1	factor interacting with PAPOLA and CPSF1
chr15	90365932	90366170	239	*	Peak_76870	47	Promoter (1-2kb)		290458	NM_001106056	1327	ENSRNOG00000024509	Trim52	tripartite motif-containing 52
chr1	83651914	83652062	149	*	Peak_77138	47	Promoter (1-2kb)		24299	NM_012542	-1186	ENSRNOG00000020817	Cyp2a3	cytochrome P450, family 2, subfamily a, polypeptide 3
chr19	49015245	49015453	209	*	Peak_77274	47	Promoter (1-2kb)		361415	NM_001108451	-1466	ENSRNOG00000012450	Dynlrb2	dynein light chain roadblock-type 2
chr20	9877483	9877750	268	*	Peak_77337	47	Promoter (1-2kb)		116592	NM_053844	-1475	ENSRNOG00000001162	Tff2	trefoil factor 2
chr2	113008774	113008944	171	*	Peak_77352	47	Promoter (<=1kb)		246775	NM_145681	450	ENSRNOG00000013269	Tnfsf10	TNF superfamily member 10
chr2	192779885	192780133	249	*	Peak_77433	47	Promoter (<=1kb)		24899	NM_031536	498	ENSRNOG00000009326	Smcp	sperm mitochondria-associated cysteine-rich protein
chr2	210765417	210765556	140	*	Peak_77455	47	Promoter (<=1kb)		57298	NM_020540	945	ENSRNOG00000019058	Gstm3l	glutathione S-transferase mu 3-like
chr2	242827160	242827350	191	*	Peak_77505	47	Promoter (1-2kb)		499715	NM_001047950	1279	ENSRNOG00000033088		LRRGT00095
chr3	159938455	159938759	305	*	Peak_77668	47	Promoter (1-2kb)		25735	NM_022180	1599	ENSRNOG00000008895	Hnf4a	hepatocyte nuclear factor 4, alpha
chr3	170252482	170252781	300	*	Peak_77677	47	Promoter (<=1kb)		29310	NM_001025270	-120	ENSRNOG00000004451	Mc3r	melanocortin 3 receptor
chr4	71589617	71589819	203	*	Peak_77915	47	Promoter (<=1kb)		500101	NM_001025150	643	ENSRNOG00000028130	Tas2r144	taste receptor, type 2, member 144
chr6	102394623	102394780	158	*	Peak_78118	47	Promoter (1-2kb)		314264	NM_001108037	1795	ENSRNOG00000056553	Rdh12	retinol dehydrogenase 12
chr6	133714603	133714947	345	*	Peak_78147	47	Promoter (<=1kb)		100314174	NR_032278	-431	NA	Mir434	microRNA 434
chr6	4519764	4520015	252	*	Peak_78205	47	Promoter (<=1kb)		29715	NM_001270772	623	ENSRNOG00000008479	Slc8a1	solute carrier family 8 member A1
chr7	122643484	122643696	213	*	Peak_78326	47	Promoter (<=1kb)		685839	NM_001130510	358	ENSRNOG00000019187	Dnajb7	DnaJ heat shock protein family (Hsp40) member B7
chr8	132920195	132920474	280	*	Peak_78487	47	Promoter (1-2kb)		301086	NM_001106871	-1085	ENSRNOG00000006620	Xcr1	X-C motif chemokine receptor 1
chr8	37093083	37093342	260	*	Peak_78520	47	Promoter (<=1kb)		100913081	NM_001267780	-1	ENSRNOG00000049588	Pate-f	prostate and testis expressed protein F
chr9	12634170	12634651	482	*	Peak_78624	47	Promoter (<=1kb)		680486	NM_001109414	180	ENSRNOG00000023474	Dazl	deleted in azoospermia-like
chrX	147493539	147493685	147	*	Peak_78761	47	Promoter (<=1kb)		317297	NM_001024893	-195	ENSRNOG00000023016	Magea9	MAGE family member A9
chrX	14782596	14782831	236	*	Peak_78762	47	Promoter (<=1kb)		691895	NM_001110367	961	ENSRNOG00000059740		similar to ferritin, heavy polypeptide-like 17
chrX	17708346	17708489	144	*	Peak_78773	47	Promoter (<=1kb)		302576	NM_001013959	-12	ENSRNOG00000030417		similar to mgclh
chr13	82439167	82439385	219	*	Peak_78916	47	Promoter (<=1kb)		25651	NM_013114	471	ENSRNOG00000002794	Selp	selectin P
chr18	30006211	30006352	142	*	Peak_78996	47	Promoter (1-2kb)		393090	NM_199508	1646	ENSRNOG00000020119	Pcdha9	protocadherin alpha 9
chr20	14001775	14002022	248	*	Peak_79021	47	Promoter (<=1kb)		29566	NM_019235	-505	NA	Ggt5	gamma-glutamyltransferase 5
chr4	121968938	121969081	144	*	Peak_79097	47	Promoter (<=1kb)		685880	NM_001166760	365	ENSRNOG00000053093	Vom1r99	vomeronasal 1 receptor 99
chr4	156944753	156945295	543	*	Peak_79106	47	Promoter (<=1kb)		362433	NM_001108645	0	ENSRNOG00000042494	RGD1307916	LOC362433
chr12	2414653	2414792	140	*	Peak_79280	46	Promoter (1-2kb)		363856	NM_001108849	-1329	ENSRNOG00000001017	Cd209	CD209 molecule
chr1	79959280	79959467	188	*	Peak_79405	46	Promoter (<=1kb)		292684	NM_001024748	-124	ENSRNOG00000061526	Rsph6a	radial spoke head 6 homolog A
chr3	154627988	154628227	240	*	Peak_79410	46	Promoter (<=1kb)		56083	NM_019386	-731	ENSRNOG00000012956	Tgm2	transglutaminase 2
chr4	120155067	120155206	140	*	Peak_79411	46	Promoter (1-2kb)		500253	NM_001109248	-1466	ENSRNOG00000034088	Dnajb8	DnaJ heat shock protein family (Hsp40) member B8
chr9	94286433	94286909	477	*	Peak_79418	46	Promoter (<=1kb)		54240	NM_019298	0	ENSRNOG00000019527	Chrnd	cholinergic receptor nicotinic delta subunit
chrX	70409175	70409453	279	*	Peak_79489	46	Promoter (1-2kb)		679520	NM_001109371	1051	ENSRNOG00000026231	Awat1	acyl-CoA wax alcohol acyltransferase 1
chr7	11194196	11194466	271	*	Peak_79493	46	Promoter (1-2kb)		314644	NM_001025006	1400	ENSRNOG00000004259	Dohh	deoxyhypusine hydroxylase
chr10	54350743	54350882	140	*	Peak_79497	46	Promoter (1-2kb)		287411	NM_001271597	-1388	ENSRNOG00000026548	Dhrs7c	dehydrogenase/reductase 7C
chr10	90050899	90051318	420	*	Peak_79540	46	Promoter (1-2kb)		287730	NM_001034080	-1787	ENSRNOG00000020877	Pyy	peptide YY (mapped)
chr12	48787317	48787466	150	*	Peak_79558	46	Promoter (1-2kb)		60669	NM_022218	-1795	ENSRNOG00000000704	Cmklr1	chemerin chemokine-like receptor 1
chr1	266358802	266358941	140	*	Peak_79560	46	Promoter (<=1kb)		309456	NM_001127484	74	ENSRNOG00000020020	Wbp1l	WW domain binding protein 1-like
chr13	89386744	89387019	276	*	Peak_79564	46	Promoter (<=1kb)		304966	NM_207603	725	ENSRNOG00000024382	Fcgr3a	Fc fragment of IgG receptor IIIa
chr20	14193550	14193870	321	*	Peak_79600	46	Promoter (<=1kb)		116593	NM_053845	0	NA	Upb1	beta-ureidopropionase 1
chr3	176715990	176716158	169	*	Peak_79621	46	Promoter (<=1kb)		296472	NM_001011961	0	ENSRNOG00000013003	Srms	src-related kinase lacking C-terminal regulatory tyrosine and N-terminal myristylation sites
chr8	107657330	107657469	140	*	Peak_79663	46	Promoter (<=1kb)		25482	NM_012981	-479	ENSRNOG00000014060	Mras	muscle RAS oncogene homolog
chr8	57253197	57253458	262	*	Peak_79671	46	Promoter (1-2kb)		100125362	NM_001103354	1805	ENSRNOG00000025463		hypothetical protein LOC100125362
chr8	79681151	79681291	141	*	Peak_79779	46	Promoter (1-2kb)		100314130	NR_032749	1693	ENSRNOG00000056387	Mir628	microRNA 628
chrX	73474713	73474907	195	*	Peak_79783	46	Promoter (<=1kb)		317308	NM_001318118	0	ENSRNOG00000029788	Zfp36l3	zinc finger protein 36, C3H type-like 3
chr1	199246764	199246948	185	*	Peak_79791	46	Promoter (1-2kb)		246211	NM_139329	-1522	ENSRNOG00000019080	Hsd3b7	hydroxy-delta-5-steroid dehydrogenase, 3 beta- and steroid delta-isomerase 7
chr12	12373515	12373662	148	*	Peak_79792	46	Promoter (1-2kb)		304285	NM_001037191	-1128	ENSRNOG00000001010	Tecpr1	tectonin beta-propeller repeat containing 1
chr6	108919854	108920136	283	*	Peak_79820	46	Promoter (<=1kb)		314319	NM_001191771	631	ENSRNOG00000005054	Prox2	prospero homeobox 2
chr7	11557419	11557765	347	*	Peak_79824	46	Promoter (1-2kb)		366826	NM_001108987	1227	ENSRNOG00000029738	Diras1	DIRAS family GTPase 1
chr9	15215061	15215347	287	*	Peak_79832	46	Promoter (<=1kb)		316214	NM_001025707	-238	ENSRNOG00000014666	Tfeb	transcription factor EB
chr9	82674634	82674947	314	*	Peak_79833	46	Promoter (<=1kb)		316533	NM_001005906	-736	ENSRNOG00000020038	Chpf	chondroitin polymerizing factor
chr19	50248058	50248197	140	*	Peak_79930	46	Promoter (1-2kb)		79243	NM_024391	1654	ENSRNOG00000013982	Hsd17b2	hydroxysteroid (17-beta) dehydrogenase 2
chr5	48225160	48225320	161	*	Peak_79962	46	Promoter (<=1kb)		297960	NM_001106641	166	ENSRNOG00000007331	Rragd	Ras-related GTP binding D
chr12	49576548	49576691	144	*	Peak_79986	46	Promoter (1-2kb)		25422	NM_012937	-1942	ENSRNOG00000050023	Crybb2	crystallin, beta B2
chr7	11216803	11216942	140	*	Peak_80014	46	Promoter (1-2kb)		690617	NM_001109605	1475	ENSRNOG00000039861		hypothetical protein LOC690617
chr10	15194303	15194442	140	*	Peak_80061	46	Promoter (1-2kb)		360498	NM_001014116	-1527	ENSRNOG00000019729	Jmjd8	jumonji domain containing 8
chr11	88973931	88974124	194	*	Peak_80076	46	Promoter (1-2kb)		287925	NM_001100499	-1718	NA	Pkp2	plakophilin 2
chr18	28424431	28424749	319	*	Peak_80119	46	Promoter (1-2kb)		50621	NM_017315	1195	ENSRNOG00000061695	Slc23a1	solute carrier family 23 member 1
chr20	3394589	3394738	150	*	Peak_80131	46	Promoter (<=1kb)		102465163	NR_106700	-75	ENSRNOG00000046573	Mir6328	microRNA 6328
chr20	5564836	5565074	239	*	Peak_80133	46	Promoter (1-2kb)		294289	NM_213564	-1457	ENSRNOG00000026799	Zbtb9	zinc finger and BTB domain containing 9
chr6	127815101	127815297	197	*	Peak_80171	46	Promoter (<=1kb)		299276	NM_001270982	758	ENSRNOG00000009921	Serpina3m	serine (or cysteine) proteinase inhibitor, clade A, member 3M
chr10	44242756	44243079	324	*	Peak_80218	46	Promoter (<=1kb)		691352	NM_001109638	323	ENSRNOG00000038422		similar to Robo-1
chr1	169344130	169344304	175	*	Peak_80255	46	Promoter (<=1kb)		293287	NM_001013899	0	ENSRNOG00000017016	Ubqlnl	ubiquilin-like
chr1	189238920	189239221	302	*	Peak_80269	46	Promoter (<=1kb)		293544	NM_001013902	-144	ENSRNOG00000015368	Pdilt	protein disulfide isomerase-like, testis expressed
chr17	81003748	81003908	161	*	Peak_80422	46	Promoter (<=1kb)		291325	NM_213624	-917	ENSRNOG00000051684	St8sia6	ST8 alpha-N-acetyl-neuraminide alpha-2,8-sialyltransferase 6
chr18	30435949	30436331	383	*	Peak_80429	46	Promoter (<=1kb)		680020	NM_001014779	830	ENSRNOG00000020073	Pcdhb8	protocadherin beta 8
chr6	94933184	94933336	153	*	Peak_80645	46	Promoter (<=1kb)		500668	NM_001164400	-416	ENSRNOG00000004774	Ccdc175	coiled-coil domain containing 175
chrX	115399400	115399568	169	*	Peak_80739	46	Promoter (1-2kb)		102554851	NM_001354555	-1182	NA	Sertm2	serine rich and transmembrane domain containing 2
chrX	70323715	70323923	209	*	Peak_80767	46	Promoter (<=1kb)		58845	NM_031624	951	ENSRNOG00000026267	Igbp1	immunoglobulin binding protein 1
chr1	100231298	100231513	216	*	Peak_80788	46	Promoter (<=1kb)		308569	NM_001107510	0	ENSRNOG00000021659	Acp4	acid phosphatase 4
chr12	13287481	13287754	274	*	Peak_80807	46	Promoter (<=1kb)		304291	NM_001013123	0	ENSRNOG00000051699	Zdhhc4	zinc finger, DHHC-type containing 4
chr1	87046495	87046637	143	*	Peak_80928	46	Promoter (1-2kb)		29518	NM_022582	1028	ENSRNOG00000020380	Lgals7	galectin 7
chr7	117731425	117731677	253	*	Peak_80931	46	Promoter (<=1kb)		300054	NM_001130493	710	ENSRNOG00000015371	Foxh1	forkhead box H1
chr1	216954603	216954788	186	*	Peak_81029	46	Promoter (<=1kb)		309133	NM_203470	-604	ENSRNOG00000054026	Mrgprg	MAS related GPR family member G
chr8	129004175	129004314	140	*	Peak_81140	46	Promoter (<=1kb)		360034	NM_182844	488	ENSRNOG00000018797	Myrip	myosin VIIA and Rab interacting protein
chr6	102195903	102196165	263	*	Peak_81174	46	Promoter (<=1kb)		503035	NM_001109359	0	ENSRNOG00000010646	Tmem229b	transmembrane protein 229B
chr17	31236778	31236993	216	*	Peak_81188	45	Promoter (<=1kb)		64559	NM_022624	763	ENSRNOG00000017210	Slc22a23	solute carrier family 22, member 23
chr1	89041768	89042137	370	*	Peak_81190	45	Promoter (<=1kb)		100526585	NR_037357	-669	ENSRNOG00000050364	Mir3569	microRNA 3569
chr12	18529932	18530194	263	*	Peak_81198	45	Promoter (<=1kb)		288526	NM_001127246	967	ENSRNOG00000028211	Akap17a	A-kinase anchoring protein 17A
chr19	24794397	24794722	326	*	Peak_81200	45	Promoter (<=1kb)		83823	NM_053341	0	ENSRNOG00000003864	Gipc1	GIPC PDZ domain containing family, member 1
chr1	100940291	100940620	330	*	Peak_81347	45	Promoter (<=1kb)		292890	NM_199088	423	ENSRNOG00000020443	Tsks	testis-specific serine kinase substrate
chr1	190071768	190072209	442	*	Peak_81366	45	Promoter (<=1kb)		293442	NM_001106293	-211	ENSRNOG00000027505	Abca15	ATP-binding cassette, subfamily A (ABC1), member 15
chr13	106122189	106122328	140	*	Peak_81399	45	Promoter (<=1kb)		360896	NM_203336	587	ENSRNOG00000002593	Esrrg	estrogen-related receptor gamma
chr2	119007162	119007301	140	*	Peak_81504	45	Promoter (<=1kb)		294962	NM_001013910	576	ENSRNOG00000011070	Gnb4	G protein subunit beta 4
chr3	105468457	105468894	438	*	Peak_81533	45	Promoter (1-2kb)		50564	NM_019281	1581	ENSRNOG00000008337	Gjd2	gap junction protein, delta 2
chr6	127552456	127552612	157	*	Peak_81610	45	Promoter (<=1kb)		299271	NM_181630	-305	ENSRNOG00000026297	Serpina16	serine (or cysteine) peptidase inhibitor, clade A (alpha-1 antiproteinase, antitrypsin), member 16
chrX	11163453	11163592	140	*	Peak_81685	45	Promoter (1-2kb)		302526	NM_001007091	1262	ENSRNOG00000003858	Atp6ap2	ATPase H+ transporting accessory protein 2
chr1	199393387	199393637	251	*	Peak_81693	45	Promoter (1-2kb)		497040	NM_001011560	1726	ENSRNOG00000033343	Prss36	serine protease 36
chr7	11095693	11096014	322	*	Peak_81726	45	Promoter (<=1kb)		314647	NM_001135603	225	ENSRNOG00000004695	Celf5	CUGBP, Elav-like family member 5
chr9	28141001	28141295	295	*	Peak_81732	45	Promoter (<=1kb)		259273	NM_001134643	0	ENSRNOG00000013781	Kcnq5	potassium voltage-gated channel subfamily Q member 5
chr10	14612877	14613016	140	*	Peak_81758	45	Promoter (<=1kb)		106146145	NM_001312663	865	ENSRNOG00000017893	Baiap3	BAI1-associated protein 3
chr7	12898383	12898556	174	*	Peak_81764	45	Promoter (<=1kb)		29252	NM_057183	448	ENSRNOG00000030530	Gzmm	granzyme M
chr9	11113199	11113514	316	*	Peak_81767	45	Promoter (1-2kb)		680609	NM_001109421	1329	ENSRNOG00000050509	Ebi3	Epstein-Barr virus induced 3
chr7	14400381	14400549	169	*	Peak_81770	45	Promoter (1-2kb)		314598	NM_001108064	1461	ENSRNOG00000006217	Wiz	WIZ zinc finger
chr1	198484320	198484459	140	*	Peak_81776	45	Promoter (1-2kb)		171449	NM_134409	1698	ENSRNOG00000016857	Zg16	zymogen granule protein 16
chr4	30336600	30336739	140	*	Peak_81831	45	Promoter (1-2kb)		312086	NM_001004086	1940	ENSRNOG00000009096	Pon3	paraoxonase 3
chr5	124300357	124300496	140	*	Peak_81835	45	Promoter (<=1kb)		313421	NM_001191759	-63	ENSRNOG00000007639	C8b	complement C8 beta chain
chrX	1717086	1717231	146	*	Peak_81845	45	Promoter (1-2kb)		81741	NM_031077	1406	ENSRNOG00000008578	Cdk16	cyclin-dependent kinase 16
chr16	83059138	83059303	166	*	Peak_81947	45	Promoter (<=1kb)		114559	NM_053740	-294	ENSRNOG00000012934	Arhgef7	Rho guanine nucleotide exchange factor 7
chr6	26602640	26602868	229	*	Peak_81986	45	Promoter (<=1kb)		29151	NM_019150	496	ENSRNOG00000006090	Ucn	urocortin
chr20	14618211	14618508	298	*	Peak_81997	45	Promoter (1-2kb)		25740	NM_013189	1003	ENSRNOG00000001313	Gnaz	G protein subunit alpha z
chr7	117606164	117606369	206	*	Peak_82006	45	Promoter (1-2kb)		362942	NM_001109670	1114	ENSRNOG00000032561	Slc52a2	solute carrier family 52 member 2
chr5	147413592	147413731	140	*	Peak_82060	45	Promoter (<=1kb)		500552	NM_001134629	-887	ENSRNOG00000008113	RGD1561149	similar to mKIAA1522 protein
chr7	12647099	12647345	247	*	Peak_82063	45	Promoter (<=1kb)		314615	NM_001024264	-148	ENSRNOG00000029814	Prtn3	proteinase 3
chr20	10439924	10440170	247	*	Peak_82103	45	Promoter (1-2kb)		24273	NM_001289737	1435	ENSRNOG00000047175	Cryaa	crystallin, alpha A
chr18	30875227	30875500	274	*	Peak_82129	45	Promoter (<=1kb)		364843	NM_001037156	354	NA	Pcdhga8	protocadherin gamma subfamily A, 8
chr5	130086863	130087023	161	*	Peak_82147	45	Promoter (1-2kb)		432358	NM_001077651	-1091	ENSRNOG00000023601	Elavl4	ELAV like RNA binding protein 4
chr19	19726868	19727032	165	*	Peak_82171	45	Promoter (<=1kb)		84420	NM_053396	49	ENSRNOG00000014776	Adcy7	adenylate cyclase 7
chr4	145239995	145240362	368	*	Peak_82177	45	Promoter (1-2kb)		297516	NM_001024982	1048	ENSRNOG00000023077	Cpne9	copine family member 9
chr1	167211213	167211354	142	*	Peak_82244	45	Promoter (<=1kb)		64574	NM_022639	-294	ENSRNOG00000020293	Chrna10	cholinergic receptor nicotinic alpha 10 subunit
chr17	8923511	8923668	158	*	Peak_82286	45	Promoter (1-2kb)		290989	NM_001106101	1699	ENSRNOG00000011374	Catsper3	cation channel, sperm associated 3
chr20	4543469	4543855	387	*	Peak_82303	45	Promoter (1-2kb)		294257	NM_212466	-1396	ENSRNOG00000051158	Cfb	complement factor B
chr2	200001777	200001943	167	*	Peak_82311	45	Promoter (1-2kb)		64183	NM_022382	1500	ENSRNOG00000018220	Pde4dip	phosphodiesterase 4D interacting protein
chr3	62812114	62812299	186	*	Peak_82336	45	Promoter (1-2kb)		100362431	NM_001271494	-1823	NA	Ttc30a	tetratricopeptide repeat domain 30A
chr5	48456646	48456849	204	*	Peak_82364	45	Promoter (<=1kb)		297962	NM_001135711	0	ENSRNOG00000051383	Srsf12	serine and arginine rich splicing factor 12
chr1	206415564	206415734	171	*	Peak_82416	45	Promoter (1-2kb)		100302465	NM_001163214	1409	ENSRNOG00000027542		hypothetical LOC100302465
chr2	238254846	238255029	184	*	Peak_82441	45	Promoter (1-2kb)		310855	NM_001107725	-1559	ENSRNOG00000011669	Gstcd	glutathione S-transferase, C-terminal domain containing
chr10	55676728	55676908	181	*	Peak_82474	45	Promoter (1-2kb)		24803	NM_012663	1191	ENSRNOG00000006989	Vamp2	vesicle-associated membrane protein 2
chr5	145375216	145375560	345	*	Peak_82504	45	Promoter (1-2kb)		25655	NM_021654	1661	ENSRNOG00000014357	Gja4	gap junction protein, alpha 4
chr5	2036610	2036758	149	*	Peak_82506	45	Promoter (<=1kb)		500384	NM_001109258	280	ENSRNOG00000006608	Tmem70	transmembrane protein 70
chr8	49737723	49737880	158	*	Peak_82509	45	Promoter (<=1kb)		315615	NM_001108141	0	ENSRNOG00000016502	Dscaml1	DS cell adhesion molecule-like 1
chr19	26107642	26107794	153	*	Peak_82523	45	Promoter (<=1kb)		304669	NM_001100562	804	ENSRNOG00000003682	Hook2	hook microtubule-tethering protein 2
chr2	243468486	243468903	418	*	Peak_82556	45	Promoter (<=1kb)		362047	NM_001134579	-783	ENSRNOG00000024623	RGD1309170	similar to hypothetical protein DKFZp434G072
chr10	15087444	15087678	235	*	Peak_82578	45	Promoter (1-2kb)		685451	NM_001135918	-1257	ENSRNOG00000039350	Gng13	G protein subunit gamma 13
chr9	100512498	100512637	140	*	Peak_82597	45	Promoter (<=1kb)		367318	NM_001004071	888	ENSRNOG00000023427	Ano7	anoctamin 7
chr9	15698806	15698990	185	*	Peak_82599	45	Promoter (1-2kb)		316219	NM_001108199	1322	ENSRNOG00000022598	Trerf1	transcriptional regulating factor 1
chr19	32342156	32342332	177	*	Peak_82623	45	Promoter (1-2kb)		498933	NM_001025764	-1746	ENSRNOG00000011671		LOC498933
chr1	99706844	99707033	190	*	Peak_82624	45	Promoter (<=1kb)		308564	NM_001107508	64	ENSRNOG00000034012	Klk12	kallikrein related-peptidase 12
chr7	123638371	123638526	156	*	Peak_82641	45	Promoter (<=1kb)		24303	NM_173093	231	ENSRNOG00000029179	Cyp2d3	cytochrome P450, family 2, subfamily d, polypeptide 3
chr8	69072426	69072707	282	*	Peak_82645	45	Promoter (1-2kb)		315750	NM_001108158	-1208	ENSRNOG00000009193	Lctl	lactase-like
chr5	148391823	148392012	190	*	Peak_82655	45	Promoter (<=1kb)		94174	NM_053582	69	ENSRNOG00000013179	Tinagl1	tubulointerstitial nephritis antigen-like 1
chr4	99186038	99186230	193	*	Peak_82699	45	Promoter (<=1kb)		24931	NM_031539	78	ENSRNOG00000007129	Cd8b	CD8b molecule
chr16	21051745	21051949	205	*	Peak_82764	45	Promoter (1-2kb)		58982	NM_031653	1502	ENSRNOG00000048036	Ncan	neurocan
chr2	204510844	204511021	178	*	Peak_82787	45	Promoter (1-2kb)		29209	NM_017131	-1340	ENSRNOG00000016243	Casq2	calsequestrin 2
chr6	132608657	132608886	230	*	Peak_82827	45	Promoter (<=1kb)		314438	NM_001017457	-57	ENSRNOG00000011716	Degs2	delta(4)-desaturase, sphingolipid 2
chr8	60760861	60761002	142	*	Peak_82845	45	Promoter (<=1kb)		300732	NM_001106824	496	ENSRNOG00000016413	Pstpip1	proline-serine-threonine phosphatase-interacting protein 1
chr8	85924706	85924851	146	*	Peak_82849	45	Promoter (1-2kb)		363103	NM_001009713	1561	ENSRNOG00000009330	Slc17a5	solute carrier family 17 member 5
chr9	94228721	94228920	200	*	Peak_82857	45	Promoter (<=1kb)		64621	NM_022680	-40	ENSRNOG00000058652	Akp3	alkaline phosphatase 3, intestine, not Mn requiring
chrX	11086126	11086405	280	*	Peak_82914	45	Promoter (1-2kb)		317344	NM_001126286	1809	ENSRNOG00000023187	RGD1565685	similar to RIKEN cDNA 1810030O07
chr13	94355416	94355565	150	*	Peak_82915	45	Promoter (<=1kb)		289270	NM_001191674	-197	ENSRNOG00000003997	Pld5	phospholipase D family, member 5
chr5	152533758	152534134	377	*	Peak_82917	45	Promoter (<=1kb)		140939	NM_080903	396	ENSRNOG00000016543	Trim63	tripartite motif containing 63
chr1	169353956	169354095	140	*	Peak_82930	45	Promoter (1-2kb)		293288	NM_001106287	1022	ENSRNOG00000017039	RGD1310717	similar to RIKEN cDNA E030002O03
chr20	47223436	47223590	155	*	Peak_82947	45	Promoter (1-2kb)		684097	NM_001044283	-1792	ENSRNOG00000046705	Snx3	sorting nexin 3
chr15	46198671	46198856	186	*	Peak_83012	44	Promoter (1-2kb)		641651	NM_001037528	1900	ENSRNOG00000038759	Defb43	defensin beta 43
chr16	62165495	62165693	199	*	Peak_83013	44	Promoter (1-2kb)		306516	NM_001107318	-1360	ENSRNOG00000014422	Gtf2e2	general transcription factor IIE subunit 2
chr14	21299890	21300063	174	*	Peak_83124	44	Promoter (<=1kb)		689404	NM_001044296	-822	ENSRNOG00000003776	Amtn	amelotin
chr16	57135585	57135724	140	*	Peak_83144	44	Promoter (<=1kb)		364605	NM_001108875	-709	NA	Sgcz	sarcoglycan zeta
chr3	4281650	4281820	171	*	Peak_83229	44	Promoter (<=1kb)		29257	NM_001007598	-392	ENSRNOG00000026716	Rpl9	ribosomal protein L9
chr8	55193096	55193293	198	*	Peak_83317	44	Promoter (1-2kb)		500995	NM_001134636	1399	ENSRNOG00000030962	RGD1564937	similar to RIKEN cDNA 1110032A03
chr1	198258247	198258477	231	*	Peak_83368	44	Promoter (1-2kb)		293493	NM_001106296	-1019	ENSRNOG00000019914	Fam57b	family with sequence similarity 57, member B
chr5	151170181	151170385	205	*	Peak_83372	44	Promoter (1-2kb)		79113	NM_024145	-1821	ENSRNOG00000009912	Fgr	FGR proto-oncogene, Src family tyrosine kinase
chr1	56947989	56948128	140	*	Peak_83388	44	Promoter (1-2kb)		100125364	NM_001103356	-1584	ENSRNOG00000015597		hypothetical protein LOC100125364
chr1	197876877	197877016	140	*	Peak_83414	44	Promoter (1-2kb)		116601	NM_058213	-1839	NA	Atp2a1	ATPase sarcoplasmic/endoplasmic reticulum Ca2+ transporting 1
chr17	10208278	10208463	186	*	Peak_83418	44	Promoter (<=1kb)		60629	NM_022206	0	ENSRNOG00000059840	Unc5a	unc-5 netrin receptor A
chr11	74984478	74984636	159	*	Peak_83438	44	Promoter (<=1kb)		303856	NM_001191657	0	ENSRNOG00000024127	Atp13a5	ATPase 13A5
chr1	201895646	201895803	158	*	Peak_83439	44	Promoter (<=1kb)		117179	NM_054005	-676	ENSRNOG00000029945	Cuzd1	CUB and zona pellucida-like domains 1
chr12	41635013	41635317	305	*	Peak_83488	44	Promoter (1-2kb)		360816	NM_001108336	-1677	ENSRNOG00000001391	Sdsl	serine dehydratase-like
chr10	13410411	13410602	192	*	Peak_83528	44	Promoter (<=1kb)		287108	NM_182949	-297	ENSRNOG00000005336	Prss27	serine protease 27
chr7	27021842	27021981	140	*	Peak_83597	44	Promoter (1-2kb)		58819	NM_001351984	1908	ENSRNOG00000009088	Txnrd1	thioredoxin reductase 1
chr6	128893553	128893819	267	*	Peak_83658	44	Promoter (<=1kb)		690575	NM_001109601	942	ENSRNOG00000025233	Tcl1a	T-cell leukemia/lymphoma 1A
chr1	100230607	100230982	376	*	Peak_83671	44	Promoter (<=1kb)		308569	NM_001107510	478	ENSRNOG00000021659	Acp4	acid phosphatase 4
chr1	221426150	221426301	152	*	Peak_83746	44	Promoter (1-2kb)		309177	NM_001107574	1767	ENSRNOG00000021794	Znhit2	zinc finger, HIT-type containing 2
chr14	14850973	14851159	187	*	Peak_83793	44	Promoter (1-2kb)		289486	NM_001191595	1857	ENSRNOG00000002053	Fras1	Fraser extracellular matrix complex subunit 1
chr14	84977699	84977952	254	*	Peak_83803	44	Promoter (<=1kb)		360970	NM_001007730	284	ENSRNOG00000057703	Cabp7	calcium binding protein 7
chr14	85400153	85400292	140	*	Peak_83804	44	Promoter (1-2kb)		685462	NM_001109467	-1621	ENSRNOG00000033575	Emid1	EMI domain containing 1
chr2	191296290	191296435	146	*	Peak_83881	44	Promoter (1-2kb)		499657	NM_001109187	-1916	ENSRNOG00000043325	S100a7l2	S100 calcium binding protein A7 like 2
chr4	3961555	3961877	323	*	Peak_83949	44	Promoter (1-2kb)		311944	NM_001107844	1915	ENSRNOG00000007131	Paxip1	PAX interacting protein 1
chr4	7230547	7230686	140	*	Peak_83950	44	Promoter (1-2kb)		362300	NM_001108616	-1872	ENSRNOG00000012764	Agap3	ArfGAP with GTPase domain, ankyrin repeat and PH domain 3
chr5	168006676	168006825	150	*	Peak_83974	44	Promoter (1-2kb)		117287	NM_001277253	-1952	ENSRNOG00000018289	Park7	Parkinsonism associated deglycase
chr7	117438878	117439116	239	*	Peak_84007	44	Promoter (1-2kb)		315095	NM_001014086	1226	ENSRNOG00000013753	Tssk5	testis-specific serine kinase 5
chr7	34327491	34327630	140	*	Peak_84025	44	Promoter (1-2kb)		29301	NM_017159	1404	ENSRNOG00000004502	Hal	histidine ammonia lyase
chr8	130539037	130539184	148	*	Peak_84036	44	Promoter (1-2kb)		140473	NM_078621	-1562	ENSRNOG00000019472	Ackr2	atypical chemokine receptor 2
chr8	22972603	22972837	235	*	Peak_84039	44	Promoter (1-2kb)		24336	NM_017002	1484	ENSRNOG00000012619	Epor	erythropoietin receptor
chr9	42881761	42881988	228	*	Peak_84066	44	Promoter (1-2kb)		316327	NM_001034934	1544	ENSRNOG00000015382	Arid5a	AT-rich interaction domain 5A
chr9	9722381	9722791	411	*	Peak_84080	44	Promoter (1-2kb)		24232	NM_016994	1244	ENSRNOG00000046834	C3	complement C3
chr17	12762124	12762413	290	*	Peak_84103	44	Promoter (<=1kb)		291006	NM_001169578	-339	ENSRNOG00000032328	Diras2	DIRAS family GTPase 2
chr6	27188110	27188249	140	*	Peak_84139	44	Promoter (1-2kb)		29553	NM_033376	1960	ENSRNOG00000009790	Kcnk3	potassium two pore domain channel subfamily K member 3
chr3	2854081	2854236	156	*	Peak_84218	44	Promoter (<=1kb)		83517	NM_031348	-874	ENSRNOG00000017063	Fcna	ficolin A
chr10	82377270	82377556	287	*	Peak_84316	44	Promoter (1-2kb)		287635	NM_001105831	1698	ENSRNOG00000003724	Mrpl27	mitochondrial ribosomal protein L27
chr4	6331538	6331697	160	*	Peak_84344	44	Promoter (<=1kb)		311952	NM_199393	-773	ENSRNOG00000008117	Galnt11	polypeptide N-acetylgalactosaminyltransferase 11
chr7	117603277	117603464	188	*	Peak_84375	44	Promoter (1-2kb)		362941	NM_001005563	1490	ENSRNOG00000025497	Fbxl6	F-box and leucine-rich repeat protein 6
chr7	125288610	125288847	238	*	Peak_84386	44	Promoter (<=1kb)		689069	NM_001130583	529	ENSRNOG00000052064	Parvg	parvin, gamma
chr1	22558515	22558654	140	*	Peak_84392	44	Promoter (1-2kb)		294122	NM_175583	1176	ENSRNOG00000029877	Taar4	trace amine-associated receptor 4
chr14	83743838	83743977	140	*	Peak_84398	44	Promoter (1-2kb)		171088	NM_133562	-1869	ENSRNOG00000019361	Inpp5j	inositol polyphosphate-5-phosphatase J
chr13	108461587	108461726	140	*	Peak_84517	44	Promoter (1-2kb)		498308	NM_001047927	-1225	ENSRNOG00000032812		Da2-20
chr15	35151710	35151968	259	*	Peak_84581	44	Promoter (1-2kb)		691668	NM_001191116	1836	ENSRNOG00000029860	Gzmn	granzyme N
chr16	75345592	75346272	681	*	Peak_84622	44	Promoter (<=1kb)		290856	NM_001013053	0	ENSRNOG00000030524	Defa24	defensin alpha 24
chr16	75599634	75599963	330	*	Peak_84623	44	Promoter (<=1kb)		641624	NM_001037549	-151	ENSRNOG00000038126	Defb5	defensin beta 5
chr1	75693426	75693565	140	*	Peak_84642	44	Promoter (<=1kb)		365194	NM_001108907	194	ENSRNOG00000014787	Cabp5	calcium binding protein 5
chr1	83513142	83514023	882	*	Peak_84653	44	Promoter (1-2kb)		29295	NM_017156	1975	ENSRNOG00000031529	Cyp2b12	cytochrome P450, family 2, subfamily b, polypeptide 12
chr2	44405871	44406281	411	*	Peak_84736	44	Promoter (1-2kb)		688622	NM_001257278	-1829	ENSRNOG00000042080	Il31ra	interleukin 31 receptor A
chr4	70936102	70936290	189	*	Peak_84843	44	Promoter (1-2kb)		114246	NM_053686	-1814	ENSRNOG00000014714	Trpv6	transient receptor potential cation channel, subfamily V, member 6
chr7	94753796	94753935	140	*	Peak_84937	44	Promoter (1-2kb)		170844	NM_133319	1989	ENSRNOG00000034022	Taf2	TATA-box binding protein associated factor 2
chrX	10773247	10773393	147	*	Peak_85009	44	Promoter (<=1kb)		317341	NM_001135997	-614	ENSRNOG00000023261	Ube2q2l	ubiquitin-conjugating enzyme E2Q family member 2-like
chrX	60854202	60854428	227	*	Peak_85029	44	Promoter (1-2kb)		302442	NM_001106946	-1619	ENSRNOG00000003110	Mageb5	MAGE family member B5
chr5	146070884	146071135	252	*	Peak_85076	44	Promoter (1-2kb)		682102	NM_001134732	-1261	ENSRNOG00000048129		hypothetical protein LOC682102
chr10	34278943	34279082	140	*	Peak_85092	44	Promoter (<=1kb)		246208	NM_172019	950	ENSRNOG00000002470	Ifi47	interferon gamma inducible protein 47
chr10	87952004	87952143	140	*	Peak_85101	44	Promoter (1-2kb)		303528	NM_001008758	1912	ENSRNOG00000051302	Krt34	keratin 34
chr1	64181981	64182222	242	*	Peak_85171	44	Promoter (<=1kb)		292537	NM_001184973	-200	ENSRNOG00000055716	Oscar	osteoclast associated Ig-like receptor
chr20	19716396	19716653	258	*	Peak_85219	44	Promoter (1-2kb)		100911740	NM_001304741	1995	NA	Mrln	myoregulin
chr5	138698615	138698855	241	*	Peak_85281	44	Promoter (<=1kb)		64055	NM_022284	-974	ENSRNOG00000008979	Guca2b	guanylate cyclase activator 2B
chr7	102296466	102296605	140	*	Peak_85321	44	Promoter (1-2kb)		140656	NM_022258	1917	ENSRNOG00000004692	A1bg	alpha-1-B glycoprotein
chr9	9763436	9763593	158	*	Peak_85370	44	Promoter (1-2kb)		301133	NM_001191803	1900	ENSRNOG00000047730	Tnfsf14	TNF superfamily member 14
chrX	156889512	156889768	257	*	Peak_85373	44	Promoter (1-2kb)		25108	NM_019136	1270	ENSRNOG00000059862	Avpr2	arginine vasopressin receptor 2
chr1	89271683	89271885	203	*	Peak_85383	44	Promoter (1-2kb)		292794	NM_001005877	-1753	ENSRNOG00000021021	Ffar2	free fatty acid receptor 2
chr19	37675630	37675791	162	*	Peak_85431	43	Promoter (<=1kb)		498943	NM_001109129	464	ENSRNOG00000017867	RGD1561415	RGD1561415
chr6	25507582	25507970	389	*	Peak_85486	43	Promoter (<=1kb)		192259	NM_138898	-474	ENSRNOG00000026037	Plb1	phospholipase B1
chr8	55194766	55194905	140	*	Peak_85510	43	Promoter (<=1kb)		500995	NM_001134636	-74	ENSRNOG00000030962	RGD1564937	similar to RIKEN cDNA 1110032A03
chr6	133732876	133733081	206	*	Peak_85524	43	Promoter (<=1kb)		100313979	NR_031785	-159	ENSRNOG00000036267	Mir341	microRNA 341
chr1	170429020	170429229	210	*	Peak_85531	43	Promoter (1-2kb)		58917	NM_053318	1837	ENSRNOG00000018257	Hpx	hemopexin
chr15	4475233	4475463	231	*	Peak_85585	43	Promoter (<=1kb)		688996	NM_001109520	182	ENSRNOG00000006422	Kcnk16	potassium two pore domain channel subfamily K member 16
chr7	144911692	144911921	230	*	Peak_85596	43	Promoter (<=1kb)		100313977	NR_031782	-117	ENSRNOG00000035525	Mir148b	microRNA 148b
chr1	89046432	89046627	196	*	Peak_85601	43	Promoter (1-2kb)		688845	NM_001109517	-1006	ENSRNOG00000042465	Zbtb32	zinc finger and BTB domain containing 32
chr2	196334795	196335019	225	*	Peak_85602	43	Promoter (<=1kb)		29744	NM_017308	164	ENSRNOG00000021101	Sema6c	semaphorin 6C
chr11	70498450	70498608	159	*	Peak_85660	43	Promoter (<=1kb)		266733	NM_153625	-13	ENSRNOG00000001792	Slc12a8	solute carrier family 12, member 8
chr11	86811519	86811759	241	*	Peak_85662	43	Promoter (<=1kb)		100314243	NR_031903	-943	ENSRNOG00000035585	Mir185	microRNA 185
chr14	77382091	77382242	152	*	Peak_85669	43	Promoter (1-2kb)		25247	NM_024128	1827	ENSRNOG00000005700	Nsg1	neuronal vesicle trafficking associated 1
chr16	19974613	19975031	419	*	Peak_85671	43	Promoter (<=1kb)		290635	NM_199375	961	ENSRNOG00000017949	Mvb12a	multivesicular body subunit 12A
chr5	157201239	157201404	166	*	Peak_85693	43	Promoter (1-2kb)		690388	NM_001109587	-1798	ENSRNOG00000016798	Pla2g2f	phospholipase A2, group IIF
chr1	112812321	112812474	154	*	Peak_85754	43	Promoter (<=1kb)		79211	NM_024370	-367	ENSRNOG00000014862	Gabrg3	gamma-aminobutyric acid type A receptor gamma 3 subunit
chr12	38802966	38803127	162	*	Peak_85778	43	Promoter (1-2kb)		161475	NM_130430	1991	ENSRNOG00000001339	Psmd9	proteasome 26S subunit, non-ATPase 9
chr3	110567680	110567968	289	*	Peak_85834	43	Promoter (1-2kb)		499867	NM_001305384	-1714	NA	Phgr1	proline, histidine and glycine rich 1
chr8	41445511	41445854	344	*	Peak_85881	43	Promoter (<=1kb)		171573	NM_138537	0	ENSRNOG00000008563		spleen protein 1 precursor
chr2	205159173	205159312	140	*	Peak_85976	43	Promoter (1-2kb)		64521	NM_022589	-1098	ENSRNOG00000023338	Tspan2	tetraspanin 2
chr3	3324383	3324684	302	*	Peak_85979	43	Promoter (1-2kb)		60444	NM_021853	-1086	ENSRNOG00000017283	Kcnt1	potassium sodium-activated channel subfamily T member 1
chr7	2456205	2456443	239	*	Peak_85987	43	Promoter (1-2kb)		288770	NM_001198562	-1807	ENSRNOG00000002632	Naca	nascent polypeptide associated complex subunit alpha
chr1	101177932	101178151	220	*	Peak_85994	43	Promoter (<=1kb)		499149	NM_001109144	0	ENSRNOG00000020681	Pth2	parathyroid hormone 2
chr1	219001714	219001853	140	*	Peak_86007	43	Promoter (<=1kb)		361688	NM_001108512	870	ENSRNOG00000016790	Kmt5b	lysine methyltransferase 5B
chr13	94355914	94356109	196	*	Peak_86016	43	Promoter (<=1kb)		289270	NM_001191674	-695	ENSRNOG00000003997	Pld5	phospholipase D family, member 5
chr1	64329875	64330095	221	*	Peak_86025	43	Promoter (<=1kb)		100314272	NR_032758	544	ENSRNOG00000054831	Mir935	microRNA 935
chr16	75146291	75146474	184	*	Peak_86027	43	Promoter (<=1kb)		652998	NM_001037852	870	ENSRNOG00000031111	Spag11b	sperm associated antigen 11b
chr2	61756015	61756207	193	*	Peak_86043	43	Promoter (1-2kb)		499542	NM_001047943	1710	ENSRNOG00000032427		LRRGT00178
chr5	159946435	159946574	140	*	Peak_86058	43	Promoter (<=1kb)		79425	NM_053327	0	ENSRNOG00000052368	Clcnka	chloride voltage-gated channel Ka
chr7	130405895	130406034	140	*	Peak_86070	43	Promoter (1-2kb)		25756	NM_013200	-1633	ENSRNOG00000010438	Cpt1b	carnitine palmitoyltransferase 1B
chr9	82214490	82214784	295	*	Peak_86078	43	Promoter (<=1kb)		84399	NM_053384	-50	ENSRNOG00000018059	Ihh	Indian hedgehog signaling molecule
chr3	171168732	171168879	148	*	Peak_86163	43	Promoter (<=1kb)		100360757	NM_001322486	-887	ENSRNOG00000028661	Ctcfl	CCCTC-binding factor like
chr4	7145474	7145789	316	*	Peak_86173	43	Promoter (<=1kb)		499971	NM_001024317	800	ENSRNOG00000011092	Iqca1l	IQ motif containing with AAA domain 1 like
chr6	132608069	132608208	140	*	Peak_86184	43	Promoter (<=1kb)		314438	NM_001017457	392	ENSRNOG00000011716	Degs2	delta(4)-desaturase, sphingolipid 2
chr7	119440910	119441158	249	*	Peak_86188	43	Promoter (<=1kb)		25269	NM_022499	329	ENSRNOG00000006471	Pvalb	parvalbumin
chr9	49479811	49480146	336	*	Peak_86202	43	Promoter (<=1kb)		192109	NM_138837	871	ENSRNOG00000038909	Pou3f3	POU class 3 homeobox 3
chr7	115961808	115962177	370	*	Peak_86211	43	Promoter (<=1kb)		300016	NM_001130544	894	ENSRNOG00000005944	Slurp1	secreted Ly6/Plaur domain containing 1
chr6	99388624	99388774	151	*	Peak_86303	43	Promoter (<=1kb)		314245	NM_199496	258	ENSRNOG00000006441	Zbtb25	zinc finger and BTB domain containing 25
chr10	21994293	21994432	140	*	Peak_86329	43	Promoter (1-2kb)		117242	NM_020088	1260	ENSRNOG00000027341	Tenm2	teneurin transmembrane protein 2
chrX	123980722	123980861	140	*	Peak_86381	43	Promoter (<=1kb)		503423	NM_001025776	-365	ENSRNOG00000031534	Rhox8	reproductive homeobox 8
chr7	143140803	143141092	290	*	Peak_86405	43	Promoter (<=1kb)		407759	NM_001008813	497	ENSRNOG00000030814	Kb23	type II keratin 23
chr2	30685627	30685796	170	*	Peak_86467	43	Promoter (<=1kb)		499518	NM_001134761	-49	ENSRNOG00000027410	Ccdc125	coiled-coil domain containing 125
chr6	128075146	128075404	259	*	Peak_86473	43	Promoter (1-2kb)		24795	NM_031531	1802	ENSRNOG00000010478	Serpina3n	serine (or cysteine) peptidase inhibitor, clade A, member 3N
chr1	216971461	216971668	208	*	Peak_86487	43	Promoter (<=1kb)		404660	NM_001002288	-278	ENSRNOG00000054917	Mrgpre	MAS related GPR family member E
chr3	161176315	161176495	181	*	Peak_86605	43	Promoter (1-2kb)		408232	NM_001008881	-1622	ENSRNOG00000014807	Spint5p	serine peptidase inhibitor, Kunitz type 5
chr6	128116235	128116407	173	*	Peak_86610	43	Promoter (1-2kb)		690435	NM_001047975	1172	ENSRNOG00000029253		hypothetical protein LOC690435
chr1	218025304	218025514	211	*	Peak_86636	43	Promoter (<=1kb)		116499	NM_053809	-296	ENSRNOG00000020890	Fgf4	fibroblast growth factor 4
chr2	195720758	195721130	373	*	Peak_86641	43	Promoter (1-2kb)		499669	NM_001109190	1984	ENSRNOG00000020875	Celf3	CUGBP, Elav-like family member 3
chr6	134627659	134627900	242	*	Peak_86669	43	Promoter (<=1kb)		29475	NM_017210	381	ENSRNOG00000052017	Dio3	iodothyronine deiodinase 3
chr18	52560993	52561132	140	*	Peak_86930	42	Promoter (1-2kb)		100910189	NR_131081	-1170	NA		uncharacterized LOC100910189
chr2	105223385	105223674	290	*	Peak_86954	42	Promoter (<=1kb)		81638	NM_031009	621	ENSRNOG00000010640	Agtr1b	angiotensin II receptor, type 1b
chr6	138430552	138430829	278	*	Peak_87061	42	Promoter (1-2kb)		192271	NM_138906	-1721	ENSRNOG00000037524	Adam6a	a disintegrin and metallopeptidase domain 6A
chr8	46287021	46287290	270	*	Peak_87098	42	Promoter (<=1kb)		300652	NM_053519	0	NA	Sorl1	sortilin related receptor 1
chr9	88963356	88963674	319	*	Peak_87116	42	Promoter (<=1kb)		363267	NM_001025025	-856	ENSRNOG00000016247	Daw1	dynein assembly factor with WD repeats 1
chr10	90050098	90050237	140	*	Peak_87132	42	Promoter (<=1kb)		287730	NM_001034080	-986	ENSRNOG00000020877	Pyy	peptide YY (mapped)
chr3	3474518	3474765	248	*	Peak_87142	42	Promoter (1-2kb)		362087	NM_001007742	1450	ENSRNOG00000017983	Ubac1	UBA domain containing 1
chr5	165916238	165916521	284	*	Peak_87146	42	Promoter (1-2kb)		64460	NM_172063	1924	ENSRNOG00000013498	Pex14	peroxisomal biogenesis factor 14
chr7	11511897	11512238	342	*	Peak_87148	42	Promoter (1-2kb)		64517	NM_172075	1251	ENSRNOG00000019924	Thop1	thimet oligopeptidase 1
chr5	126081460	126081731	272	*	Peak_87160	42	Promoter (<=1kb)		192675	NM_138979	-813	ENSRNOG00000006543	Bsnd	barttin CLCNK type accessory beta subunit
chr10	85707923	85708062	140	*	Peak_87165	42	Promoter (1-2kb)		360613	NM_001108295	1506	ENSRNOG00000004091	Cwc25	CWC25 spliceosome-associated protein homolog
chr1	89578210	89578376	167	*	Peak_87257	42	Promoter (<=1kb)		361550	NM_001014160	0	ENSRNOG00000021106	Gramd1a	GRAM domain containing 1A
chr14	107750036	107750237	202	*	Peak_87265	42	Promoter (<=1kb)		498425	NM_001017504	0	ENSRNOG00000009639	Zrsr1	zinc finger (CCCH type), RNA binding motif and serine/arginine rich 1
chr9	82155608	82155771	164	*	Peak_87279	42	Promoter (1-2kb)		286925	NM_173140	-1342	ENSRNOG00000017996	Cryba2	crystallin, beta A2
chr10	43600645	43600822	178	*	Peak_87303	42	Promoter (<=1kb)		287302	NM_001105781	-964	ENSRNOG00000027039	Mrpl22	mitochondrial ribosomal protein L22
chr10	65772833	65772992	160	*	Peak_87319	42	Promoter (<=1kb)		58922	NM_023951	390	ENSRNOG00000009979	Sebox	SEBOX homeobox
chr10	86342739	86342955	217	*	Peak_87327	42	Promoter (1-2kb)		24661	NM_031526	1846	ENSRNOG00000046057	Pnmt	phenylethanolamine-N-methyltransferase
chr1	103380064	103380227	164	*	Peak_87343	42	Promoter (<=1kb)		404646	NM_001002286	69	ENSRNOG00000014242	Mrgprc	MAS-related G-protein coupled receptor, member C
chr11	24294635	24294808	174	*	Peak_87347	42	Promoter (<=1kb)		363735	NM_001108841	609	ENSRNOG00000053205	Gabpa	GA binding protein transcription factor subunit alpha
chr1	189940979	189941132	154	*	Peak_87393	42	Promoter (<=1kb)		687561	NM_001127650	675	ENSRNOG00000046181	Anks4b	ankyrin repeat and sterile alpha motif domain containing 4B
chr1	227648863	227649034	172	*	Peak_87425	42	Promoter (<=1kb)		293746	NM_001106339	-591	ENSRNOG00000020997	Ms4a4c	membrane-spanning 4-domains, subfamily A, member 4C
chr13	52666167	52666307	141	*	Peak_87511	42	Promoter (1-2kb)		24837	NM_012676	-1662	ENSRNOG00000033734	Tnnt2	troponin T2, cardiac type
chr13	89660002	89660198	197	*	Peak_87526	42	Promoter (<=1kb)		688466	NM_001127638	952	ENSRNOG00000038347	Usp21	ubiquitin specific peptidase 21
chr14	86046442	86046610	169	*	Peak_87567	42	Promoter (<=1kb)		24959	NM_017328	506	ENSRNOG00000013532	Pgam2	phosphoglycerate mutase 2
chr15	27982877	27983016	140	*	Peak_87588	42	Promoter (1-2kb)		364302	NM_001012209	-1214	ENSRNOG00000042612	Rnase12	ribonuclease A family member 12
chr15	5642586	5642772	187	*	Peak_87600	42	Promoter (<=1kb)		364261	NM_001009976	-549	NA	Spetex-2A	Spetex-2A protein
chr15	90365031	90365210	180	*	Peak_87605	42	Promoter (<=1kb)		290458	NM_001106056	426	ENSRNOG00000024509	Trim52	tripartite motif-containing 52
chr16	73825466	73825659	194	*	Peak_87628	42	Promoter (1-2kb)		306570	NM_001107322	1829	ENSRNOG00000018241	Ank1	ankyrin 1
chr1	82610418	82610752	335	*	Peak_87672	42	Promoter (<=1kb)		308445	NM_001107495	-68	ENSRNOG00000020743	Cyp2s1	cytochrome P450, family 2, subfamily s, polypeptide 1
chr18	73872987	73873142	156	*	Peak_87689	42	Promoter (<=1kb)		307251	NM_001164505	102	ENSRNOG00000048824	Rnf165	ring finger protein 165
chr1	98569166	98569390	225	*	Peak_87734	42	Promoter (1-2kb)		292843	NM_001106249	1336	ENSRNOG00000021474	Siglec5	sialic acid binding Ig-like lectin 5
chr20	9950179	9950621	443	*	Peak_87764	42	Promoter (1-2kb)		309666	NM_001107620	1469	ENSRNOG00000001167	Ubash3a	ubiquitin associated and SH3 domain containing, A
chr3	10367292	10367732	441	*	Peak_87834	42	Promoter (1-2kb)		25698	NM_013157	1394	ENSRNOG00000008837	Ass1	argininosuccinate synthase 1
chr3	83336738	83336881	144	*	Peak_87909	42	Promoter (<=1kb)		362170	NM_001127379	-778	ENSRNOG00000009689	Api5	apoptosis inhibitor 5
chr4	64830004	64830155	152	*	Peak_87959	42	Promoter (1-2kb)		688705	NM_198782	1318	ENSRNOG00000026705	Dgki	diacylglycerol kinase, iota
chr5	149077955	149078114	160	*	Peak_87989	42	Promoter (<=1kb)		297894	NM_001006979	543	ENSRNOG00000010932	Matn1	matrilin 1
chr5	151171354	151171493	140	*	Peak_87991	42	Promoter (<=1kb)		79113	NM_024145	-713	ENSRNOG00000009912	Fgr	FGR proto-oncogene, Src family tyrosine kinase
chr5	151459060	151459199	140	*	Peak_87992	42	Promoter (<=1kb)		297872	NM_001025651	-23	ENSRNOG00000008600	Sytl1	synaptotagmin-like 1
chr5	57238636	57238906	271	*	Peak_88031	42	Promoter (<=1kb)		408233	NM_001008871	-180	ENSRNOG00000008252	Spink4	serine peptidase inhibitor, Kazal type 4
chr6	108416029	108416305	277	*	Peak_88051	42	Promoter (<=1kb)		685882	NM_001109485	-936	ENSRNOG00000027645	Syndig1l	synapse differentiation inducing 1-like
chr7	105593136	105593302	167	*	Peak_88104	42	Promoter (<=1kb)		29241	NM_017142	-332	ENSRNOG00000004890	Adcy8	adenylate cyclase 8
chr7	71005814	71006157	344	*	Peak_88155	42	Promoter (1-2kb)		299509	NM_019324	1397	ENSRNOG00000004177	Myo1a	myosin IA
chr9	100285456	100285766	311	*	Peak_88229	42	Promoter (<=1kb)		24792	NM_001270659	-38	ENSRNOG00000023856	Agxt	alanine--glyoxylate and serine--pyruvate aminotransferase
chr9	14722897	14723036	140	*	Peak_88245	42	Promoter (1-2kb)		367215	NM_001191581	1057	ENSRNOG00000013748	Trem3	triggering receptor expressed on myeloid cells 3
chr9	84203172	84203459	288	*	Peak_88257	42	Promoter (<=1kb)		301543	NM_001191811	78	ENSRNOG00000037695	Sgpp2	sphingosine-1-phosphate phosphatase 2
chrX	154723139	154723316	178	*	Peak_88274	42	Promoter (<=1kb)		24948	NM_052804	-825	ENSRNOG00000057464	Fmr1	fragile X mental retardation 1
chrX	72685558	72685836	279	*	Peak_88289	42	Promoter (1-2kb)		363483	NM_001014222	1243	ENSRNOG00000037923	Dmrtc1c1	DMRT-like family C1c1
chr1	215744840	215745046	207	*	Peak_88327	42	Promoter (1-2kb)		100314133	NR_032754	1018	ENSRNOG00000040350	Mir675	microRNA 675
chr10	40302465	40302604	140	*	Peak_88343	42	Promoter (<=1kb)		363599	NM_001108826	468	ENSRNOG00000010370	Tnip1	TNFAIP3 interacting protein 1
chr18	71702053	71702192	140	*	Peak_88359	42	Promoter (<=1kb)		364900	NM_001108891	-630	ENSRNOG00000018342	Ctif	cap binding complex dependent translation initiation factor
chr3	12944029	12944217	189	*	Peak_88366	42	Promoter (<=1kb)		362118	NM_001271232	325	ENSRNOG00000017172	Mvb12b	multivesicular body subunit 12B
chr8	50560283	50560438	156	*	Peak_88376	42	Promoter (1-2kb)		140638	NM_080576	1050	ENSRNOG00000018436	Apoa5	apolipoprotein A5
chr14	3847530	3847960	431	*	Peak_88391	42	Promoter (<=1kb)		360908	NM_001108352	-639	ENSRNOG00000002105	Cdc7	cell division cycle 7
chr4	4690799	4690939	141	*	Peak_88403	42	Promoter (<=1kb)		29272	NM_022850	-237	ENSRNOG00000030547	Dpp6	dipeptidyl peptidase like 6
chr10	5532072	5532211	140	*	Peak_88588	42	Promoter (1-2kb)		497860	NM_001195471	1484	ENSRNOG00000032300	Rpl39l	ribosomal protein L39-like
chr1	122373164	122373303	140	*	Peak_88905	42	Promoter (<=1kb)		100526627	NR_037352	65	ENSRNOG00000046685	Mir344a-2	microRNA 344a-2
chr1	141656263	141656404	142	*	Peak_89040	42	Promoter (<=1kb)		683402	NM_001115039	-846	ENSRNOG00000043141	Ap3s2	adaptor related protein complex 3 subunit sigma 2
chr11	80319577	80319751	175	*	Peak_89490	42	Promoter (<=1kb)		303835	NM_001107083	400	ENSRNOG00000022160	Rtp2	receptor (chemosensory) transporter protein 2
chr11	81661164	81661455	292	*	Peak_89508	42	Promoter (<=1kb)		83928	NM_001309522	-692	ENSRNOG00000001806	Fetub	fetuin B
chr11	84973028	84973175	148	*	Peak_89520	42	Promoter (<=1kb)		303801	NM_001012015	854	ENSRNOG00000022792	Lamp3	lysosomal-associated membrane protein 3
chr1	190371885	190372030	146	*	Peak_89602	42	Promoter (1-2kb)		309041	NM_001009688	-1370	NA	Thumpd1	THUMP domain containing 1
chr1	212696046	212696245	200	*	Peak_89689	42	Promoter (<=1kb)		293591	NM_001106312	311	ENSRNOG00000018978	Scart1	scavenger receptor family member expressed on T-cells 1
chr12	2347044	2347525	482	*	Peak_89746	42	Promoter (<=1kb)		288375	NM_001105904	18	ENSRNOG00000040128	Cd209a	CD209a antigen
chr1	22529249	22529427	179	*	Peak_89758	42	Promoter (<=1kb)		294125	NM_175585	590	ENSRNOG00000016095	Taar7a	trace amine-associated receptor 7a
chr1	227151370	227151595	226	*	Peak_89765	42	Promoter (1-2kb)		361733	NM_001108519	-1622	ENSRNOG00000020939	Ms4a8	membrane spanning 4-domains A8
chr1	272798555	272798708	154	*	Peak_90045	42	Promoter (1-2kb)		24505	NM_019129	-1076	ENSRNOG00000012052	Ins1	insulin 1
chr14	15723726	15723865	140	*	Peak_90874	42	Promoter (<=1kb)		501899	NM_001109329	759	ENSRNOG00000048835	RGD1561226	similar to DNA segment, Chr 5, ERATO Doi 577, expressed
chr14	23404333	23404472	140	*	Peak_90921	42	Promoter (1-2kb)		408213	NM_001003979	-1245	ENSRNOG00000033910	Tmprss11c	transmembrane protease, serine 11C
chr14	39963420	39963645	226	*	Peak_91025	42	Promoter (<=1kb)		140674	NM_080586	-943	ENSRNOG00000002360	Gabrg1	gamma-aminobutyric acid type A receptor gamma 1 subunit
chr15	35166191	35166649	459	*	Peak_91496	42	Promoter (<=1kb)		691670	NM_001109646	0	ENSRNOG00000049919		similar to natural killer cell protease 7
chr15	49465611	49466013	403	*	Peak_91532	42	Promoter (1-2kb)		29641	NM_020301	1161	ENSRNOG00000014054	Adam7	ADAM metallopeptidase domain 7
chr15	50424490	50424730	241	*	Peak_91546	42	Promoter (1-2kb)		290344	NM_181693	1170	ENSRNOG00000014518	Adam28	ADAM metallopeptidase domain 28
chr15	61730350	61730550	201	*	Peak_91600	42	Promoter (1-2kb)		306073	NM_001012045	-1024	ENSRNOG00000011657	Kbtbd6	kelch repeat and BTB domain containing 6
chr15	63861774	63861913	140	*	Peak_91621	42	Promoter (<=1kb)		104797222	NR_128666	635	NA	Mir1297	microRNA 1297
chr1	66004615	66004754	140	*	Peak_92225	42	Promoter (<=1kb)		292615	NM_001099473	266	ENSRNOG00000050831	Vom2r35	vomeronasal 2 receptor, 35
chr16	72085387	72085526	140	*	Peak_92311	42	Promoter (1-2kb)		57021	NM_020302	-1352	ENSRNOG00000017554	Adam3a	ADAM metallopeptidase domain 3A
chr16	75703561	75703700	140	*	Peak_92330	42	Promoter (1-2kb)		641637	NM_001037511	1214	ENSRNOG00000033538	Defb40	defensin beta 40
chr16	85148318	85148662	345	*	Peak_92361	42	Promoter (<=1kb)		367391	NM_001109011	-635	ENSRNOG00000049303	Marco	macrophage receptor with collagenous structure
chr17	3280366	3280505	140	*	Peak_92500	42	Promoter (<=1kb)		290970	NM_001106099	55	ENSRNOG00000033540	Cts7	cathepsin 7
chr17	39412013	39412163	151	*	Peak_92531	42	Promoter (<=1kb)		286889	NM_173110	285	ENSRNOG00000016871	Prl8a5	prolactin family 8, subfamily a, member 5
chr17	4168751	4168928	178	*	Peak_92547	42	Promoter (<=1kb)		498690	NM_001109115	-910	ENSRNOG00000039971	Ctla2a	cytotoxic T lymphocyte-associated protein 2 alpha
chr17	4212727	4212868	142	*	Peak_92549	42	Promoter (<=1kb)		286916	NM_173132	-22	ENSRNOG00000018028	Testin	testin gene
chr1	79181116	79181344	229	*	Peak_92824	42	Promoter (<=1kb)		59313	NM_021677	-511	ENSRNOG00000027288	Psgb1	pregnancy-specific beta 1-glycoprotein
chr1	79474001	79474381	381	*	Peak_92832	42	Promoter (<=1kb)		361516	NM_001108474	-428	ENSRNOG00000042158	Igfl3	IGF-like family member 3
chr1	79631034	79631173	140	*	Peak_92842	42	Promoter (<=1kb)		292671	NM_001011931	-648	ENSRNOG00000017699	Mill1	MHC I like leukocyte 1
chr1	79708914	79709065	152	*	Peak_92843	42	Promoter (<=1kb)		102557319	NM_001329892	-107	ENSRNOG00000038101		carcinoembryonic antigen-related cell adhesion molecule 3-like
chr18	30415210	30415357	148	*	Peak_92941	42	Promoter (<=1kb)		291653	NM_001014780	-681	ENSRNOG00000054953	Pcdhb6	protocadherin beta 6
chr1	83651052	83651482	431	*	Peak_92974	42	Promoter (1-2kb)		24299	NM_012542	-1766	ENSRNOG00000020817	Cyp2a3	cytochrome P450, family 2, subfamily a, polypeptide 3
chr18	47294944	47295195	252	*	Peak_93049	42	Promoter (<=1kb)		291470	NM_001106136	652	ENSRNOG00000014988	Ftmt	ferritin mitochondrial
chr20	1337396	1337844	449	*	Peak_93443	42	Promoter (1-2kb)		24988	NM_001001717	1644	ENSRNOG00000049590	RT1-M2	RT1 class Ib, locus M2
chr2	105048505	105048840	336	*	Peak_93675	42	Promoter (<=1kb)		54242	NM_019300	-516	ENSRNOG00000011181	Cpa3	carboxypeptidase A3
chr2	173540161	173540337	177	*	Peak_94146	42	Promoter (1-2kb)		361964	NM_001029922	1947	ENSRNOG00000009792	Zbbx	zinc finger, B-box domain containing
chr2	192990658	192990797	140	*	Peak_94263	42	Promoter (1-2kb)		499663	NM_001109188	1396	ENSRNOG00000023892	Lce1f	late cornified envelope 1F
chr2	193164824	193165198	375	*	Peak_94264	42	Promoter (<=1kb)		686125	NM_001109493	538	ENSRNOG00000042105	Lce1l	late cornified envelope 1L
chr2	200763280	200763521	242	*	Peak_94293	42	Promoter (<=1kb)		682974	NM_001042619	-788	ENSRNOG00000042884	Hsd3b3	hydroxy-delta-5-steroid dehydrogenase, 3 beta- and steroid delta-isomerase 3
chr2	201346832	201347273	442	*	Peak_94297	42	Promoter (<=1kb)		295315	NM_001106451	76	ENSRNOG00000019565	Tbx15	T-box 15
chr2	209535735	209535963	229	*	Peak_94339	42	Promoter (1-2kb)		24251	NM_012523	1135	ENSRNOG00000017874	Cd53	Cd53 molecule
chr2	209539010	209539157	148	*	Peak_94340	42	Promoter (1-2kb)		24251	NM_012523	-1912	ENSRNOG00000017874	Cd53	Cd53 molecule
chr2	247439309	247439452	144	*	Peak_94544	42	Promoter (1-2kb)		310914	NM_001024259	-1890	ENSRNOG00000016289	Bmpr1b	bone morphogenetic protein receptor type 1B
chr2	266139450	266139633	184	*	Peak_94630	42	Promoter (1-2kb)		89826	NM_053562	-1948	ENSRNOG00000009582	Rpe65	retinoid isomerohydrolase RPE65
chr2	96032975	96033560	586	*	Peak_95041	42	Promoter (<=1kb)		100360846	NM_001329883	-258	ENSRNOG00000011827		proteasome subunit beta type 6-like
chr3	1329448	1329741	294	*	Peak_95221	42	Promoter (1-2kb)		296541	NM_001106554	-1485	ENSRNOG00000005722	Il36a	interleukin 36, alpha
chr3	143130697	143130836	140	*	Peak_95264	42	Promoter (1-2kb)		29679	NM_019258	1416	ENSRNOG00000004989	Cst8	cystatin 8
chr3	143899228	143899595	368	*	Peak_95285	42	Promoter (<=1kb)		25030	NM_012718	0	ENSRNOG00000031840	Andpro	androgen regulated protein
chr3	150491545	150491760	216	*	Peak_95316	42	Promoter (<=1kb)		24152	NM_052979	-250	ENSRNOG00000017701	Asip	agouti signaling protein
chr3	160676	160815	140	*	Peak_95337	42	Promoter (1-2kb)		499742	NM_001024308	1923	NA		LRRG00137
chr3	160800101	160800251	151	*	Peak_95339	42	Promoter (1-2kb)		84386	NM_053372	1977	ENSRNOG00000046699	Slpi	secretory leukocyte peptidase inhibitor
chr4	155865489	155865643	155	*	Peak_96043	42	Promoter (1-2kb)		297584	NM_001005880	1869	ENSRNOG00000030012	Clec4a2	C-type lectin domain family 4, member A2
chr4	165785818	165785991	174	*	Peak_96113	42	Promoter (1-2kb)		100310878	NM_001166680	1677	ENSRNOG00000031185	Tas2r106	taste receptor, type 2, member 106
chr4	176506009	176506294	286	*	Peak_96176	42	Promoter (<=1kb)		80900	NM_030838	58	ENSRNOG00000031249	Slco1a5	solute carrier organic anion transporter family, member 1a5
chr4	52146155	52146334	180	*	Peak_96435	42	Promoter (1-2kb)		404783	NM_001100780	-1307	ENSRNOG00000007212	Hyal4	hyaluronidase 4
chr4	86126559	86126838	280	*	Peak_96552	42	Promoter (1-2kb)		500139	NM_001191973	1243	ENSRNOG00000012165	Itprid1	ITPR interacting domain containing 1
chr5	134208622	134208781	160	*	Peak_96829	42	Promoter (<=1kb)		24306	NM_001044770	-759	ENSRNOG00000030154	Cyp4a2	cytochrome P450, family 4, subfamily a, polypeptide 2
chr5	162158740	162159046	307	*	Peak_96864	42	Promoter (1-2kb)		691051	NM_001109617	-1882	ENSRNOG00000027328	Pramef27	PRAME family member 27
chr5	99009826	99009977	152	*	Peak_97449	42	Promoter (<=1kb)		298621	NM_001024986	553	ENSRNOG00000037039	RGD1306186	similar to RIKEN cDNA 4930569K13
chr6	127817879	127818122	244	*	Peak_97572	42	Promoter (1-2kb)		299276	NM_001270982	-1824	ENSRNOG00000009921	Serpina3m	serine (or cysteine) proteinase inhibitor, clade A, member 3M
chr6	128045400	128045539	140	*	Peak_97575	42	Promoter (1-2kb)		299282	NM_182474	-1241	ENSRNOG00000010478		Serine protease inhibitor
chr6	128046669	128046849	181	*	Peak_97576	42	Promoter (<=1kb)		299282	NM_182474	0	ENSRNOG00000010478		Serine protease inhibitor
chr6	86221706	86221852	147	*	Peak_98082	42	Promoter (1-2kb)		500659	NM_001271107	1200	ENSRNOG00000032241	Fscb	fibrous sheath CABYR binding protein
chr7	57678923	57679101	179	*	Peak_98533	42	Promoter (<=1kb)		366894	NM_001108991	694	ENSRNOG00000005278	Trhde	thyrotropin-releasing hormone degrading enzyme
chr8	16346988	16347127	140	*	Peak_98819	42	Promoter (<=1kb)		500948	NM_001047964	418	ENSRNOG00000031660		LRRGT00073
chr8	36844116	36844341	226	*	Peak_98951	42	Promoter (1-2kb)		100361414	NM_001256529	-1746	ENSRNOG00000046243	Pate3	prostate and testis expressed 3
chr8	6750329	6750468	140	*	Peak_99040	42	Promoter (<=1kb)		81765	NM_031101	0	ENSRNOG00000015335	Rpl13	ribosomal protein L13
chr9	118585705	118585844	140	*	Peak_99295	42	Promoter (<=1kb)		65040	NM_022946	-342	ENSRNOG00000016196	Dlgap1	DLG associated protein 1
chr9	4977655	4977855	201	*	Peak_99515	42	Promoter (<=1kb)		65185	NM_031732	992	ENSRNOG00000011269	Sult1c3	sulfotransferase family 1C member 3
chrX	104932275	104932414	140	*	Peak_99802	42	Promoter (<=1kb)		114243	NM_053683	94	ENSRNOG00000048706	Nox1	NADPH oxidase 1
chrX	111325422	111325603	182	*	Peak_99844	42	Promoter (<=1kb)		680581	NM_001109420	-219	ENSRNOG00000057622	Rbm41	RNA binding motif protein 41
chrX	140304317	140304456	140	*	Peak_100046	42	Promoter (<=1kb)		317608	NM_001108258	-631	ENSRNOG00000027658	Gpr101	G protein-coupled receptor 101
chrX	16111912	16112052	141	*	Peak_100193	42	Promoter (1-2kb)		100314102	NR_032267	1642	ENSRNOG00000035652	Mir188	microRNA 188
chrX	19136800	19137032	233	*	Peak_100221	42	Promoter (1-2kb)		117043	NM_053972	-1915	ENSRNOG00000003160	RragB	Ras-related GTP binding B
chrX	40460209	40460366	158	*	Peak_100413	42	Promoter (<=1kb)		25512	NM_013004	162	ENSRNOG00000023440	Phex	phosphate regulating endopeptidase homolog, X-linked
chrX	74967009	74967148	140	*	Peak_100685	42	Promoter (1-2kb)		302396	NM_001313815	1257	ENSRNOG00000021589	Nexmif	neurite extension and migration factor
chrX	917302	917471	170	*	Peak_100826	42	Promoter (1-2kb)		314431	NM_001108058	-1349	ENSRNOG00000045622	Spaca5	sperm acrosome associated 5
chrX	96458983	96459183	201	*	Peak_100877	42	Promoter (1-2kb)		302772	NM_001106966	1038	NA	RGD1562485	similar to RIKEN cDNA 4921511C20 gene
chr14	80973298	80973516	219	*	Peak_100924	42	Promoter (<=1kb)		58947	NM_053320	0	ENSRNOG00000009572	Hgfac	HGF activator
chr2	44504633	44504793	161	*	Peak_100982	42	Promoter (<=1kb)		310090	NM_001077647	-487	ENSRNOG00000026686	Ddx4	DEAD-box helicase 4
chr10	86341065	86341238	174	*	Peak_101027	42	Promoter (<=1kb)		24661	NM_031526	172	ENSRNOG00000046057	Pnmt	phenylethanolamine-N-methyltransferase
chr1	101650362	101650501	140	*	Peak_101029	42	Promoter (1-2kb)		58924	NM_031635	1167	ENSRNOG00000021011	Fut2	fucosyltransferase 2
chr11	71533119	71533411	293	*	Peak_101053	42	Promoter (<=1kb)		303879	NM_001107087	41	ENSRNOG00000001765	Slc51a	solute carrier family 51, alpha subunit
chr11	60100761	60101000	240	*	Peak_101073	42	Promoter (1-2kb)		288118	NM_001105882	-1125	ENSRNOG00000002145	Tmprss7	transmembrane serine protease 7
chr1	191343252	191343497	246	*	Peak_101076	42	Promoter (1-2kb)		293451	NM_181370	-1482	ENSRNOG00000017659	Hs3st2	heparan sulfate-glucosamine 3-sulfotransferase 2
chr3	58082867	58083006	140	*	Peak_101132	42	Promoter (1-2kb)		311748	NM_001107812	-1552	ENSRNOG00000061587	Metap1d	methionyl aminopeptidase type 1D (mitochondrial)
chr7	117585395	117585600	206	*	Peak_101173	42	Promoter (1-2kb)		366951	NM_001130570	1503	ENSRNOG00000025594	Scrt1	scratch family transcriptional repressor 1
chr5	149994579	149994722	144	*	Peak_101176	42	Promoter (1-2kb)		116680	NM_001191575	1612	ENSRNOG00000013515	Ptpru	protein tyrosine phosphatase, receptor type, U
chr1	219531475	219531614	140	*	Peak_101182	42	Promoter (1-2kb)		361699	NM_001108514	1059	ENSRNOG00000028247	Ankrd13d	ankyrin repeat domain 13D
chr14	86794788	86794970	183	*	Peak_101184	42	Promoter (1-2kb)		289785	NM_001134843	1419	ENSRNOG00000059140	Myo1g	myosin IG
chr19	10619344	10619483	140	*	Peak_101187	42	Promoter (1-2kb)		117518	NM_057151	1188	ENSRNOG00000016278	Ccl17	C-C motif chemokine ligand 17
chr5	155258244	155258440	197	*	Peak_101191	42	Promoter (<=1kb)		362634	NM_001008524	0	ENSRNOG00000012804	C1qc	complement C1q C chain
chr1	197771840	197772066	227	*	Peak_101198	42	Promoter (1-2kb)		81511	NM_030853	-1171	ENSRNOG00000017429	Lat	linker for activation of T cells
chr8	114875458	114875597	140	*	Peak_101298	42	Promoter (1-2kb)		104796557	NR_128664	1001	ENSRNOG00000050242	Mirlet7g	microRNA let-7g
chr4	176927530	176927669	140	*	Peak_101352	42	Promoter (<=1kb)		25560	NM_013040	871	ENSRNOG00000036960	Abcc9	ATP binding cassette subfamily C member 9
chr10	88174220	88174374	155	*	Peak_101377	42	Promoter (1-2kb)		450231	NM_001008816	-1310	ENSRNOG00000034087	Krt42	keratin 42
chr2	36246005	36246196	192	*	Peak_101401	42	Promoter (<=1kb)		24473	NM_012585	-432	ENSRNOG00000010254	Htr1a	5-hydroxytryptamine receptor 1A
chr4	179905177	179905316	140	*	Peak_101412	42	Promoter (<=1kb)		500363	NM_001024336	23	ENSRNOG00000032967	Tuba3b	tubulin, alpha 3B
chr1	107384898	107385042	145	*	Peak_101455	42	Promoter (<=1kb)		499158	NM_001195599	215	ENSRNOG00000049297	Ccdc179	coiled-coil domain containing 179
chr1	114260080	114260231	152	*	Peak_101456	42	Promoter (1-2kb)		308666	NM_001107517	1287	ENSRNOG00000011945	Cyfip1	cytoplasmic FMR1 interacting protein 1
chr2	210765889	210766229	341	*	Peak_101587	42	Promoter (<=1kb)		57298	NM_020540	272	ENSRNOG00000019058	Gstm3l	glutathione S-transferase mu 3-like
chr4	85588614	85588762	149	*	Peak_101625	42	Promoter (<=1kb)		25321	NM_012850	0	ENSRNOG00000011808	Ghrhr	growth hormone releasing hormone receptor
chr8	59899068	59899223	156	*	Peak_101697	42	Promoter (1-2kb)		501002	NM_001109294	-1428	ENSRNOG00000015201	Tmem266	transmembrane protein 266
chr7	11264822	11264990	169	*	Peak_101730	42	Promoter (1-2kb)		500790	NM_001081447	1013	ENSRNOG00000039852	Cactin	cactin, spliceosome C complex subunit
chr1	99713281	99713452	172	*	Peak_101740	42	Promoter (1-2kb)		292849	NM_001106252	1173	ENSRNOG00000018742	Klk11	kallikrein related-peptidase 11
chr1	175796076	175796302	227	*	Peak_101808	42	Promoter (<=1kb)		308899	NM_001105210	-36	ENSRNOG00000017767	Mrvi1	murine retrovirus integration site 1 homolog
chr13	36273919	36274116	198	*	Peak_101820	42	Promoter (<=1kb)		170824	NM_133314	30	ENSRNOG00000049471	Steap3	STEAP3 metalloreductase
chr18	30476922	30477107	186	*	Peak_101836	42	Promoter (1-2kb)		680047	NM_001109390	1975	ENSRNOG00000020072	Pcdhb9	protocadherin beta 9
chr20	45815889	45816323	435	*	Peak_101845	42	Promoter (<=1kb)		83683	NM_031806	0	ENSRNOG00000049580	Gpr6	G protein-coupled receptor 6
chr6	28382478	28382861	384	*	Peak_101867	42	Promoter (<=1kb)		24664	NM_139326	-88	ENSRNOG00000012686	Pomc	proopiomelanocortin
chr7	117536545	117536760	216	*	Peak_101869	42	Promoter (1-2kb)		300050	NM_001024250	1582	ENSRNOG00000021773	Bop1	BOP1 ribosomal biogenesis factor
chr14	38157411	38157568	158	*	Peak_101915	42	Promoter (1-2kb)		85259	NM_053497	1640	ENSRNOG00000004778	Cnga1	cyclic nucleotide gated channel alpha 1
chr2	116224734	116224932	199	*	Peak_101936	42	Promoter (<=1kb)		294912	NM_001034129	578	ENSRNOG00000009057	Sec62	SEC62 homolog, preprotein translocation factor
chr2	165804536	165804813	278	*	Peak_101938	42	Promoter (<=1kb)		304807	NM_001007678	-411	ENSRNOG00000004424	Rabif	RAB interacting factor
chr16	14307343	14307541	199	*	Peak_101998	42	Promoter (<=1kb)		246214	NM_139331	539	ENSRNOG00000012790	Lrit1	leucine-rich repeat, Ig-like and transmembrane domains 1
chr2	190074014	190074162	149	*	Peak_102009	42	Promoter (<=1kb)		116547	NM_053822	200	ENSRNOG00000011557	S100a8	S100 calcium binding protein A8
chr13	90976274	90976472	199	*	Peak_102079	42	Promoter (<=1kb)		289237	NM_001105973	871	ENSRNOG00000008736	Slamf8	SLAM family member 8
chr14	2067994	2068145	152	*	Peak_102269	41	Promoter (1-2kb)		100361138	NM_001198804	-1264	ENSRNOG00000024112	Dgkq	diacylglycerol kinase, theta
chr6	27322591	27322762	172	*	Peak_102276	41	Promoter (1-2kb)		500620	NM_001109275	1230	ENSRNOG00000009905	RGD1559683	similar to RIKEN cDNA 1700001C02
chr7	60779539	60779697	159	*	Peak_102278	41	Promoter (1-2kb)		362883	NM_001134687	-1403	ENSRNOG00000027622	Slc35e3	solute carrier family 35, member E3
chr10	84153301	84153447	147	*	Peak_102284	41	Promoter (1-2kb)		497987	NM_001191925	1149	ENSRNOG00000008010	Hoxb5	homeo box B5
chr19	46167842	46168400	559	*	Peak_102286	41	Promoter (<=1kb)		361412	NM_001191944	0	ENSRNOG00000011575	Adamts18	ADAM metallopeptidase with thrombospondin type 1 motif, 18
chr19	9800900	9801066	167	*	Peak_102287	41	Promoter (<=1kb)		64457	NM_001271091	876	ENSRNOG00000012482	Ndrg4	NDRG family member 4
chr10	31560769	31561024	256	*	Peak_102295	41	Promoter (<=1kb)		363578	NM_001100762	-871	ENSRNOG00000031443	Havcr2	hepatitis A virus cellular receptor 2
chr10	59890107	59890257	151	*	Peak_102298	41	Promoter (1-2kb)		79251	NM_024399	-1909	ENSRNOG00000019659	Aspa	aspartoacylase
chr15	35111669	35111852	184	*	Peak_102422	41	Promoter (1-2kb)		290257	NM_001106041	1826	ENSRNOG00000020647	Ctsg	cathepsin G
chr17	42642120	42642311	192	*	Peak_102461	41	Promoter (1-2kb)		361245	NM_001024273	-1899	ENSRNOG00000003094	Cmahp	cytidine monophospho-N-acetylneuraminic acid hydroxylase, pseudogene
chr4	165683016	165683461	446	*	Peak_102598	41	Promoter (<=1kb)		690326	NM_001109578	0	ENSRNOG00000024508	Lpal2	lipoprotein(a) like 2, pseudogene
chr5	56795966	56796157	192	*	Peak_102645	41	Promoter (1-2kb)		690918	NM_001109613	-1345	ENSRNOG00000042246	Tmem215	transmembrane protein 215
chrX	70427288	70427427	140	*	Peak_102745	41	Promoter (<=1kb)		63843	NM_031680	937	ENSRNOG00000002953	P2ry4	pyrimidinergic receptor P2Y4
chrX	70462659	70462798	140	*	Peak_102809	41	Promoter (1-2kb)		302422	NM_001106945	-1024	ENSRNOG00000002838	Pdzd11	PDZ domain containing 11
chr3	149424814	149424966	153	*	Peak_102817	41	Promoter (<=1kb)		499925	NM_001109209	422	ENSRNOG00000034174	Bpifb4	BPI fold containing family B, member 4
chr10	61231423	61231562	140	*	Peak_102827	41	Promoter (<=1kb)		303298	NM_001107019	769	ENSRNOG00000002652	Rap1gap2	RAP1 GTPase activating protein 2
chr10	70744115	70744254	140	*	Peak_102828	41	Promoter (<=1kb)		81780	NM_031116	49	ENSRNOG00000010906	Ccl5	C-C motif chemokine ligand 5
chr18	79815002	79815241	240	*	Peak_102863	41	Promoter (1-2kb)		291406	NM_001191695	1243	ENSRNOG00000016258	Zfp516	zinc finger protein 516
chr11	83965535	83965687	153	*	Peak_102865	41	Promoter (1-2kb)		408243	NM_001002815	-1560	ENSRNOG00000001715	Ece2	endothelin-converting enzyme 2
chr2	113347463	113347604	142	*	Peak_102876	41	Promoter (1-2kb)		294925	NM_001191704	-1912	ENSRNOG00000024089	Fndc3b	fibronectin type III domain containing 3B
chr9	97152849	97153060	212	*	Peak_102885	41	Promoter (1-2kb)		316614	NM_001108231	-1017	ENSRNOG00000019557	Asb18	ankyrin repeat and SOCS box-containing 18
chr13	44425375	44425514	140	*	Peak_102892	41	Promoter (<=1kb)		171385	NM_134372	686	ENSRNOG00000003884	Acmsd	aminocarboxymuconate semialdehyde decarboxylase
chr1	247484850	247485053	204	*	Peak_102933	41	Promoter (1-2kb)		25616	NM_013413	1149	ENSRNOG00000060867	Rln1	relaxin 1
chr1	81879776	81879926	151	*	Peak_102989	41	Promoter (1-2kb)		24213	NM_012506	1623	ENSRNOG00000020263	Atp1a3	ATPase Na+/K+ transporting subunit alpha 3
chr1	71711692	71711858	167	*	Peak_103030	41	Promoter (1-2kb)		499069	NM_001172164	-1272	ENSRNOG00000021996	Nlrp4	NLR family, pyrin domain containing 4
chr3	160629591	160629905	315	*	Peak_103066	41	Promoter (<=1kb)		25013	NM_012710	552	ENSRNOG00000013776	Semg1	semenogelin 1
chr13	107886311	107886524	214	*	Peak_103157	41	Promoter (<=1kb)		170899	NM_172041	0	ENSRNOG00000002653	Kcnk2	potassium two pore domain channel subfamily K member 2
chr10	109245366	109245569	204	*	Peak_103169	41	Promoter (<=1kb)		100526610	NR_037395	-665	ENSRNOG00000047814	Mir3594	microRNA 3594
chr16	14298799	14299118	320	*	Peak_103213	41	Promoter (1-2kb)		306307	NM_001107299	1833	ENSRNOG00000012396	Rgr	retinal G protein coupled receptor
chr8	132030941	132031106	166	*	Peak_103253	41	Promoter (1-2kb)		367195	NM_001047920	-1476	ENSRNOG00000031912		similar to 60S RIBOSOMAL PROTEIN L7
chr7	115968701	115969234	534	*	Peak_103282	41	Promoter (<=1kb)		300017	NM_001130545	70	ENSRNOG00000006058	Lypd2	Ly6/Plaur domain containing 2
chr1	78419065	78419311	247	*	Peak_103293	41	Promoter (1-2kb)		292654	NM_001106227	1346	ENSRNOG00000015304	Tmem160	transmembrane protein 160
[truncated: 96 more rows]

## Sheet: Table S3.2
Table S3.2. The GO enrichment analysis of top 500 peak-related genes
Term_ID	Term_description	ListHit	Enrichment_score	Gene Ids	Gene Symbols	p-value	FDR_bh
GO:0010469	regulation of signaling receptor activity	94	1.93653	24677;24476;29553;60464;83785;303181;298296;24664;290921;303586;498335;117518;29369;171101;170630;29151;498951;24483;25610;25105;24505;25616;301133;293515;246250;287730;29146;84349;29455;24495;81780;691138;24659;24617;287437;64568;94203;24627;171158;29131;79216;116499;170583;299757;25670;24481;84377;59302;289747;114639;298205;296541;170579;498791;399475;24769;117064;60337;170700;60665;25385;58812…	Ppy;Iapp;Kcnk3;Fgf16;Vegfa;Wnt3a;Pcsk9;Pomc;Gdf2;Wnt9b;Cxcl13;Ccl17;Fgf18;Grp;Fgf12;Ucn;Il34;Igf2;Csf3;Nppb;Ins1;Rln1;Tnfsf14;Ctf2;Retn;Pyy;Jag1;Cd40lg;Gdf15;Il3;Ccl5;Spx;Pmch;Serpine1;Tnfsf13;Galp;Pgf;Pde4d;Gpha2;Cartpt;Gdf10;Fgf4;Fgf23;Nts;Il15;Ifnb1;Prl7d1;Bmp15;Osm;Zp3;Ifna4;Il36a;Fgf22;Ucn3;Adm2;Sct;Vip;Npff;Fgf6;Cxcl6;Faslg;Apln;Pnoc;Crhr2;Fgf21;Avp;Il36rn;Ccl19;Uts2;Ccl20;Ccl4;Prl8a5;Il23a…	1.15186e-10	4.15476e-07
GO:0071805	potassium ion transmembrane transport	45	2.59444	259273;171373;25469;317170;156873;266760;29553;84429;266733;85258;59266;311803;25065;24783;60326;85257;25327;171443;60444;66022;311171;65023;114244;83686;25743;170739;246153;117105;25012;688996;85259;116695;25560;64119;294065;171011;170899;365391;117018;296395;288117;170848;29682;294961;259243	Kcnq5;Slc12a5;Kcna4;Slc9a7;Kcnk15;Nalcn;Kcnk3;Kcnk9;Slc12a8;Cnga4;Hcn4;Lrrc26;Slc12a1;Slc9a2;Kcnv1;Cnga3;Kcnc1;Slc12a9;Kcnt1;Kcns2;Lrrc55;Kcnip1;Hcn2;Cngb1;Kcnj6;Kcnh7;Kcnc2;Kcnb2;Snap25;Kcnk16;Cnga1;Kcnd1;Abcc9;Kcnk12;Kcnv2;Kcng3;Kcnk2;Trpm5;Kcnh2;Kcng1;Slc9c1;Kcnq2;Kcnq3;Kcnmb2;Kcnip4	6.5216e-10	1.17617e-06
GO:0034220	ion transmembrane transport	38	2.53775	266760;29553;85258;25065;29707;314332;81721;64574;64042;364629;24406;54240;85257;79246;171131;58963;29689;29708;54239;79123;25386;298521;246153;290989;192258;29422;29629;25103;79211;286920;140674;25293;499368;367318;365391;29682;315215;25674	Nalcn;Kcnk3;Cnga4;Slc12a1;Gabra5;Tmem63c;Chrna6;Chrna10;Nmur2;Tpte2;Grik4;Chrnd;Cnga3;Htr3a;Chrnb3;Htr3b;Gabrd;Gabra6;Chrnb2;Asic1;Aqp2;Grik3;Kcnc2;Catsper3;Gabrr3;Chrne;Gria4;Chrnb4;Gabrg3;Asic3;Gabrg1;Aqp4;Calhm3;Ano7;Trpm5;Kcnq3;Mlc1;Glra1	2.68386e-08	1.38295e-05
GO:0007268	chemical synaptic transmission	56	2.05863	83823;171373;60391;24415;83610;25689;24473;81721;64574;29707;60422;24406;680203;54240;291655;680020;291649;291654;79246;312787;680047;171131;24409;58963;29689;29708;54239;192648;79130;25133;64865;24681;298521;170630;192258;65040;29422;29629;25103;24162;24659;24448;79211;24613;171393;140674;116595;498843;25516;25354;50564;29131;171044;291656;294961;25674	Gipc1;Slc12a5;Nrxn1;Grm2;Apba2;Htr5a;Htr1a;Chrna6;Chrna10;Gabra5;Slc18a3;Grik4;Pcdhb20;Chrnd;Pcdhb4;Pcdhb8;Pcdhb10;Pcdhb5;Htr3a;Gpr19;Pcdhb9;Chrnb3;Grin2a;Htr3b;Gabrd;Gabra6;Chrnb2;Prokr1;Dnajc5;Pcdhb12;Pcdh8;Prkcg;Grik3;Fgf12;Gabrr3;Dlgap1;Chrne;Gria4;Chrnb4;Acp2;Pmch;Hrh1;Gabrg3;Oprd1;Clstn3;Gabrg1;Nrxn2;Pcdhb2;Pnoc;Sstr5;Gjd2;Cartpt;Sstr3;Pcdhb3;Kcnmb2;Glra1	7.35295e-08	3.31526e-05
GO:0007218	neuropeptide signaling pathway	32	2.56446	300458;24677;287730;25033;60570;252960;64042;24664;312787;29235;192648;170926;29191;171101;50577;296867;24659;29151;499149;293545;24613;60337;64636;64568;25516;24938;25354;500157;25601;171044;29131;25674	Npsr1;Ppy;Pyy;Sstr1;Npvf;Mrgprx3;Nmur2;Pomc;Gpr19;Galr3;Prokr1;Cysltr2;Tac3;Grp;Galr1;Pgr15l;Pmch;Ucn;Pth2;Gpr139;Oprd1;Npff;Ntsr2;Galp;Pnoc;Grpr;Sstr5;RGD1560028;Oprm1;Sstr3;Cartpt;Glra1	2.51777e-07	9.0816e-05
GO:0042391	regulation of membrane potential	38	2.34254	59266;85258;29707;81721;64574;297910;309135;366909;54240;85257;84347;60444;79246;171131;29161;24409;58963;84012;29708;114244;29689;54239;83686;79123;170739;298521;192258;29422;25103;85259;79211;29272;140674;64636;170899;291245;117018;25674	Hcn4;Cnga4;Gabra5;Chrna6;Chrna10;Slc26a7;Ano1;Slc26a10;Chrnd;Cnga3;Cacng2;Kcnt1;Htr3a;Chrnb3;Cav3;Grin2a;Htr3b;Slc1a6;Gabra6;Hcn2;Gabrd;Chrnb2;Cngb1;Asic1;Kcnh7;Grik3;Gabrr3;Chrne;Chrnb4;Cnga1;Gabrg3;Dpp6;Gabrg1;Ntsr2;Kcnk2;Actn2;Kcnh2;Glra1	2.7931e-07	9.15884e-05
GO:0007267	cell-cell signaling	39	2.21662	498847;24677;287730;364844;498846;317183;24664;680203;25655;24175;291655;252897;680020;291649;366894;498335;291654;29601;680047;81780;364843;116741;553129;25133;64865;25329;291637;252895;24797;25378;29412;498843;497913;50564;84399;25334;291656;117029;317608	Pcdhga3;Ppy;Pyy;Pcdhgb7;Pcdhga2;Pcdh19;Pomc;Pcdhb20;Gja4;Adra2c;Pcdhb4;Pcdhga11;Pcdhb8;Pcdhb10;Trhde;Cxcl13;Pcdhb5;Gja8;Pcdhb9;Ccl5;Pcdhga8;Pcdha4;Pcdhga1;Pcdhb12;Pcdh8;Lhb;Pcdhga5;Pcdhga9;Sst;Amh;Adra1a;Pcdhb2;Gjc2;Gjd2;Ihh;Bhlha15;Pcdhb3;Ccr5;Gpr101	9.35305e-07	0.000240975
GO:0055085	transmembrane transport	58	1.8667	252854;85263;266733;63886;312907;64559;303787;367298;313126;24255;60422;664630;497946;171443;300713;171080;29601;80900;298034;298606;690212;25386;25553;140669;363103;312226;316061;24777;140860;84608;192273;499587;29509;170698;50563;140668;25560;171163;29170;89776;25293;114613;29503;497913;50676;64522;301114;293442;171398;288454;497933;171397;316578;299316;303879;84511;289797;432363	Slc5a11;Slc25a14;Slc12a8;Abcb9;Slco5a1;Slc22a23;Slc7a4;Slc23a3;Gja10;Cftr;Slc18a3;Slc6a19;Spns3;Slc12a9;Slc35f2;Slc17a1;Gja8;Slco1a5;Slc46a2;Slc25a34;Slc16a5;Aqp2;Slc6a4;Abcb6;Slc17a5;RGD1565367;Slc22a14;Slc10a1;Slco2b1;Slco1a6;Slc22a25;Slc7a14;Slc22a6;Slco1a2;Gja5;Abcc3;Abcc9;Slc6a13;Aqp6;Slc22a7;Aqp4;Slc5a5;Slc22a2;Gjc2;Slc6a12;Slc5a2;Slc25a41;Abca15;Ust5r;Slc46a3;Slc25a35;UST4r;Slc16a14;Slc25a…	1.48708e-06	0.000335243
GO:0006813	potassium ion transport	22	2.63144	259273;171373;25469;25065;24213;170847;84396;60444;66022;29639;170739;117105;50563;688996;24217;25560;24216;171011;170899;117018;296395;294961	Kcnq5;Slc12a5;Kcna4;Slc12a1;Atp1a3;Kcnj15;Atp1b4;Kcnt1;Kcns2;Fxyd2;Kcnh7;Kcnb2;Gja5;Kcnk16;Atp4b;Abcc9;Atp4a;Kcng3;Kcnk2;Kcnh2;Kcng1;Kcnmb2	1.15225e-05	0.00188916
GO:0050877	nervous system process	19	2.81972	282838;29707;81721;64574;54240;84347;79246;83725;171131;29689;58963;29708;54239;192258;29422;25103;79211;140674;25674	Gm2a;Gabra5;Chrna6;Chrna10;Chrnd;Cacng2;Htr3a;Wfs1;Chrnb3;Gabrd;Htr3b;Gabra6;Chrnb2;Gabrr3;Chrne;Chrnb4;Gabrg3;Gabrg1;Glra1	1.47826e-05	0.0023183
GO:0043252	sodium-independent organic anion transport	15	3.24889	29503;140860;316061;171398;84608;192273;29509;64559;170698;312907;171397;80900;89776;84511;432363	Slc22a2;Slco2b1;Slc22a14;Ust5r;Slco1a6;Slc22a25;Slc22a6;Slc22a23;Slco1a2;Slco5a1;UST4r;Slco1a5;Slc22a7;Slco1c1;Slco4c1	1.66341e-05	0.00249997
GO:0007204	positive regulation of cytosolic calcium ion concentration	39	1.97812	24221;24833;29180;24336;24816;64574;25245;64042;292661;140933;266769;25342;113959;299007;498335;25262;687147;89788;29161;29337;63889;89823;367315;29715;50577;117029;24659;24324;29412;60337;85268;24929;445269;81638;25504;83683;25601;50646;25024	Avp;Spink3;Uts2;Epor;Tbxa2r;Chrna10;Bdkrb2;Nmur2;Ptgir;Trpc5;Gpr3;Oxtr;C5ar1;Gpr33;Cxcl13;Itpr1;Ric3;Gna15;Cav3;Plcg2;Ptgdrl;Trpc6;Gpr35;Slc8a1;Galr1;Ccr5;Pmch;Edn2;Adra1a;Npff;Hrh3;Ptger3;C5ar2;Agtr1b;Oxt;Gpr6;Oprm1;Ptk2b;Gipr	1.83605e-05	0.00264905
GO:0032496	response to lipopolysaccharide	60	1.69907	84386;25124;25752;24816;297480;246143;25204;294257;25732;292661;116547;25651;56822;100145871;113959;25735;498335;498206;81780;114120;252971;366518;29395;290257;29337;25386;25008;81750;24795;140668;500592;24217;301737;81509;171081;192155;25105;24617;25325;29298;60665;24773;316519;24929;171045;364018;25385;29436;94195;113992;497840;25085;58918;57302;25601;310553;24715;117029;25698;24600	Slpi;Stat1;Cd6;Tbxa2r;Foxp1;Nradd;Pcsk1;Cfb;Acp5;Ptgir;S100a8;Selp;Cd86;Adh5;C5ar1;Hnf4a;Cxcl13;Tnfrsf11a;Ccl5;Gng12;Socs1;Tnfrsf14;Hmgb2;Ctsg;Plcg2;Aqp2;Lta;Pros1;Serpina3n;Abcc3;Tnfrsf25;Atp4b;Fer;Bdkrb1;Csf2rb;Sftpb;Nppb;Serpine1;Il10;Cyp2c7;Cxcl6;Sftpa1;Slc11a1;Ptger3;Mmp3;Ncf2;Faslg;Tfpi;S100a9;Ugt1a6;Cps1;Th;Casp9;Cnr2;Oprm1;Tlr2;Ren;Ccr5;Ass1;Nos3	2.27562e-05	0.00315698
GO:0007271	synaptic transmission, cholinergic	12	3.69874	81645;54240;300018;29422;25103;687147;81721;64574;25229;171131;54239;360838	Chrm2;Chrnd;Lynx1;Chrne;Chrnb4;Ric3;Chrna6;Chrna10;Chrm1;Chrnb3;Chrnb2;Lypd1	2.45912e-05	0.00323648
GO:0035725	sodium ion transmembrane transport	22	2.51867	266760;59266;25065;366891;56814;25548;29686;54300;171080;311423;114244;50621;79123;29715;286920;140447;64155;246234;25122;306950;266730;365391	Nalcn;Hcn4;Slc12a1;Caps2;Slc24a1;Slc34a1;Scn1b;Slc12a3;Slc17a1;Slc4a11;Hcn2;Slc23a1;Asic1;Slc8a1;Asic3;Slc8a2;Scn7a;Slc34a3;Scnn1a;Slc17a2;Slc17a3;Trpm5	2.51238e-05	0.00323648
GO:0007200	phospholipase C-activating G-protein coupled receptor signaling pathway	20	2.62752	64042;309135;113959;299007;685451;29235;89788;170926;50577;24448;24613;293545;29412;64636;24929;445269;252859;24938;25601;56083	Nmur2;Ano1;C5ar1;Gpr33;Gng13;Galr3;Gna15;Cysltr2;Galr1;Hrh1;Oprd1;Gpr139;Adra1a;Ntsr2;Ptger3;C5ar2;Mlnr;Grpr;Oprm1;Tgm2	2.92027e-05	0.00363221
GO:0006958	complement activation, classical pathway	12	3.56175	192262;29687;298566;100360919;24236;24548;24232;362634;313421;64459;79126;29339	C1s;C1qb;C1qa;Igll1;C4bpb;Mbl1;C3;C1qc;C8b;Masp2;Cfi;Apcs	3.92476e-05	0.00471887
GO:0034765	regulation of ion transmembrane transport	28	2.17855	79430;25469;266760;156873;84429;59266;170847;60326;25327;140727;114244;25743;682930;170739;117105;116695;94341;64155;64119;294065;140729;276720;79425;171011;117018;170848;29682;94272	Clcnkb;Kcna4;Nalcn;Kcnk15;Kcnk9;Hcn4;Kcnj15;Kcnv1;Kcnc1;Cacng6;Hcn2;Kcnj6;Cacna1s;Kcnh7;Kcnb2;Kcnd1;Kcnj13;Scn7a;Kcnk12;Kcnv2;Cacng8;Kcnj14;Clcnka;Kcng3;Kcnh2;Kcnq2;Kcnq3;Clic5	4.32173e-05	0.00502854
GO:0010107	potassium ion import	14	3.0323	24216;171373;276720;171443;84396;266733;54300;25065;24217;24213;94341;25560;170847;25743	Atp4a;Slc12a5;Kcnj14;Slc12a9;Atp1b4;Slc12a8;Slc12a3;Slc12a1;Atp4b;Atp1a3;Kcnj13;Abcc9;Kcnj15;Kcnj6	7.8543e-05	0.00833249
GO:0006955	immune response	49	1.72229	301348;84386;171054;246143;116637;408240;25670;691668;58826;294269;56822;363938;289747;29687;365542;25461;24495;295706;498335;498206;25627;25408;287287;266704;366518;114519;296541;246775;29265;500592;338457;171108;29266;94174;25610;450223;25325;60665;499744;25385;64569;25156;81511;683163;301133;24994;25601;310553;117029	Zap70;Slpi;Ccr4;Nradd;Ccl4;Mcpt8l2;Il15;Gzmn;Prg2;RT1-Da;Cd86;Oas2;Osm;C1qb;RT1-DOb;Hrh2;Il3;Prg3;Cxcl13;Tnfrsf11a;Cma1;Cd80;Il4;Gzmf;Tnfrsf14;Nfil3;Il36a;Tnfsf10;Mcpt1;Tnfrsf25;Tlr9;P2ry14;Mcpt2;Tinagl1;Csf3;Clec4e;Il10;Cxcl6;Il36g;Faslg;Lst1;Vav1;Lat;Tnfsf8;Tnfsf14;RT1-S2;Oprm1;Tlr2;Ccr5	8.64949e-05	0.00891392
GO:0002639	positive regulation of immunoglobulin production	7	5.09978	297480;338457;252963;58917;287287;29185;317578	Foxp1;Tlr9;Il13ra1;Hpx;Il4;Cd37;Sash3	9.73295e-05	0.00975187
GO:0061844	antimicrobial humoral immune response mediated by antimicrobial peptide	16	2.72815	246238;641636;60665;83687;114637;641624;29251;24620;64568;94195;501664;29526;613220;25013;290856;498658	Bpifa1;Defb21;Cxcl6;Defb1;Hmgn2;Defb5;F2;Reg3g;Galp;S100a9;Fam3a;Pla2g1b;Defal1;Semg1;Defa24;Defa9	0.000108763	0.010603
GO:0007156	homophilic cell adhesion via plasma membrane adhesion molecules	30	2.00349	291760;83466;317183;680203;291655;680020;291649;291654;311693;680047;300519;116741;363948;25133;64865;65048;85243;307618;295365;29583;171119;171393;360652;291754;81613;315615;498843;308912;29182;291656	Dsc2;Celsr3;Pcdh19;Pcdhb20;Pcdhb4;Pcdhb8;Pcdhb10;Pcdhb5;Cdh26;Pcdhb9;Esam;Pcdha4;Cdh20;Pcdhb12;Pcdh8;Fat2;Pik3cb;Cdh5;Amigo1;Pecam1;Dscam;Clstn3;Sdk2;Dsg4;Ceacam1;Dscaml1;Pcdhb2;Dchs1;Cdh22;Pcdhb3	0.000126796	0.0120356
GO:0070588	calcium ion transmembrane transport	29	2.02091	170796;29598;140726;266760;64574;140933;291427;56814;296153;25391;84347;140728;25262;140727;682930;89823;79123;29715;290989;114246;25601;140447;84494;116601;140729;24215;303856;290673;362645	Grin3b;Atp2b1;Cacng5;Nalcn;Chrna10;Trpc5;Loxhd1;Slc24a1;Tmc2;Atp2a3;Cacng2;Cacng7;Itpr1;Cacng6;Cacna1s;Trpc6;Asic1;Slc8a1;Catsper3;Trpv6;Oprm1;Slc8a2;Trpc4;Atp2a1;Cacng8;Atp2b2;Atp13a5;Atp13a1;Atp13a2	0.000138526	0.0128119
GO:1902476	chloride transmembrane transport	23	2.19429	79430;171373;266733;308015;25065;29707;297910;24255;309135;366909;171443;54300;29689;29708;192258;79211;192675;140674;293735;79425;294141;94272;25674	Clcnkb;Slc12a5;Slc12a8;Clca1;Slc12a1;Gabra5;Slc26a7;Cftr;Ano1;Slc26a10;Slc12a9;Slc12a3;Gabrd;Gabra6;Gabrr3;Gabrg3;Bsnd;Gabrg1;Best1;Clcnka;Clic2;Clic5;Glra1	0.000179446	0.0161815
GO:0006814	sodium ion transport	25	2.10893	252854;25065;24213;29686;24783;84396;54300;311423;50621;266998;29639;29715;290989;297386;24777;24217;286920;140447;64155;246234;25122;24216;114613;266730;64522	Slc5a11;Slc12a1;Atp1a3;Scn1b;Slc9a2;Atp1b4;Slc12a3;Slc4a11;Slc23a1;Slc13a5;Fxyd2;Slc8a1;Catsper3;Slc4a5;Slc10a1;Atp4b;Asic3;Slc8a2;Scn7a;Slc34a3;Scnn1a;Atp4a;Slc5a5;Slc17a3;Slc5a2	0.000190668	0.0167741
GO:0006936	muscle contraction	17	2.52291	24838;29248;304816;29556;29478;140939;24837;117558;24316;291245;29557;29389;64155;29388;25674;682930;24585	Tnnt3;Tnni3;Lmod1;Myh6;Ndufs6;Trim63;Tnnt2;Mylk2;Drd1;Actn2;Myh7;Tnni2;Scn7a;Tnni1;Glra1;Cacna1s;Myl3	0.000199656	0.0171467
GO:0007191	adenylate cyclase-activating dopamine receptor signaling pathway	6	5.34263	24613;24316;24896;25601;29238;25195	Oprd1;Drd1;Gnas;Oprm1;Drd3;Drd5	0.00022487	0.0184342
GO:0007416	synapse assembly	20	2.2897	60391;313126;680203;291655;680020;291649;291654;680047;25133;171093;171119;171393;116595;360652;29211;83817;498843;24316;291656;59312	Nrxn1;Gja10;Pcdhb20;Pcdhb4;Pcdhb8;Pcdhb10;Pcdhb5;Pcdhb9;Pcdhb12;Shank2;Dscam;Clstn3;Nrxn2;Sdk2;Sptbn2;Ache;Pcdhb2;Drd1;Pcdhb3;Shank3	0.000249768	0.0200203
GO:0071222	cellular response to lipopolysaccharide	41	1.72932	316327;84580;25124;24816;29538;613220;81743;314004;290856;84022;56822;300339;363578;65146;313210;81780;25408;363599;29680;289337;29395;290257;117287;338457;304966;25610;501738;24617;25325;500790;60665;252917;24929;29436;25410;24627;170496;116669;498658;117029;25698	Arid5a;Hdac5;Stat1;Tbxa2r;Ccl20;Defal1;Pde2a;Cmpk2;Defa24;Ghsr;Cd86;Mmp1;Havcr2;Pirb;Abca1;Ccl5;Cd80;Tnip1;Cyp11a1;Tlr5;Hmgb2;Ctsg;Park7;Tlr9;Fcgr3a;Csf3;Cd300lb;Serpine1;Il10;Cactin;Cxcl6;Nr1d1;Ptger3;Tfpi;Cebpe;Pde4d;Lcn2;Vwf;Defa9;Ccr5;Ass1	0.000286923	0.0224985
GO:0015711	organic anion transport	11	3.14833	29503;316061;266730;171398;192273;29509;64559;80900;89776;84511;432363	Slc22a2;Slc22a14;Slc17a3;Ust5r;Slc22a25;Slc22a6;Slc22a23;Slco1a5;Slc22a7;Slco1c1;Slco4c1	0.000312137	0.0239549
GO:0007155	cell adhesion	57	1.56437	298702;498847;306636;308773;689404;24586;85251;364844;303926;64563;25651;498846;317183;680203;116658;291655;252897;297357;302965;680020;291649;291654;297846;680047;364843;116741;553129;25133;58982;64865;291637;25253;252895;24217;301737;295365;83577;361129;94174;171119;308495;116595;291754;83708;81613;83817;498843;78958;691992;296129;298069;116669;25353;54266;689069;291656;50646	Icam4;Pcdhga3;Efnb2;Hapln3;Amtn;Ncam1;Col18a1;Pcdhgb7;Igsf11;Nphs1;Selp;Pcdhga2;Pcdh19;Pcdhb20;Cntn4;Pcdhb4;Pcdhga11;Ctnna2;Tnfrsf12a;Pcdhb8;Pcdhb10;Pcdhb5;Cntnap5c;Pcdhb9;Pcdhga8;Pcdha4;Pcdhga1;Pcdhb12;Ncan;Pcdh8;Pcdhga5;Dpp4;Pcdhga9;Atp4b;Fer;Amigo1;Itgae;Hapln4;Tinagl1;Dscam;Lrfn3;Nrxn2;Dsg4;Mybph;Ceacam1;Ache;Pcdhb2;Bcam;Gp1ba;Astl;Col15a1;Vwf;Spp1;Madcam1;Parvg;Pcdhb3;Ptk2b	0.00036544	0.0274613
GO:0051968	positive regulation of synaptic transmission, glutamatergic	12	2.91416	685244;140729;140726;60391;84347;29629;140728;24316;25342;171093;50646;59312	Iqsec2;Cacng8;Cacng5;Nrxn1;Cacng2;Gria4;Cacng7;Drd1;Oxtr;Shank2;Ptk2b;Shank3	0.000390254	0.0287274
GO:0042756	drinking behavior	7	4.3152	85268;58812;81638;25504;24659;29151;24715	Hrh3;Apln;Agtr1b;Oxt;Pmch;Ucn;Ren	0.000402775	0.0289947
GO:0070098	chemokine-mediated signaling pathway	17	2.39012	298006;60665;367315;362506;54258;171054;117029;301086;498335;29538;116637;117518;81780;140473;116592;50646;117551	Ccl21;Cxcl6;Gpr35;Ccl19;Cxcr1;Ccr4;Ccr5;Xcr1;Cxcl13;Ccl20;Ccl4;Ccl17;Ccl5;Ackr2;Tff2;Ptk2b;Ccl22	0.000409961	0.0289947
GO:0007601	visual perception	27	1.94934	60446;29481;306307;316218;56814;81760;79222;83725;25343;140936;192223;83686;54239;684085;24273;681377;85259;365394;308409;363143;24711;89826;689704;50564;25085;25674;25422	Crx;Rgs9;Rgr;Guca1b;Slc24a1;Grk1;Gucy2e;Wfs1;Pdc;Rcvrn;Opn4;Cngb1;Chrnb2;Nr2e1;Cryaa;Rp1;Cnga1;Cabp4;Opa3;Gnat1;Rbp3;Rpe65;Vsx1;Gjd2;Th;Glra1;Crybb2	0.000432352	0.0299902
GO:0042102	positive regulation of T cell proliferation	19	2.23919	362506;29427;25670;316369;56822;84349;155140;363578;65146;81780;25408;114639;287287;295322;24796;309620;317578;81613;25752	Ccl19;Aif1;Il15;Nck2;Cd86;Cd40lg;Il23a;Havcr2;Pirb;Ccl5;Cd80;Zp3;Il4;Vtcn1;Spn;Btnl2;Sash3;Ceacam1;Cd6	0.000481831	0.0310824
GO:0051384	response to glucocorticoid	30	1.86371	25321;317675;29427;25204;81676;171410;29687;25662;29535;500836;81780;291567;24792;25350;140939;64639;24273;29151;24232;24638;192155;25293;25325;24773;24538;25504;497840;25117;116680;25698	Ghrhr;Tph2;Aif1;Pcsk1;Hnmt;Acsbg1;C1qb;Igfbp2;Pdx1;Il22;Ccl5;Ppargc1b;Agxt;Sftpd;Trim63;Bad;Cryaa;Ucn;C3;Pfkfb1;Sftpb;Aqp4;Il10;Sftpa1;Lipc;Oxt;Cps1;Hsd11b2;Ptpru;Ass1	0.000487711	0.0310824
GO:0071321	cellular response to cGMP	5	5.72424	24617;25553;59266;81743;114244	Serpine1;Slc6a4;Hcn4;Pde2a;Hcn2	0.000508417	0.0310824
GO:0060455	negative regulation of gastric acid secretion	5	5.72424	24929;25504;29151;116592;25342	Ptger3;Oxt;Ucn;Tff2;Oxtr	0.000508417	0.0310824
GO:0071315	cellular response to morphine	5	5.72424	29427;84686;81780;25601;25743	Aif1;Ppp1r9b;Ccl5;Oprm1;Kcnj6	0.000508417	0.0310824
GO:0061458	reproductive system development	5	5.72424	360565;295252;29478;84686;24208	Spata22;Ube2q1;Ndufs6;Ppp1r9b;Ar	0.000508417	0.0310824
GO:0030154	cell differentiation	79	1.34416	502846;305123;297480;338477;308854;310090;291047;366275;301120;81504;301737;293180;312777;84686;50659;301118;498407;299599;296499;689972;362085;114587;316777;296570;29161;362871;406196;84609;302811;24370;59112;294250;94203;25734;363616;288597;25254;301348;170583;113882;295277;300054;25400;83630;310914;298528;79113;499931;300999;500552;619575;288482;84399;414065;50646;170909;25177;689210;24950;364…	Foxi3;Brdt;Foxp1;Sla;Chrdl2;Ddx4;Gcm2;Ptk6;Acsbg2;Grb2;Fer;Micalcl;Etv6;Ppp1r9b;Nr2c2;Acer1;Purb;Theg;Dlx2;Piwil4;Sohlh1;Dlk1;Txndc2;Edf1;Cav3;Elk3;Cchcr1;Sema6b;Elf4;Foxg1;Hand1;Prrc2a;Pgf;Hck;Grap;Fkbp6;Dspp;Zap70;Fgf23;Hemgn;Hist2h4;Foxh1;Camk2a;Pax4;Bmpr1b;Epha10;Fgr;Sla2;Mst1r;RGD1561149;Sohlh2;Usp42;Ihh;Nanog;Ptk2b;Erg;Fhl1;Spdef;Srd5a1;Blk;Tek;Npas4;Ephb1;Hnf4a;Pdx1;Spib;Gabpa;Gli2;Mgat4d;…	0.000508479	0.0325882
GO:0048545	response to steroid hormone	17	2.3091	29395;29437;681021;25662;24797;84686;25504;497840;24316;313615;25117;25085;25353;54231;25342;25698;29680	Hmgb2;Acta1;Paqr6;Igfbp2;Sst;Ppp1r9b;Oxt;Cps1;Drd1;Paqr7;Hsd11b2;Th;Spp1;Car2;Oxtr;Ass1;Cyp11a1	0.000638461	0.0383821
GO:0042493	response to drug	90	1.38703	84580;29553;85251;25245;89830;25548;64171;252971;29715;24483;25105;84686;25117;300514;24715;24600;24586;25204;25638;24255;25342;116719;81648;81632;25662;81780;29680;84608;25043;364018;408233;29298;94203;497840;24316;29238;498351;25611;286953;171373;25124;24816;81760;360742;56822;25086;308909;83630;313210;24409;114244;29395;117287;24306;24273;24896;25560;171112;60337;25325;24216;24929;24538;170496…	Hdac5;Kcnk3;Col18a1;Bdkrb2;Ptch1;Slc34a1;Card9;Socs1;Slc8a1;Igf2;Nppb;Ppp1r9b;Hsd11b2;Ei24;Ren;Nos3;Ncam1;Pcsk1;Pde4a;Cftr;Oxtr;Acacb;Crh;Abat;Igfbp2;Ccl5;Cyp11a1;Slco1a6;Eln;Ncf2;Spink4;Cyp2c7;Pgf;Cps1;Drd1;Drd3;Srp72;Otc;Cyp2b3;Slc12a5;Stat1;Tbxa2r;Grk1;Dgcr2;Cd86;Cyp2e1;Smpd1;Pax4;Abca1;Grin2a;Hcn2;Hmgb2;Park7;Cyp4a2;Cryaa;Gnas;Abcc9;Wfdc1;Npff;Il10;Atp4a;Ptger3;Lipc;Lcn2;Th;Ptk2b;Ass1;Srd5a1;…	0.000733239	0.0433573
GO:0035094	response to nicotine	18	2.21925	54240;24221;81632;29535;29422;81638;84686;25103;24316;24536;81721;171131;25085;310392;24483;54239;24600;360838	Chrnd;Avp;Abat;Pdx1;Chrne;Agtr1b;Ppp1r9b;Chrnb4;Drd1;Lepr;Chrna6;Chrnb3;Th;Slc7a11;Igf2;Chrnb2;Nos3;Lypd1	0.000754691	0.043906
GO:0006820	anion transport	9	3.27843	306950;363103;297386;266730;29509;171080;170698;297910;25674	Slc17a2;Slc17a5;Slc4a5;Slc17a3;Slc22a6;Slc17a1;Slco1a2;Slc26a7;Glra1	0.000778728	0.0445853
GO:0010951	negative regulation of endopeptidase activity	31	1.78728	84386;50693;301026;191570;685153;83928;24794;116589;362774;29679;299276;408225;304689;81759;25030;246328;299271;366219;408232;24795;79224;24232;117092;171112;24617;266776;29436;299274;60325;306251;171154	Slpi;Itih3;Ngp;Serpina12;Wfdc6a;Fetub;Serpina3c;Serpinb5;Serpina11;Cst8;Serpina3m;Wfdc6b;Serpinb11;Renbp;Andpro;Serpina4;Serpina16;Cst5;Spint5p;Serpina3n;Serpind1;C3;Serpinb7;Wfdc1;Serpine1;Cst12;Tfpi;Serpina9;Serpinb2;Itih1;Serpina10	0.000843748	0.0475531

## Sheet: Table S3.3
Table S3.3. The overlap of genes with top 500 peak in the promoter related genes (ChIPseq) and 386 differentially expressed genes (p value<0.05 and FC>2) between Stat1-KD groups and the control groups (RNAseq)
Seqnames	start	end	width	strand	Peak	Peak score	annotation	Gene Id	Transcript Id	DistanceToTSS	Ensembl	Name	Gene description
chr16	69048828	69048991	164	*	Peak_15471	70	Promoter (<=1kb)	498650	NM_001197241	89	ENSRNOG00000058940	Rab11fip1	RAB11 family interacting protein 1
chr1	217902476	217902691	216	*	Peak_1061	118	Promoter (<=1kb)	309135	NM_001107564	-3	ENSRNOG00000020865	Ano1	anoctamin 1
chr1	217900848	217901074	227	*	Peak_67572	48	Promoter (1-2kb)	309135	NM_001107564	1399	ENSRNOG00000020865	Ano1	anoctamin 1
chr7	44120774	44121005	232	*	Peak_1961	105	Promoter (<=1kb)	299757	NM_001102381	0	ENSRNOG00000004179	Nts	neurotensin
chr5	155250958	155251134	177	*	Peak_3677	93	Promoter (<=1kb)	29687	NM_019262	859	ENSRNOG00000012749	C1qb	complement C1q B chain

## Sheet: Table S3.4
Table S3.4. The myelination-related genes occupanced by Stat1
Seqnames	start	end	width	strand	Peak	Peak score	annotation	Gene Id	Transcript Id	DistanceToTSS	Ensembl	Name	Gene description
chr20	22561960	22562288	329	*	Peak_1644	109	Distal Intergenic	114090	NM_053633	-103207	ENSRNOG00000000640	Egr2	early growth response 2
chr20	22468035	22468231	197	*	Peak_26644	61	Distal Intergenic	114090	NM_053633	-9282	ENSRNOG00000000640	Egr2	early growth response 2
chr20	22533577	22533852	276	*	Peak_49859	53	Distal Intergenic	114090	NM_053633	-74824	ENSRNOG00000000640	Egr2	early growth response 2
chr20	22524549	22524701	153	*	Peak_84401	44	Distal Intergenic	114090	NM_053633	-65796	ENSRNOG00000000640	Egr2	early growth response 2
chr6	44744618	44744783	166	*	Peak_6641	84	Distal Intergenic	25587	NM_013060	-382710	ENSRNOG00000007237	Id2	inhibitor of DNA binding 2
chr6	44505767	44505927	161	*	Peak_28820	60	Distal Intergenic	25587	NM_013060	-143859	ENSRNOG00000007237	Id2	inhibitor of DNA binding 2
chr6	44763813	44764034	222	*	Peak_30579	59	Distal Intergenic	25587	NM_013060	-401905	ENSRNOG00000007237	Id2	inhibitor of DNA binding 2
chr6	44413419	44413592	174	*	Peak_31481	59	Distal Intergenic	25587	NM_013060	-51511	ENSRNOG00000007237	Id2	inhibitor of DNA binding 2
chr6	44620369	44620535	167	*	Peak_38490	57	Distal Intergenic	25587	NM_013060	-258461	ENSRNOG00000007237	Id2	inhibitor of DNA binding 2
chr6	44649587	44649897	311	*	Peak_40150	56	Distal Intergenic	25587	NM_013060	-287679	ENSRNOG00000007237	Id2	inhibitor of DNA binding 2
chr6	44652627	44652802	176	*	Peak_52332	52	Distal Intergenic	25587	NM_013060	-290719	ENSRNOG00000007237	Id2	inhibitor of DNA binding 2
chr6	44628178	44628317	140	*	Peak_68077	48	Distal Intergenic	25587	NM_013060	-266270	ENSRNOG00000007237	Id2	inhibitor of DNA binding 2
chr6	44294097	44294236	140	*	Peak_71647	48	Intron (NM_053795/116478, intron 22 of 29)	25587	NM_013060	67672	ENSRNOG00000007237	Id2	inhibitor of DNA binding 2
chr6	44342393	44342931	539	*	Peak_75285	47	Distal Intergenic	25587	NM_013060	18977	ENSRNOG00000007237	Id2	inhibitor of DNA binding 2
chr6	44807335	44807476	142	*	Peak_81263	45	Distal Intergenic	25587	NM_013060	-445427	ENSRNOG00000007237	Id2	inhibitor of DNA binding 2
chr6	44349412	44349664	253	*	Peak_88090	42	Distal Intergenic	25587	NM_013060	12244	ENSRNOG00000007237	Id2	inhibitor of DNA binding 2
chr6	44479693	44479964	272	*	Peak_101421	42	Distal Intergenic	25587	NM_013060	-117785	ENSRNOG00000007237	Id2	inhibitor of DNA binding 2
chr6	44976358	44976526	169	*	Peak_105574	41	Distal Intergenic	25587	NM_013060	-614450	ENSRNOG00000007237	Id2	inhibitor of DNA binding 2
chr6	44938445	44938677	233	*	Peak_125040	37	Distal Intergenic	25587	NM_013060	-576537	ENSRNOG00000007237	Id2	inhibitor of DNA binding 2
chr6	44332755	44332894	140	*	Peak_130604	35	Distal Intergenic	25587	NM_013060	29014	ENSRNOG00000007237	Id2	inhibitor of DNA binding 2
chr6	44430637	44430892	256	*	Peak_145628	34	Distal Intergenic	25587	NM_013060	-68729	ENSRNOG00000007237	Id2	inhibitor of DNA binding 2
chr6	44681127	44681364	238	*	Peak_162751	30	Distal Intergenic	25587	NM_013060	-319219	ENSRNOG00000007237	Id2	inhibitor of DNA binding 2
chr6	44977378	44977517	140	*	Peak_166075	29	Distal Intergenic	25587	NM_013060	-615470	ENSRNOG00000007237	Id2	inhibitor of DNA binding 2
chr6	44932297	44932453	157	*	Peak_182906	27	Distal Intergenic	25587	NM_013060	-570389	ENSRNOG00000007237	Id2	inhibitor of DNA binding 2
chr6	44982419	44982625	207	*	Peak_187614	26	Distal Intergenic	25587	NM_013060	-620511	ENSRNOG00000007237	Id2	inhibitor of DNA binding 2
chr6	44886958	44887191	234	*	Peak_191992	24	Distal Intergenic	25587	NM_013060	-525050	ENSRNOG00000007237	Id2	inhibitor of DNA binding 2
chr6	44897768	44897969	202	*	Peak_194920	22	Distal Intergenic	25587	NM_013060	-535860	ENSRNOG00000007237	Id2	inhibitor of DNA binding 2
chr3	29913936	29914093	158	*	Peak_182610	27	Intron (NM_001033701/311071, intron 1 of 8)	311071	NM_001033701	70108	ENSRNOG00000004677	Zeb2	zinc finger E-box binding homeobox 2
chr1	14907110	14907321	212	*	Peak_295	155	Distal Intergenic	293012	NM_001106269	109344	ENSRNOG00000012057	Olig3	oligodendrocyte transcription factor 3
chr1	14600459	14600805	347	*	Peak_1774	105	Distal Intergenic	293012	NM_001106269	-196961	ENSRNOG00000012057	Olig3	oligodendrocyte transcription factor 3
chr1	14707862	14708218	357	*	Peak_4731	89	Distal Intergenic	293012	NM_001106269	-89548	ENSRNOG00000012057	Olig3	oligodendrocyte transcription factor 3
chr1	14576380	14576562	183	*	Peak_5345	86	Distal Intergenic	293012	NM_001106269	-221204	ENSRNOG00000012057	Olig3	oligodendrocyte transcription factor 3
chr1	14855477	14855758	282	*	Peak_8349	79	Distal Intergenic	293012	NM_001106269	57711	ENSRNOG00000012057	Olig3	oligodendrocyte transcription factor 3
chr1	14607900	14608101	202	*	Peak_9550	76	Distal Intergenic	293012	NM_001106269	-189665	ENSRNOG00000012057	Olig3	oligodendrocyte transcription factor 3
chr1	14766850	14767386	537	*	Peak_9551	76	Distal Intergenic	293012	NM_001106269	-30380	ENSRNOG00000012057	Olig3	oligodendrocyte transcription factor 3
chr11	31452691	31452851	161	*	Peak_16795	68	Distal Intergenic	60394	NM_021770	24314	ENSRNOG00000028648	Olig1	oligodendrocyte transcription factor 1
chr1	14741615	14742037	423	*	Peak_28949	60	Distal Intergenic	293012	NM_001106269	-55729	ENSRNOG00000012057	Olig3	oligodendrocyte transcription factor 3
chr1	14909740	14909879	140	*	Peak_37543	58	Distal Intergenic	293012	NM_001106269	111974	ENSRNOG00000012057	Olig3	oligodendrocyte transcription factor 3
chr11	31318192	31318419	228	*	Peak_44586	55	Distal Intergenic	304103	NM_001100557	-71095	ENSRNOG00000028658	Olig2	oligodendrocyte transcription factor 2
chr1	14691362	14691721	360	*	Peak_49026	54	Distal Intergenic	293012	NM_001106269	-106045	ENSRNOG00000012057	Olig3	oligodendrocyte transcription factor 3
chr1	14720358	14720497	140	*	Peak_50919	53	Distal Intergenic	293012	NM_001106269	-77269	ENSRNOG00000012057	Olig3	oligodendrocyte transcription factor 3
chr1	14757184	14757389	206	*	Peak_53228	51	Distal Intergenic	293012	NM_001106269	-40377	ENSRNOG00000012057	Olig3	oligodendrocyte transcription factor 3
chr1	14776682	14776870	189	*	Peak_54208	51	Distal Intergenic	293012	NM_001106269	-20896	ENSRNOG00000012057	Olig3	oligodendrocyte transcription factor 3
chr1	14558812	14559048	237	*	Peak_64686	49	Distal Intergenic	293012	NM_001106269	-238718	ENSRNOG00000012057	Olig3	oligodendrocyte transcription factor 3
chr11	31481947	31482301	355	*	Peak_65348	49	Distal Intergenic	60394	NM_021770	53570	ENSRNOG00000028648	Olig1	oligodendrocyte transcription factor 1
chr1	14647515	14647654	140	*	Peak_65650	49	Distal Intergenic	293012	NM_001106269	-150112	ENSRNOG00000012057	Olig3	oligodendrocyte transcription factor 3
chr1	14829145	14829347	203	*	Peak_72704	48	Distal Intergenic	293012	NM_001106269	31379	ENSRNOG00000012057	Olig3	oligodendrocyte transcription factor 3
chr11	31488590	31488789	200	*	Peak_75660	47	Distal Intergenic	60394	NM_021770	60213	ENSRNOG00000028648	Olig1	oligodendrocyte transcription factor 1
chr11	31314296	31314435	140	*	Peak_76205	47	Distal Intergenic	304103	NM_001100557	-75079	ENSRNOG00000028658	Olig2	oligodendrocyte transcription factor 2
chr1	14543634	14543858	225	*	Peak_81354	45	Distal Intergenic	293012	NM_001106269	-253908	ENSRNOG00000012057	Olig3	oligodendrocyte transcription factor 3
chr11	31443045	31443210	166	*	Peak_85397	44	Distal Intergenic	60394	NM_021770	14668	ENSRNOG00000028648	Olig1	oligodendrocyte transcription factor 1
chr1	14675255	14675398	144	*	Peak_87365	42	Distal Intergenic	293012	NM_001106269	-122368	ENSRNOG00000012057	Olig3	oligodendrocyte transcription factor 3
chr1	14756483	14756725	243	*	Peak_89091	42	Distal Intergenic	293012	NM_001106269	-41041	ENSRNOG00000012057	Olig3	oligodendrocyte transcription factor 3
chr1	14879841	14879980	140	*	Peak_89114	42	Distal Intergenic	293012	NM_001106269	82075	ENSRNOG00000012057	Olig3	oligodendrocyte transcription factor 3
chr11	31493593	31493732	140	*	Peak_107165	41	Distal Intergenic	60394	NM_021770	65216	ENSRNOG00000028648	Olig1	oligodendrocyte transcription factor 1
chr1	14755005	14755411	407	*	Peak_108310	40	Distal Intergenic	293012	NM_001106269	-42355	ENSRNOG00000012057	Olig3	oligodendrocyte transcription factor 3
chr1	14715493	14715697	205	*	Peak_113822	40	Distal Intergenic	293012	NM_001106269	-82069	ENSRNOG00000012057	Olig3	oligodendrocyte transcription factor 3
chr1	14875711	14875990	280	*	Peak_113827	40	Distal Intergenic	293012	NM_001106269	77945	ENSRNOG00000012057	Olig3	oligodendrocyte transcription factor 3
chr1	14865410	14865554	145	*	Peak_120774	38	Distal Intergenic	293012	NM_001106269	67644	ENSRNOG00000012057	Olig3	oligodendrocyte transcription factor 3
chr11	31437835	31438077	243	*	Peak_124003	37	Distal Intergenic	60394	NM_021770	9458	ENSRNOG00000028648	Olig1	oligodendrocyte transcription factor 1
chr11	31457528	31457836	309	*	Peak_124121	37	Distal Intergenic	60394	NM_021770	29151	ENSRNOG00000028648	Olig1	oligodendrocyte transcription factor 1
chr1	14528933	14529072	140	*	Peak_127768	36	Distal Intergenic	293012	NM_001106269	-268694	ENSRNOG00000012057	Olig3	oligodendrocyte transcription factor 3
chr1	14586189	14586328	140	*	Peak_144163	34	Distal Intergenic	293012	NM_001106269	-211438	ENSRNOG00000012057	Olig3	oligodendrocyte transcription factor 3
chr11	31493169	31493440	272	*	Peak_145150	34	Distal Intergenic	60394	NM_021770	64792	ENSRNOG00000028648	Olig1	oligodendrocyte transcription factor 1
chr1	14885807	14886016	210	*	Peak_158393	32	Distal Intergenic	293012	NM_001106269	88041	ENSRNOG00000012057	Olig3	oligodendrocyte transcription factor 3
chr1	14914926	14915163	238	*	Peak_162244	30	Distal Intergenic	293012	NM_001106269	117160	ENSRNOG00000012057	Olig3	oligodendrocyte transcription factor 3
chr1	14848701	14848925	225	*	Peak_163591	30	Distal Intergenic	293012	NM_001106269	50935	ENSRNOG00000012057	Olig3	oligodendrocyte transcription factor 3
chr1	14868531	14868904	374	*	Peak_164083	29	Distal Intergenic	293012	NM_001106269	70765	ENSRNOG00000012057	Olig3	oligodendrocyte transcription factor 3
chr1	14702127	14702321	195	*	Peak_168679	28	Distal Intergenic	293012	NM_001106269	-95445	ENSRNOG00000012057	Olig3	oligodendrocyte transcription factor 3
chr1	14768101	14768240	140	*	Peak_181294	27	Distal Intergenic	293012	NM_001106269	-29526	ENSRNOG00000012057	Olig3	oligodendrocyte transcription factor 3
chr11	31490672	31490884	213	*	Peak_181802	27	Distal Intergenic	60394	NM_021770	62295	ENSRNOG00000028648	Olig1	oligodendrocyte transcription factor 1
chr1	14622868	14623102	235	*	Peak_184195	26	Distal Intergenic	293012	NM_001106269	-174664	ENSRNOG00000012057	Olig3	oligodendrocyte transcription factor 3
chr11	31380775	31381064	290	*	Peak_193135	23	Distal Intergenic	304103	NM_001100557	-8450	ENSRNOG00000028658	Olig2	oligodendrocyte transcription factor 2
chr1	14890911	14891104	194	*	Peak_193868	22	Distal Intergenic	293012	NM_001106269	93145	ENSRNOG00000012057	Olig3	oligodendrocyte transcription factor 3
chr1	14674143	14674282	140	*	Peak_197953	22	Distal Intergenic	293012	NM_001106269	-123484	ENSRNOG00000012057	Olig3	oligodendrocyte transcription factor 3
chr1	14925276	14925496	221	*	Peak_199747	21	Distal Intergenic	293012	NM_001106269	127510	ENSRNOG00000012057	Olig3	oligodendrocyte transcription factor 3
chr11	31374149	31374302	154	*	Peak_201585	20	Distal Intergenic	304103	NM_001100557	-15212	ENSRNOG00000028658	Olig2	oligodendrocyte transcription factor 2
chr3	177328314	177328570	257	*	Peak_16252	69	Exon (NM_001108615/362291, exon 12 of 17)	362291	NM_001108615	17561	ENSRNOG00000017346	Myt1	myelin transcription factor 1
chr3	177275742	177276144	403	*	Peak_21081	67	Distal Intergenic	362291	NM_001108615	-34609	ENSRNOG00000017346	Myt1	myelin transcription factor 1
chr3	177269425	177269660	236	*	Peak_24868	64	Distal Intergenic	362291	NM_001108615	-41093	ENSRNOG00000017346	Myt1	myelin transcription factor 1
chr3	177298208	177298349	142	*	Peak_117538	40	Distal Intergenic	362291	NM_001108615	-12404	ENSRNOG00000017346	Myt1	myelin transcription factor 1
chr3	177283035	177283174	140	*	Peak_162941	30	Distal Intergenic	362291	NM_001108615	-27579	ENSRNOG00000017346	Myt1	myelin transcription factor 1
chr3	177289451	177289650	200	*	Peak_182606	27	Distal Intergenic	362291	NM_001108615	-21103	ENSRNOG00000017346	Myt1	myelin transcription factor 1
chr3	177290598	177290737	140	*	Peak_187461	26	Distal Intergenic	362291	NM_001108615	-20016	ENSRNOG00000017346	Myt1	myelin transcription factor 1
chr10	49617686	49617913	228	*	Peak_4067	91	Distal Intergenic	24660	NM_017037	79098	ENSRNOG00000003338	Pmp22	peripheral myelin protein 22
chr10	49861040	49861198	159	*	Peak_14418	72	Distal Intergenic	24660	NM_017037	322452	ENSRNOG00000003338	Pmp22	peripheral myelin protein 22
chr10	49868353	49868517	165	*	Peak_22384	64	Distal Intergenic	24660	NM_017037	329765	ENSRNOG00000003338	Pmp22	peripheral myelin protein 22
chr10	49700540	49700689	150	*	Peak_25855	62	Distal Intergenic	24660	NM_017037	161952	ENSRNOG00000003338	Pmp22	peripheral myelin protein 22
chr10	49872448	49872591	144	*	Peak_30294	60	Distal Intergenic	24660	NM_017037	333860	ENSRNOG00000003338	Pmp22	peripheral myelin protein 22
chr10	49892947	49893143	197	*	Peak_54203	51	Distal Intergenic	24660	NM_017037	354359	ENSRNOG00000003338	Pmp22	peripheral myelin protein 22
chr10	49953703	49953934	232	*	Peak_63717	50	Distal Intergenic	24660	NM_017037	415115	ENSRNOG00000003338	Pmp22	peripheral myelin protein 22
chr10	49935961	49936123	163	*	Peak_64245	50	Distal Intergenic	24660	NM_017037	397373	ENSRNOG00000003338	Pmp22	peripheral myelin protein 22
chr10	49517232	49517371	140	*	Peak_68566	48	Distal Intergenic	24660	NM_017037	-21217	ENSRNOG00000003338	Pmp22	peripheral myelin protein 22
chr10	49834263	49834402	140	*	Peak_84425	44	Distal Intergenic	24660	NM_017037	295675	ENSRNOG00000003338	Pmp22	peripheral myelin protein 22
chr10	49832061	49832208	148	*	Peak_103864	41	Distal Intergenic	24660	NM_017037	293473	ENSRNOG00000003338	Pmp22	peripheral myelin protein 22
chr10	49954366	49954541	176	*	Peak_113655	40	Distal Intergenic	24660	NM_017037	415778	ENSRNOG00000003338	Pmp22	peripheral myelin protein 22
chr10	49736136	49736342	207	*	Peak_121337	38	Distal Intergenic	24660	NM_017037	197548	ENSRNOG00000003338	Pmp22	peripheral myelin protein 22
chr10	49822179	49822413	235	*	Peak_128207	35	Distal Intergenic	24660	NM_017037	283591	ENSRNOG00000003338	Pmp22	peripheral myelin protein 22
chr10	49884155	49884294	140	*	Peak_131587	35	Distal Intergenic	24660	NM_017037	345567	ENSRNOG00000003338	Pmp22	peripheral myelin protein 22
chr10	49703095	49703364	270	*	Peak_145120	34	Distal Intergenic	24660	NM_017037	164507	ENSRNOG00000003338	Pmp22	peripheral myelin protein 22
chr10	49789247	49789498	252	*	Peak_146283	33	Distal Intergenic	24660	NM_017037	250659	ENSRNOG00000003338	Pmp22	peripheral myelin protein 22
chr10	49595125	49595445	321	*	Peak_151721	33	Distal Intergenic	24660	NM_017037	56537	ENSRNOG00000003338	Pmp22	peripheral myelin protein 22
chr10	49719141	49719319	179	*	Peak_151722	33	Distal Intergenic	24660	NM_017037	180553	ENSRNOG00000003338	Pmp22	peripheral myelin protein 22
chr10	49788624	49788887	264	*	Peak_155967	33	Distal Intergenic	24660	NM_017037	250036	ENSRNOG00000003338	Pmp22	peripheral myelin protein 22
chr10	49962605	49962954	350	*	Peak_163017	30	Distal Intergenic	24660	NM_017037	424017	ENSRNOG00000003338	Pmp22	peripheral myelin protein 22
chr10	49698911	49699050	140	*	Peak_169173	28	Distal Intergenic	24660	NM_017037	160323	ENSRNOG00000003338	Pmp22	peripheral myelin protein 22
chr10	49947992	49948131	140	*	Peak_183654	27	Distal Intergenic	24660	NM_017037	409404	ENSRNOG00000003338	Pmp22	peripheral myelin protein 22
chr10	49529905	49530108	204	*	Peak_183983	26	Distal Intergenic	24660	NM_017037	-8480	ENSRNOG00000003338	Pmp22	peripheral myelin protein 22
chr10	49597957	49598138	182	*	Peak_189941	24	Distal Intergenic	24660	NM_017037	59369	ENSRNOG00000003338	Pmp22	peripheral myelin protein 22
chr10	49711709	49711971	263	*	Peak_189942	24	Distal Intergenic	24660	NM_017037	173121	ENSRNOG00000003338	Pmp22	peripheral myelin protein 22
chr10	49782364	49782558	195	*	Peak_195325	22	Distal Intergenic	24660	NM_017037	243776	ENSRNOG00000003338	Pmp22	peripheral myelin protein 22
chr13	83858768	83858922	155	*	Peak_22121	65	Intron (NM_001108349/360872, intron 5 of 5)	360871	NM_001007728	-16750	ENSRNOG00000003248	Mpzl1	myelin protein zero-like 1
chr8	49340086	49340257	172	*	Peak_28625	60	Promoter (1-2kb)	300679	NM_001106818	-1810	ENSRNOG00000016085	Mpzl2	myelin protein zero-like 2
chr13	83809108	83809272	165	*	Peak_30943	59	Intron (NM_001007728/360871, intron 5 of 5)	360871	NM_001007728	32746	ENSRNOG00000003248	Mpzl1	myelin protein zero-like 1
chr13	83876252	83876421	170	*	Peak_38040	58	Intron (NM_001108349/360872, intron 1 of 5)	360871	NM_001007728	-34234	ENSRNOG00000003248	Mpzl1	myelin protein zero-like 1
chr8	49342606	49342826	221	*	Peak_44007	55	Promoter (<=1kb)	300679	NM_001106818	539	ENSRNOG00000016085	Mpzl2	myelin protein zero-like 2
chr13	83844081	83844220	140	*	Peak_87157	42	Promoter (2-3kb)	360871	NM_001007728	-2063	ENSRNOG00000003248	Mpzl1	myelin protein zero-like 1
chr8	49372744	49372980	237	*	Peak_167554	29	Intron (NM_001108760/363054, intron 5 of 5)	363054	NM_001108760	18487	ENSRNOG00000026753	Mpzl3	myelin protein zero-like 3
chr13	89535097	89535344	248	*	Peak_181694	27	Distal Intergenic	24564	NM_017027	10893	ENSRNOG00000003171	Mpz	myelin protein zero
chr13	83870938	83871178	241	*	Peak_183211	27	Intron (NM_001108349/360872, intron 2 of 5)	360871	NM_001007728	-28920	ENSRNOG00000003248	Mpzl1	myelin protein zero-like 1
chr13	83795931	83796080	150	*	Peak_190468	24	Distal Intergenic	360871	NM_001007728	45938	ENSRNOG00000003248	Mpzl1	myelin protein zero-like 1
chr13	89541730	89541869	140	*	Peak_193742	22	Downstream (<1kb)	24564	NM_017027	17526	ENSRNOG00000003171	Mpz	myelin protein zero
chr1	89347891	89348107	217	*	Peak_67786	48	Exon (NM_017190/29409, exon 9 of 12)	29409	NM_017190	12626	ENSRNOG00000021023	Mag	myelin-associated glycoprotein
chr1	89345892	89346134	243	*	Peak_191033	24	Exon (NM_017190/29409, exon 12 of 12)	29409	NM_017190	14599	ENSRNOG00000021023	Mag	myelin-associated glycoprotein
chr18	79522143	79522288	146	*	Peak_29358	60	Distal Intergenic	24547	NM_017026	115762	ENSRNOG00000016516	Mbp	myelin basic protein
chr18	79366280	79366526	247	*	Peak_45047	54	Intron (NM_001025289/24547, intron 2 of 3)	24547	NM_001025289	39542	ENSRNOG00000016516	Mbp	myelin basic protein
chr18	79303949	79304188	240	*	Peak_67342	48	Distal Intergenic	24547	NM_001025289	-22550	ENSRNOG00000016516	Mbp	myelin basic protein
chr18	79514480	79514621	142	*	Peak_77204	47	Distal Intergenic	24547	NM_017026	108099	ENSRNOG00000016516	Mbp	myelin basic protein
chr18	79560706	79560848	143	*	Peak_80123	46	Distal Intergenic	24547	NM_017026	154325	ENSRNOG00000016516	Mbp	myelin basic protein
chr18	79294431	79294570	140	*	Peak_115089	40	Distal Intergenic	24547	NM_001025289	-32168	ENSRNOG00000016516	Mbp	myelin basic protein
chr18	79472587	79472830	244	*	Peak_119765	39	Distal Intergenic	24547	NM_017026	66206	ENSRNOG00000016516	Mbp	myelin basic protein
chr18	79450890	79451029	140	*	Peak_125385	37	Distal Intergenic	24547	NM_017026	44509	ENSRNOG00000016516	Mbp	myelin basic protein
chr18	79579879	79580018	140	*	Peak_127834	36	Distal Intergenic	24547	NM_017026	173498	ENSRNOG00000016516	Mbp	myelin basic protein
chr18	79294880	79295217	338	*	Peak_135755	35	Distal Intergenic	24547	NM_001025289	-31521	ENSRNOG00000016516	Mbp	myelin basic protein
chr18	79436536	79436691	156	*	Peak_168434	28	3' UTR	24547	NM_017026	30155	ENSRNOG00000016516	Mbp	myelin basic protein
chr18	79302622	79302934	313	*	Peak_171818	28	Distal Intergenic	24547	NM_001025289	-23804	ENSRNOG00000016516	Mbp	myelin basic protein
chr18	79309292	79309686	395	*	Peak_189132	25	Distal Intergenic	24547	NM_001025289	-17052	ENSRNOG00000016516	Mbp	myelin basic protein
